# Supplementary material for: Candida albicans induces neutrophil extracellular traps and leucotoxic hypercitrullination via candidalysin
Source: EMBO Rep. 2023 Oct 5;24(11):e57571. doi: 10.15252/embr.202357571 (PMC10626426; doi:10.15252/embr.202357571)
Supplement: Supplementary file 2 — Movie EV1 [file EMBR-24-e57571-s003.zip]

Archive with 2 entries (2 files):
- movie_file/movieEV1.avi
- movie_file/movieEV1.txt
