# Supplementary material for: Candida albicans induces neutrophil extracellular traps and leucotoxic hypercitrullination via candidalysin
Source: EMBO Rep. 2023 Oct 5;24(11):e57571. doi: 10.15252/embr.202357571 (PMC10626426; doi:10.15252/embr.202357571)
Supplement: Supplementary file 2 — Movie EV1 [file EMBR-24-e57571-s003.zip › movie_file/movieEV1.txt]

Movie EV1. Candidalysin treatment affects membrane permeability of neutrophils but dos not abrogate phagocytosis.
Time-lapse fluorescence microscopy shown depicting membrane permeability (positive Sytox staining in green) and active phagocytosis (pHrodo Red bioparticle conjugates in red) of neutrophils at 30 min upon addition of candidalysin (15 µM).
