# Supplementary material for: Candida albicans induces neutrophil extracellular traps and leucotoxic hypercitrullination via candidalysin
Source: EMBO Rep. 2023 Oct 5;24(11):e57571. doi: 10.15252/embr.202357571 (PMC10626426; doi:10.15252/embr.202357571)
Supplement: Supplementary file 4 — Source Data for Figure 1 [file EMBR-24-e57571-s004.zip]

Archive with 4 entries (2 files):
- figure 1/1a/
- figure 1/1a/see_seperate_folder.txt
- figure 1/1b/
- figure 1/1b/Calbicans_knockout_NETs.xlsx
