# Supplementary material for: Candida albicans induces neutrophil extracellular traps and leucotoxic hypercitrullination via candidalysin
Source: EMBO Rep. 2023 Oct 5;24(11):e57571. doi: 10.15252/embr.202357571 (PMC10626426; doi:10.15252/embr.202357571)
Supplement: Supplementary file 4 — Source Data for Figure 1 [file EMBR-24-e57571-s004.zip › figure 1/1b/Calbicans_knockout_NETs.xlsx]

## Sheet: dna
	C. albicans knockout strains - NETs analysis
	NETs														NET size
															average size (>100)
			donor 1		donor 2		donor 3		donor 4			Ʃ					ExpB4		ExpB5		ExpB6		ExpB7		Ʃ
	condition	time point [min]	NETs [%]	SD	NETs [%]	SD	NETs [%]	SD	NETs [%]	SD	NETs [%]	SEM			condition	time point [min]	size	SD	size	SD	size	SD	size	SD	size	SEM
	uninfected	60	0.648394	0.959321	0.325247	0.840792	1.11889	1.56666			0.697509	0.230417			uninfected	60
		180	4.15716	6.54403	0.574277	1.28695	1.47647	1.76169	2.5694	4.21445	2.19433	0.770999				180
		300	0.207039	0.77467	1.74508	1.49994	2.66951	1.57407	2.57293	2.16274	1.79864	0.569649				300
	WT C. albicans	60	0	0	0	0	0	0			0	0			WT C. albicans	60
		180	0	0	0	0	0	0			0	0				180
		300	0	0	0	0	0	0			0	0				300
	PMN + WT C. albicans	60	7.45982	6.37365	5.37781	4.73571	2.59348	2.57554			5.14371	1.40966			PMN + WT C. albicans	60	146.138		153.741		149.283				149.721	2.20561
		180	37.7005	17.7517	26.3663	12.0192	16.8636	6.29657	24.8968	7.75219	26.4568	4.29042				180	224.836		201.705		186.958		233.475		211.743	10.641
		300	30.4718	9.07892	36.623	10.2666	34.5842	11.1805	41.5858	7.14379	35.8162	2.30975				300	194.15		236.056		274.107		221.03		231.336	16.6849
	PMN + C. albicans ece1Δ/Δ	60	7.82396	5.82276	4.75045	3.95011	3.40965	2.22394			5.32802	1.30661			PMN + C. albicans ece1Δ/Δ	60
		180	14.0198	5.1569	10.739	4.81505	9.26649	4.19421	8.75547	5.58297	10.6952	1.18528				180
		300	8.91316	4.2663	12.6138	4.60307	16.4629	5.72912	12.2011	6.52634	12.5477	1.5455				300
	PMN + C. albicans ece1Δ/Δ + EC1	60	8.31697	9.54934	4.84744	2.87876	5.39269	3.70607			6.1857	1.0772			PMN + C. albicans ece1Δ/Δ + EC1	60
		180	25.976	7.37258	18.8789	6.24261	23.6757	5.64545	18.3719	7.3182	21.7256	1.85337				180
		300	21.5855	8.37993	32.4417	7.37361	31.9769	6.72337	36.7794	11.7643	30.6959	3.22357				300
	PMN + C. albicans ece1Δ/Δ + EC1-P3	60	7.87063	4.3366	4.40101	3.13929	3.8761	2.79674			5.38258	1.25322			PMN + C. albicans ece1Δ/Δ + EC1-P3	60
		180	11.812	5.26074	9.10613	4.62799	13.2151	4.21949	10.6286	7.63316	11.1904	0.872996				180
		300	10.1096	3.47982	14.7205	6.92396	17.2735	5.68721	16.2895	9.99971	14.5983	1.58588				300

## Sheet: citH3
				ExpB4		ExpB5		ExpB6		ExpB7			Ʃ
		condition	time point [min]	cithH3 [µm^2*event-1]	SD	cithH3 [µm^2*event-1]	SD	cithH3 [µm^2*event-1]	SD	cithH3 [µm^2*event-1]	SD	cithH3 [µm^2*event-1]	SEM
		uninfected	60	53.0461	8.77804	42.6294	6.06573	87.7966	25.8849			61.1574	13.6548
			180	37.2042	15.6197	36.4904	7.47435	55.4624	5.80916	49.1923	13.4082	44.5873	4.65065
			300	13.6601	11.1023	43.9777	9.7817	50.0938	5.58425	28.1177	10.0263	33.9623	8.19995
		WT C. albicans	60
			180
			300
		PMN + WT C. albicans	60	62.6764	15.7294	53.6332	7.96145	89.681	15.6472			68.6635	10.8281
			180	78.0806	31.8305	83.4513	48.1321	77.1972	19.08	77.3257	32.6629	79.0137	1.492
			300	26.4132	17.8841	110.776	78.1637	132.15	96.2947	74.861	55.5393	86.0502	23.1271
		PMN + C. albicans ece1Δ/Δ	60	49.7928	10.061	53.3857	9.95991	83.9686	11.4557			62.3823	10.8428
			180	65.7737	34.5629	59.7562	23.7422	63.2846	8.26666	54.2471	10.3627	60.7654	2.49893
			300	21.9387	17.7134	65.908	35.1916	107.415	74.0249	37.7554	25.3195	58.2543	18.7403
		PMN + C. albicans ece1Δ/Δ + EC1	60	47.9649	8.38677	53.3857	10.4993	78.6892	20.2688			60.0133	9.46816
			180	64.8912	39.7082	79.7979	55.7408	101.088	29.4101	77.5502	21.5477	80.8319	7.50708
			300	20.497	11.929	98.2618	68.3037	112.45	87.6792	77.2116	63.1352	77.1051	20.2101
		PMN + C. albicans ece1Δ/Δ + EC1-P3	60	55.5886	4.45277	58.2301	6.33911	78.9271	10.0519			64.2486	7.37875
			180	53.9427	25.5102	53.21	25.0494	68.38	15.7954	53.5306	8.88695	57.2658	3.70775
			300	23.5578	10.8947	94.48	43.2279	68.0958	35.5211	65.594	38.4419	62.9319	14.661
