# Supplementary material for: Candida albicans induces neutrophil extracellular traps and leucotoxic hypercitrullination via candidalysin
Source: EMBO Rep. 2023 Oct 5;24(11):e57571. doi: 10.15252/embr.202357571 (PMC10626426; doi:10.15252/embr.202357571)
Supplement: Supplementary file 5 — Source Data for Figure 2 [file EMBR-24-e57571-s005.zip]

Archive with 9 entries (4 files):
- source_data/figure2/
- source_data/figure2/2a/
- source_data/figure2/2a/ECE1p_NLS.xlsx
- source_data/figure2/2b/
- source_data/figure2/2b/Candidalysin_NLS_ induction_different_concentrations.xlsx
- source_data/figure2/2c/
- source_data/figure2/2c/see_seperate_folder.txt
- source_data/figure2/2d/
- source_data/figure2/2d/see_seperate_folder.txt
