# Supplementary material for: Candida albicans induces neutrophil extracellular traps and leucotoxic hypercitrullination via candidalysin
Source: EMBO Rep. 2023 Oct 5;24(11):e57571. doi: 10.15252/embr.202357571 (PMC10626426; doi:10.15252/embr.202357571)
Supplement: Supplementary file 5 — Source Data for Figure 2 [file EMBR-24-e57571-s005.zip › source_data/figure2/2a/ECE1p_NLS.xlsx]

## Sheet: 2a
ECE1 peptides NLS
	donor 1										donor 2									donor 3									donor 4
								mean	SD								mean	SD								mean	SD								mean	SD
	NS	0	0	0	0	0	0	0	0		0	0	0	0	0	0	0	0		0	0	0	0	0	0	0	0		0	0	0	0	0	0	0	0
	scrambled	0	0	0	0	0	0	0	0		0	0	0	0	0	0	0	0		0	0	0	0	0	0	0	0		0	0	0	0	0	0	0	0
	Pep2	0	0	0	0	0	0	0	0		0	0	0	0	0	0	0	0		0	0	0	0	0	0	0	0		0	0	0	0	0	0	0	0
	candidalysin	43.1373	52.6786	42.0455	41.5584	42.8571	51.5789	45.6426	5.06755		42.3913	46.1538	46.5346	40.1709	46.0318	45	44.3804	2.55237		52.5	41.8367	47.5247	54.8387	37.2881	53.0435	47.8386	7.00363		55.914	50	47.561	42.2535	45.614	43.662	47.5007	4.95705
	PMA	71.6981	76.5766	77.2358	76.4706	67.0886	79.4118	74.7469	4.52148		88.1188	94.5652	90	87.3563	77.3196	88.6364	87.666	5.68045		74.1379	84.6154	80.2632	81.0811	67.0886	68.8312	76.0029	7.10618		89.5833	90.1639	87.6712	76.4706	82.6087	80.4348	84.4888	5.5236
	combined
		mean	SEM
	NS	0	0
	scrambled	0	0
	Pep2	0	0
	candidalysin	46.3406	0.81238
	PMA	80.7262	3.16728
