# Supplementary material for: Candida albicans induces neutrophil extracellular traps and leucotoxic hypercitrullination via candidalysin
Source: EMBO Rep. 2023 Oct 5;24(11):e57571. doi: 10.15252/embr.202357571 (PMC10626426; doi:10.15252/embr.202357571)
Supplement: Supplementary file 5 — Source Data for Figure 2 [file EMBR-24-e57571-s005.zip › source_data/figure2/2b/Candidalysin_NLS_ induction_different_concentrations.xlsx]

## Sheet: 2b
			Candidalysin NLS induction different concentration
			donor 1									donor 2									donor 3
									mean	SD								mean	SD								mean	SD
			NS	0	0	0	0	0	0	0		NS	0	0	0	0	0	0	0		NS	3.33333	2.29885	6.31579	3.75	0	3.13959	2.29468
			0.6 µM	0	0	0	0	0	0	0		0.6 µM	0	0	0	0	0	0	0		0.6 µM	1.6129	2.08333	0	0	3.125	1.36425	1.36029
			3 µM	21.5054	38.6139	39.7959	16.129	40	31.2088	11.4828		3 µM	2	1.23457	0	1.75439	0	0.997791	0.951853		3 µM	17.8571	25.8621	11.5385	13.5802	10	15.7676	6.36788
			15 µM	92.0635	97.3684	84.7458	69.1057	96.1165	87.88	11.5939		15 µM	47.0588	34.1667	32.0513	60.5505	77.1186	50.1892	18.8948		15 µM	87.5	71.2871	84.6939	88.785	77.1429	81.8818	7.447
			70 µM	3.63636	2.08333	2.1978	8.64198	11.2903	5.56996	4.16613		70 µM	4.28571	10	5.76923	3.52941	4.58716	5.6343	2.57018		70 µM	28.8462	0	1.6129	11.2	8.33333	9.99848	11.508
			PepKR-AA	0	0	0	0	0	0	0		PepKR-AA	0	0	0	0	0	0	0		PepKR-AA	0	0	0	0	0	0	0
			PMA	96.0784	91.3043	94.1176	80	91.25	90.5501	6.23805		PMA	87.8378	96.2264	98.4127	97.6744	92.3077	94.4918	4.40332		PMA	95.8333	94.5206	92.3077	82.7869	87.037	90.4971	5.46263
			combined donor 1-3
				mean	SEM
			NS	1.04653	1.04653
			0.6 µM	0.454749	0.454749
			3 µM	15.9914	8.7219
			15 µM	73.317	11.6928
			70 µM	7.06758	1.46557
			PepKR-AA	0	0
			PMA	91.8463	1.32283
