# Supplementary material for: Candida albicans induces neutrophil extracellular traps and leucotoxic hypercitrullination via candidalysin
Source: EMBO Rep. 2023 Oct 5;24(11):e57571. doi: 10.15252/embr.202357571 (PMC10626426; doi:10.15252/embr.202357571)
Supplement: Supplementary file 6 — Source Data for Figure 3 [file EMBR-24-e57571-s011.zip]

Archive with 6 entries (3 files):
- figure 3/3a/
- figure 3/3a/see_seperate_folder.txt
- figure 3/3b-d/
- figure 3/3b-d/figure3_NET_NLS_quanti.xlsx
- figure 3/3e/
- figure 3/3e/see_seperate_folder.txt
