# Supplementary material for: Candida albicans induces neutrophil extracellular traps and leucotoxic hypercitrullination via candidalysin
Source: EMBO Rep. 2023 Oct 5;24(11):e57571. doi: 10.15252/embr.202357571 (PMC10626426; doi:10.15252/embr.202357571)
Supplement: Supplementary file 6 — Source Data for Figure 3 [file EMBR-24-e57571-s011.zip › figure 3/3b-d/figure3_NET_NLS_quanti.xlsx]

## Sheet: 2b_c_dna
		PADi = BB-Cl-amidine		IOM = ionomycin
					donor 1					donor 2					donor 3						Ʃ donor 1-3
		condition	time point [min]		NLS [%]	SD	dna signal [µm2]	SD		NLS [%]	SD	dna signal [µm2]	SD		NLS [%]	SD	dna signal [µm2]	SD			NLS [%]	SEM	dna signal [µm2]
		unstimulated	60		0.32719	0.695196	64.3704	4.66699		1.86119	1.28307	61.6589	4.6231		0.136067	0.345894	69.3539	4.12597			0.774816	0.545982	65.1277	2.2534
			180		0.33086	0.930888	62.6256	3.38709		4.53451	10.7259	59.5089	13.667		0.496626	0.729494	57.021	5.23638			1.78733	1.37442	59.7185	1.62129
			300		0.76054	1.00753	55.0707	3.59806		3.28897	2.58999	56.7532	9.61634		0.6539	0.82693	48.5357	3.33776			1.5678	0.861135	53.4532	2.50626
		unstimulated + PADi	60		0	0	56.1416	2.49391		0.509562	0.652258	56.0526	4.3085		0.136067	0.399551	54.8059	5.72006			0.21521	0.152328	55.6667	0.431171
			180		0.233538	0.595495	51.9876	4.4218		4.44949	8.8921	62.5077	15.3208		0.324061	0.674808	50.0315	4.72997			1.66903	1.39048	54.8423	3.8741
			300		2.15893	2.15324	57.0853	5.71498		2.62282	1.33891	51.0157	5.6077		5.859	2.04429	57.2181	6.68444			3.54692	1.16377	55.1064	2.04569
		candidalysin	60		22.9223	5.84622	81.9177	9.53531		14.3294	6.10355	69.5776	5.62112		16.5245	7.36612	75.6592	7.57927			17.9254	2.57755	75.7182	3.56239
			180		81.8775	9.35909	134.472	10.2142		56.2074	6.6675	112.325	8.42152		76.8195	18.1997	136.47	15.1408			71.6348	7.85069	127.756	7.737
			300		90.7135	5.45727	144.501	10.2112		72.5942	6.11461	126.092	9.73913		90.4923	4.15234	142.999	7.10358			84.6	6.00324	137.864	5.90187
		candidalysin + PADi	60		5.88358	3.6284	54.542	4.4635		12.5601	4.82184	64.0232	5.96479		2.51146	1.8746	80.345	108.245			6.98505	2.95261	66.3034	7.53543
			180		26.7974	9.25662	77.4191	8.47913		32.8163	7.09166	83.6714	8.823		24.8407	13.5574	81.124	10.3124			28.1515	2.39985	80.7382	1.81514
			300		56.1765	10.9801	102.91	8.4464		57.0631	11.2582	102.457	10.2358		55.5438	13.1349	101.386	9.9541			56.2611	0.440638	102.251	0.451628
		IOM	60		6.61738	3.83234	72.4736	9.13034		5.82769	3.47685	67.6751	5.25188		3.20493	3.54269	65.2155	5.49954			5.21667	1.03138	68.4547	2.1312
			180		24.8616	9.24169	89.5962	6.58695		31.6233	10.045	97.1751	8.80781		23.0814	10.729	88.9567	8.79386			26.5221	2.60186	91.9094	2.63936
			300		46.671	7.52109	111.754	10.0579		51.6563	12.7165	110.116	11.0349		57.3708	8.58146	124.793	5.20616			51.8994	3.09117	115.554	4.64329
		IOM + PADi	60		11.9173	6.53878	70.7375	5.82199		7.61917	4.09668	68.9963	4.53157		8.41361	5.34142	78.7259	8.55598			9.31669	1.32037	72.8199	2.99549
			180		24.3821	11.4647	86.6551	6.1559		32.0288	12.6768	90.6534	9.07631		21.8542	8.58739	86.6272	4.24841			26.0884	3.05856	87.9786	1.33746
			300		22.1984	7.98517	89.9579	7.76305		38.9673	7.89897	100.73	7.55901		31.4647	9.71053	91.7631	4.69613			30.8768	4.84969	94.1502	3.3307
		PMA	60		1.04268	1.14927	70.3706	8.00878		0.829131	1.00655	61.1574	2.47563		0.625047	1.08017	60.9966	5.75625			0.832285	0.120569	64.1749	3.09823
			180		87.2961	6.75886	222.467	28.6058		79.7705	8.67352	250.193	74.1248		62.3786	8.76789	162.103	20.6159			76.4818	7.37863	211.588	26.0045
			300		84.5791	7.00972	226.571	28.2393		80.0794	7.31965	209.037	29.9917		74.3358	6.95167	220.447	36.975			79.6648	2.96423	218.685	5.13768
		PMA + PADi	60		0.783643	2.17192	57.7303	5.45309		0.723029	1.23059	54.3041	3.6004		0.0811688	0.303706	51.7415	2.67144			0.52928	0.224738	54.592	1.73479
			180		88.1021	6.95255	197.906	27.3078		90.822	4.27601	224.486	23.4867		85.0772	5.87038	201.24	37.5291			88.0005	1.65918	207.877	8.36005
			300		90.8311	9.38309	252.635	90.7203		93.7781	4.50295	254.772	33.6886		93.3061	3.64867	206.058	20.4465			92.6384	0.913885	237.821	15.8938
		dna size >100			donor 1					donor 2					donor 3				Ʃ donor 1-3
		condition	time point [min]		NLS [%]	SD	dna signal [µm2]	SD		NLS [%]	SD	dna signal [µm2]	SD		NLS [%]	SD	dna signal [µm2]	SD	mean	SEM
		unstimulated	60				144.257					142.613							143.435	0.671401
			180				113.018					150.883							131.95	15.4581
			300				137.789					153.374							145.582	6.36241
		unstimulated + PADi	60
			180
			300
		candidalysin	60				150.939					141.807					144.112		145.619	2.74205
			180				151.56					156.735					158.98		155.758	2.19673
			300				152.76					151.073					150.763		151.532	0.620651
		candidalysin + PADi	60
			180
			300
		IOM	60				112.229					123.673					115.722		117.208	3.38604
			180				140.162					146.294					140.213		142.223	2.03556
			300				150.063					138.176					159.663		149.301	6.2144
		IOM + PADi	60
			180
			300
		PMA	60				113.4					122.316					122.888		119.535	3.07171
			180				248.988					299.625					227.353		258.655	21.4158
			300				259.982					248.525					277.516		262.008	8.42982
		PMA + PADi	60
			180
			300

## Sheet: 2d_citH3
				donor 1			donor 2			donor 3					Ʃdonor 1-3
	condition	time point [min]		citH3 [µm^2]	SD		citH3 [µm^2]	SD		citH3 [µm^2]	SD				citH3 [µm^2]	SEM
	unstimulated	60		71.0102	7.29759		74.7183	11.7186		82.3194	22.2343				76.016	3.32854
		180		44.6396	13.0267		57.5185	8.5531		42.157	9.27983				48.105	4.76099
		300		21.3001	8.73421		42.0483	6.79307		28.9247	9.26798				30.7577	6.05921
	candidalysin	60		117.07	32.1635		117.748	9.46923		125.031	25.2859				119.95	2.548
		180		69.8153	24.526		133.809	27.7521		63.1237	21.2313				88.9159	22.5293
		300		48.7005	30.5669		62.8065	30.1872		27.6561	15.3489				46.3877	10.2127
	ionomycin	60		126.068	35.7927		117.527	13.5946		99.2805	16.3121				114.292	7.90036
		180		93.4771	15.6875		103.924	15.6338		104.491	28.1712				100.631	3.58053
		300		47.7421	27.1491		79.7672	29.5632		107.879	14.3756				78.4628	17.3723
	PMA	60		61.4927	3.76062		61.3131	7.36091		69.6299	12.8662				64.1452	2.74284
		180		18.6094	7.3496		48.1338	15.8068		79.6878	17.3834				48.8103	17.6351
		300		7.95426	5.01171		22.5398	8.22803		45.8822	25.982				25.4587	11.0457
