# Supplementary material for: Candida albicans induces neutrophil extracellular traps and leucotoxic hypercitrullination via candidalysin
Source: EMBO Rep. 2023 Oct 5;24(11):e57571. doi: 10.15252/embr.202357571 (PMC10626426; doi:10.15252/embr.202357571)
Supplement: Supplementary file 7 — Source Data for Figure 4 [file EMBR-24-e57571-s006.zip]

Archive with 12 entries (6 files):
- figure 4/4a/
- figure 4/4a/ROS_candidalysin.xlsx
- figure 4/4b-d/
- figure 4/4b-d/ROSinhib_overview.xlsx
- figure 4/4e/
- figure 4/4e/Candidalysin_NETs_induction_ROS_inhibitors.xlsx
- figure 4/4f/
- figure 4/4f/see_seperate_folder.txt
- figure 4/4g/
- figure 4/4g/Sytox_CGD_PMN.xlsx
- figure 4/4h/
- figure 4/4h/see_seperate_folder.txt
