# Supplementary material for: Candida albicans induces neutrophil extracellular traps and leucotoxic hypercitrullination via candidalysin
Source: EMBO Rep. 2023 Oct 5;24(11):e57571. doi: 10.15252/embr.202357571 (PMC10626426; doi:10.15252/embr.202357571)
Supplement: Supplementary file 7 — Source Data for Figure 4 [file EMBR-24-e57571-s006.zip › figure 4/4a/ROS_candidalysin.xlsx]

## Sheet: 4a
		ROS - area under the curve - calculation from ROS measurement traces in Graphpad prism. Traces can be found in the other tabs in this file
		AUC (3h)
		Exp/condition	unstimulated	PMA	3uM clys	15uM clys
		1	186924	983306	283551	337039
		2	464615	2628000	599497	1034000
		3	46839	328686	114985	121423
			normalization: PMA=100%
		donor/condition	unstimulated	PMA	3uM candidalysin	15uM candidalysin
		1	19.0097	100	28.8365	34.2761
		2	17.6794	100	22.8119	39.3455
		3	14.2504	100	34.9832	36.9419
		Ʃ	16.9798	100	28.8772	36.8545
		SEM	1.41774	0	3.51362	1.46406

## Sheet: D1
	condition	replicate		0	2	4	6	8	10	12	14	16	18	20	22	24	26	28	30	32	34	36	38	40	42	44	46	48	50	52	54	56	58	60	62	64	66	68	70	72	74	76	78	80	82	84	86	88	90
	unstimulated	1		164.368	246.236	372.555	457.189	614.247	850.083	932.228	1164.08	1243.44	1555.01	1724.49	1789.86	2039.91	2155.32	2496.92	2528.05	2911.46	3043.39	3259.91	3369.17	3732.77	3903.17	4239.31	4323.19	4124.12	4088.18	4740.35	4609.51	4649.77	4845.32	4269.23	4329.85	4570.81	4527.32	4344.62	4487.41	4725.28	4455.53	4411.87	4169.49	4161.69	3913.02	3797.76	3476.15	3304.6	3130.4
		2		247.492	248.403	412.579	557.361	617.688	820.945	810.559	1011.19	1235.51	1361.6	1303.86	1354.2	1765.17	1766.11	2085.29	2109.6	2285.09	2508.09	2402.92	2694.25	2868.16	3098.95	3314.62	3289.41	3336.25	3525.86	3303.51	3547.34	3690.12	3497.89	3902.6	3783.78	3780.83	3603.34	3702.81	3923.86	3918.87	3738.59	3646.62	3807.14	3427.03	3554.07	3612.41	3230.06	3283.03	3204.86
		3		277.201	394.871	425.677	485.701	648.816	806.379	925.904	1019.63	1092.48	1292.81	1268.77	1411.95	1558.83	1536.28	1739.56	1809.89	1799.88	2104.91	2035.58	2459.11	2425.88	2844.99	3026.4	2990.04	3104.87	3305.42	3312.13	3408.56	3576.71	3476.15	3536.05	3478.47	3577.68	3402.61	3779.22	3925.06	3604.33	3774.54	3691.95	3561.41	3395.53	3573.21	3506.7	3484.39	3423.55	3222.79
		4		217.397	278.07	379.366	421.938	679.557	666.21	706.21	785.661	848.429	991.976	1093.7	1092.53	1228.99	1199.74	1298.18	1236.01	1369.09	1327.04	1600.61	1524.14	1598.71	1769.17	1842.9	2016.24	2038.17	2128.68	2081.96	2275.94	2288.71	2236.98	2340.62	2187.71	2295.11	2157.95	2256.13	2460.1	2099.95	2405.37	2210.37	2349.67	2139.57	2231.56	2256.96	2209.36	2086.94	1963.49
		mean		226.615	291.895	397.544	480.547	640.077	785.904	843.725	995.14	1104.96	1300.35	1347.7	1412.13	1648.22	1664.36	1904.99	1920.89	2091.38	2245.86	2324.76	2511.67	2656.38	2904.07	3105.81	3154.72	3150.85	3262.03	3359.49	3460.34	3551.33	3514.08	3512.12	3444.95	3556.11	3422.81	3520.69	3699.11	3587.11	3593.51	3490.2	3471.93	3280.95	3317.96	3293.46	3099.99	3024.53	2880.38
		stdev		48.1472	70.17	25.6412	57.4676	30.5696	81.8387	107.388	156.29	184.557	233.634	267.481	287.622	341.976	401.527	509.403	543.334	662.503	723.168	704.422	763.025	889.806	880.846	988.209	949.863	860.581	824.317	1086.93	954.576	969.654	1065.35	836.396	909.144	943.522	975.16	890.314	867.588	1098.09	858.016	922.426	788.761	839.23	742.801	701.392	605.365	628.107	612.571
	PMNs + PMA	1		250.716	1906.39	8580.96	17415.3	20238.3	19864.1	18368.4	17162	16317.4	15336.6	15153.4	14174.5	13457.7	13340.5	12705.1	13924	12084.4	12172.1	12100.9	11744.9	12217.8	11783.3	11473.6	11192.8	11084.5	10980.4	11058.6	10513.3	10401.4	10239.1	10404	9758.21	9070.66	8972.72	8916.1	8420.91	8601.5	8530.83	8338.28	7858.24	7506.48	7160.37	7090.76	6640.82	6805.32	6066.6
		2		242.245	1449.29	8783.4	16889.1	19038.5	17763.9	16392.9	15773.3	14925.2	14509.6	13934.7	13141.2	12619.4	12606	12513.4	12379	11553.3	11616.9	11749.8	11660.9	11419.8	11436	11082.4	10728.9	10314	10669.8	10687.1	10415.7	10087	9515.69	9913.46	9334.59	9253.63	9049.59	8492.01	8196	8266.8	7924.03	7785.29	7436.95	7231.75	7032.46	6862.21	6466.63	5931.94	6030.27
		3		236.87	1121.8	6033.8	13572.9	16780.6	16700.3	16860.4	15105.6	14641.6	14125.9	13900.2	13586.8	12842.8	13582.6	12781.2	13009.4	12081.6	11449.3	11866.4	11825.1	11336.7	11751.4	10931	11262	10843.8	10939.9	10565	10495	10502.5	10186.9	10235.8	10257.6	9471.19	9430.98	9252.5	9107.33	8411.99	8099.48	8176.95	7612.28	7725.6	6970.92	7118.06	6823.06	6545.63	6178.52
		4		247.795	1439.54	7109.79	15082.8	18059.7	18050.7	16841	15807.6	15192.8	14563.4	13814.9	13281	13142.7	12733.2	12383.9	12956.1	12344.7	11599.7	11628.5	11538.5	11365.4	11321.9	10957.6	11290.1	10858.5	11088.5	10681	10361.6	10281.7	9895.29	10510.8	10380	9630.53	9202.36	8884.65	8735.32	8251.93	8248.68	8081.55	7762.67	7332.1	7236.36	7221.01	6593.32	6592.18	6110.23
		mean		244.406	1479.26	7626.99	15740	18529.3	18094.8	17115.7	15962.1	15269.2	14633.9	14200.8	13545.9	13015.6	13065.6	12595.9	13067.1	12016	11709.5	11836.4	11692.4	11584.9	11573.1	11111.1	11118.4	10775.2	10919.6	10747.9	10446.4	10318.2	9959.25	10266	9932.6	9356.5	9163.91	8886.32	8614.89	8383.06	8200.76	8095.52	7667.53	7448.98	7100.03	7073.01	6630.96	6468.77	6096.4
		stdev		6.13087	322.849	1297.83	1756.44	1467.25	1314.85	862.619	862.722	734.116	507.37	637.06	458.536	364.436	470.667	180.749	638.595	332.223	317.455	201.314	122.533	423.322	229.4	250.485	262.899	326.607	177.985	214.6	70.6425	178.582	332.153	260.875	480.909	245.311	202.013	311.158	395.853	162.547	256.956	232.38	184.067	216.545	120.363	151.311	147.672	375.318	63.7604
	PMNs+3uM clys	1		330.38	604.71	1028.13	1860.04	2915.94	3905.44	4653.74	4616.19	4827.18	4363.21	4256.03	4553.27	4363.4	4307.24	4288.19	4792.95	4572.26	4760.36	4756.35	4869.91	4863.09	4836.24	4775.78	4875.64	4696.75	4823.98	4832.92	4933.23	4708.05	4516.92	4535.89	4355.49	4313.88	4005.66	3788.54	3987.42	3722.37	3611.93	3400.49	3046.93	3142.43	2948	2782.48	2461.54	2321.79	2327.84
		2		376.719	567.917	1061.24	1579.44	2559.13	3606.1	4080.65	3831.06	3693.68	3832.38	3777.17	3858.64	3717.49	4063.53	4054.62	4255.18	4296.44	4150.74	4260.88	4471.13	4625.61	4607.34	4476.1	4684.19	4339.24	4489.51	4843.6	4350.46	4407.76	4220.16	4415.94	4143.3	3865.81	3737.74	3816.53	3870.56	3830.82	3498.43	3341.82	2964.66	3125.43	2962.71	2663.87	2558.3	2330.25	2202.98
		3		554.948	785.696	1320	2117.42	2540.74	3536.12	3740.04	4130.37	4222.83	4096.1	3952.68	4074.18	3871.7	4105.98	3941.69	4132.7	4312.52	4406.34	4371.91	4437.39	4271.55	4388.18	4519.26	4443.51	4590.65	4715.12	4553	4531.09	4218.63	4392.62	4053.44	4257.99	4167.27	4046.66	3710.93	3787.27	3644.99	3349.17	3468.39	2994.77	3065.33	2747.72	2520.42	2502.56	2345.61	2251.98
		4		236.223	544.224	943.145	2005.84	3486.47	4713.47	5424.41	5375.6	4988.18	4819.5	4717.7	5022.72	5028.86	4986.89	5528.29	5228.09	5078.44	5203.95	4901.57	4905.09	4838.45	5050.62	5122.15	5017.41	4978.16	4766.74	4522.85	4517.32	4423.83	4215.17	4006.29	3879.32	3761.94	3524.54	3423	3258.43	3010.44	3051.42	2591.01	2649.57	2113.42	1894.32	1816.78	1864.17	1551.03	1367.02
		mean		374.567	625.637	1088.13	1890.68	2875.57	3940.28	4474.71	4488.31	4432.97	4277.8	4175.89	4377.2	4245.36	4365.91	4453.2	4602.23	4564.91	4630.35	4572.68	4670.88	4649.68	4720.6	4723.32	4755.19	4651.2	4698.84	4688.09	4583.02	4439.57	4336.22	4252.89	4159.03	4027.23	3828.65	3684.75	3725.92	3552.16	3377.74	3200.43	2913.98	2861.65	2638.19	2445.89	2346.64	2137.17	2037.45
		stdev		133.708	109.57	162.386	232.724	442.37	539.771	736.886	674.224	592.837	421.168	411.817	519.109	590.501	427.417	731.108	506.286	364.94	456.846	305.195	250.922	273.703	286.133	296.971	248.632	264.552	146.463	173.889	247.484	201.788	146.01	262.847	205.649	257.044	244.682	180.127	322.291	369.098	242.701	409.557	179.521	499.917	505.515	432.875	324.083	390.884	449.899
	PMNs+15uM clys	1		167.289	436.86	733.679	1755.66	3240.2	5901.89	7563.46	7874.36	7704.37	6828.74	6582.56	6316.93	5848.24	5802.55	5633.21	5740.14	5677.11	5823.04	5741.17	5627.23	5777.25	5789.7	5365.96	5499.53	5219.54	4956.2	4938.85	4734.94	4556.29	4231.56	3985.61	3984.09	3828.35	3533.42	3388.5	3247.98	3265.69	2946.38	2867.48	2699.57	2352	2148.82	2174.49	1870.48	1829.15	1564.14
		2		352.452	485.949	836.334	1284.17	2174.76	3835.77	5818.63	6171.25	6101.48	5513.61	5652.5	5468.12	5059.62	5607.84	5366.37	5341.14	5530.12	5535.56	5527.42	5385.01	5527.75	5705.87	5540	5447.25	5376.94	5341.84	5007.92	4900.7	4991.02	4532.69	4596.11	4566.14	4074.11	4430.55	4026.52	4181.87	3577.26	3480.6	3352.64	3388.75	3394.56	2821.67	2807.75	2717.95	2546.23	2185.87
		3		279.77	442.66	493.349	724.415	1425.66	2665.57	3953.57	4566.02	5265.13	5575.84	5487.4	5848.67	5614.93	5996.07	5658.26	5751.06	5639.97	5949.78	5590.1	5834.71	6066.89	5756.64	5777.18	5713.5	5535.53	5466.72	5778.97	5511.58	5524.06	5300.09	5142.25	5090.54	4975.1	5025.99	4918.65	4650.47	4339.28	4022.42	3784.46	3743.41	3478.32	3012.42	2723.66	2687.69	2611.02	2343.48
		4		206.035	451.999	732.932	1192.37	2157.77	3616.86	4806.22	5094.86	5627.04	5452.73	5399.7	5228.26	4936.08	5413.89	5371.97	5022.67	5459.8	5493.04	5204.21	5259.86	5408.41	5328.45	5627.82	5083.56	4980.91	5384.09	4942.67	4858.57	4355.7	4638.63	4627.57	4282.25	4153.89	4425.28	4263.87	3821.12	3753.25	3608.95	3443.05	3448.87	3208.48	3182.36	2810.7	2589.53	2464.64	2405.31
		mean		251.386	454.367	699.073	1239.15	2249.6	4005.02	5535.47	5926.62	6174.51	5842.73	5780.54	5715.5	5364.72	5705.09	5507.45	5463.75	5576.75	5700.36	5515.73	5526.7	5695.07	5645.16	5577.74	5435.96	5278.23	5287.21	5167.1	5001.45	4856.77	4675.74	4587.89	4480.76	4257.86	4353.81	4149.39	3975.36	3733.87	3514.59	3361.91	3320.15	3108.34	2791.32	2629.15	2466.41	2362.76	2124.7
		stdev		81.9533	21.9589	145.496	422.67	747.038	1362.79	1552.11	1460.2	1075.87	659.259	544.855	475.413	437.117	250.614	160.018	350.487	99.8675	221.661	226.227	255.771	291.647	213.94	171.813	261.65	236.496	226.687	409.141	347.287	517.899	450.536	473.18	470.889	497.824	615.322	632.17	591.972	451.153	443.777	378.453	441.793	516.683	452.962	305.781	401.052	360.746	384.957
	Blank1	1		129.363	190.63	135.557	272.89	257.748	298.358	340.798	414.245	369.359	334.891	436.113	514.039	456.715	505.953	547.528	546.764	524.893	640.186	598.315	639.758	713.198	688.408	713.996	882.077	831.237	710.381	799.494	987.15	778.076	915.027	865.677	927.927	821.617	830.595	961.756	1003.85	908.685	956.427	1003.64	990.283	1027.7	989.244	919.524	984.21	1060.55	1103.99
	(RPMI+luminol+HRP)	2		105.59	170.44	222.564	306.831	325.309	345.774	386.549	350.877	464.45	429.795	409.878	505.864	459.774	523.101	580.02	582.57	538.179	535.439	714.129	621.638	701.804	716.773	668.061	741.348	747.261	831.436	933.07	883.975	908.867	883.437	815.645	849.479	967.927	870.729	797.561	901.907	954.177	1022.25	1053.51	993.891	1041.71	993.205	947.094	1040.95	1194.98	991.72
		3		112.553	168.832	227.611	267.268	316.259	280.273	331.347	368.71	397.371	389.395	509.796	491.799	471.987	527.944	623.395	566.617	598.87	526.399	611.093	656.299	729.845	724.204	810.412	827.411	744.477	787.051	802.424	937.528	847.914	924.854	777.218	835.593	998.022	999.482	967.736	884.751	954.233	894.452	986.849	905.897	926.652	924.329	1057.49	990.708	1198.21	898.061
		4		105.619	139.361	208.188	228.068	345.226	271.044	264.731	292.584	398.612	383.388	487.761	489.886	513.351	442.836	475.046	519.753	641.326	588.872	608.918	655.453	594.874	795.916	766.048	764.357	811.151	692.741	787.319	834.971	866.601	847.013	878.941	862.649	808.279	910.603	818.676	893.451	951.996	963.991	985.236	983.812	1000.47	1023.27	927.506	1110.6	1115.64	1003.35
		mean		113.281	167.316	198.48	268.764	311.135	298.862	330.856	356.604	407.448	384.367	460.887	500.397	475.457	499.959	556.497	553.926	575.817	572.724	633.114	643.287	684.93	731.325	739.629	803.798	783.531	755.402	830.577	910.906	850.365	892.583	834.37	868.912	898.961	902.852	886.432	920.99	942.273	959.28	1007.31	968.471	999.133	982.512	962.904	1031.62	1142.35	999.28
		stdev		11.2104	21.1115	42.7481	32.2724	37.5922	33.2685	50.2438	50.3336	40.3304	38.8922	45.9346	11.5528	26.1101	39.233	62.5657	27.084	54.2609	52.7512	54.2979	16.3142	61.1317	45.7396	61.8795	63.6154	44.2698	65.1565	68.6411	65.8617	54.5216	35.1446	46.8461	40.8648	97.9366	72.2274	90.8717	55.6824	22.416	52.2756	31.9052	41.9237	51.2645	41.6579	64.1127	58.442	66.5706	84.2282
	Blank2	1		13.9955	-14.5644	3.2155	14.636	-2.97893	17.3441	-0.421555	3.56897	42.8945	15.8163	15.6384	3.43488	-18.0347	-4.63881	-32.1028	15.9235	-0.668839	-6.68839	-2.401	26.0878	10.872	17.9656	9.43693	36.767	5.78599	-1.73922	-6.04124	8.21164	18.9328	10.1766	15.7239	0.344048	-0.919161	2.03583	-14.7993	-8.72122	-11.4483	15.6468	9.46378	21.2096	-13.4674	-0.244662	0.244238	44.2783	33.6978	17.4494
	(RPMI)	2		9.98351	0.846001	-19.2222	6.66239	7.36778	2.86338	0.307096	-12.4562	23.2071	7.01889	10.1851	8.64098	-4.46145	-7.52714	-12.6959	8.29142	-8.24418	-17.4333	23.4673	-8.43953	7.55944	21.8857	10.5644	-0.183357	-1.53594	-12.1818	33.0123	-2.1819	2.53873	26.0715	-9.04512	3.63672	2.53491	7.6591	-1.49949	6.14812	-16.7133	7.27931	7.76113	2.1908	-30.264	-10.8087	-6.35231	11.7115	17.0858	20.0589
		3		-14.4632	5.45471	3.95467	37.8888	3.42002	-0.555774	-3.1202	-15.8256	-12.9132	14.1021	2.2662	0.800543	-26.4114	-4.41904	-13.6243	11.6047	1.16898	5.59694	12.7791	21.7722	15.3987	-1.74823	-0.598256	7.79567	-10.3102	-2.21812	17.8945	-23.6311	2.19405	23.3009	3.17788	15.4291	0.645196	2.21805	-0.119196	10.804	-9.44997	2.1283	5.25404	18.1451	-8.473	-19.8955	-24.8772	15.5921	-6.60999	9.59022
		4		-10.8964	-4.6517	20.0834	11.9571	10.1898	22.682	-19.5025	-7.81648	31.7026	12.1753	-0.722117	7.59401	-7.18784	-8.76653	6.01786	34.184	3.17592	-2.79506	-2.15434	13.9466	40.7805	0.845958	16.5764	15.9278	19.6555	3.14865	-0.668503	33.9058	3.82681	11.6677	7.72214	22.0216	7.02708	-5.22316	-23.8154	-6.6249	-27.6008	6.18306	9.78387	2.02358	-14.1108	-16.8529	-10.2144	6.4077	27.2977	14.1828
		mean		-0.345147	-3.22885	2.00784	17.7861	4.49967	10.5834	-5.68429	-8.13233	21.2228	12.2781	6.8419	5.1176	-14.0238	-6.33788	-13.1013	17.5009	-1.14203	-5.32995	7.92276	13.3418	18.6527	9.73726	8.99487	15.0768	3.39884	-3.24762	11.0493	4.07611	6.8731	17.8042	4.3947	10.3579	2.32201	1.67245	-10.0583	0.4015	-16.3031	7.80937	8.06571	10.8923	-16.5788	-11.9504	-10.2999	19.4974	17.8678	15.3203
		stdev		14.4105	8.61255	16.1523	13.8053	5.70668	11.1917	9.32935	8.4637	24.1433	3.80857	7.45446	3.65218	10.1277	2.15108	15.5675	11.5527	4.98832	9.55962	12.5611	15.3658	15.0978	11.92	7.12195	15.8858	12.6789	6.43084	17.8757	23.9009	8.07045	8.04982	10.3526	10.1195	3.43996	5.2858	11.3104	9.55388	8.13103	5.67526	2.07404	10.2212	9.46503	8.66962	10.6343	16.9441	17.6945	4.5135
	corrected by blank
	condition	replicate		0	2	4	6	8	10	12	14	16	18	20	22	24	26	28	30	32	34	36	38	40	42	44	46	48	50	52	54	56	58	60	62	64	66	68	70	72	74	76	78	80	82	84	86	88	90
	unstimulated	1		51.0867	78.9202	174.075	188.425	303.111	551.221	601.372	807.476	835.992	1170.64	1263.6	1289.46	1564.45	1655.36	1940.42	1974.12	2335.64	2470.67	2626.8	2725.88	3047.84	3171.84	3499.68	3519.39	3340.59	3332.78	3909.77	3698.6	3799.41	3952.74	3434.86	3460.94	3671.85	3624.47	3458.19	3566.42	3783.01	3496.25	3404.56	3201.02	3162.56	2930.51	2834.86	2444.53	2162.26	2131.12
		2		134.211	81.0872	214.099	288.597	306.553	522.083	479.703	654.586	828.062	977.233	842.973	853.803	1289.71	1266.15	1528.79	1555.67	1709.27	1935.37	1769.81	2050.96	2183.23	2367.62	2574.99	2485.61	2552.72	2770.46	2472.93	2636.43	2839.76	2605.31	3068.23	2914.87	2881.87	2700.49	2816.38	3002.87	2976.6	2779.31	2639.31	2838.67	2427.9	2571.56	2649.51	2198.44	2140.69	2205.58
		3		163.92	227.555	227.197	216.937	337.681	507.517	595.048	663.026	685.032	908.443	807.883	911.553	1083.37	1036.32	1183.06	1255.96	1224.06	1532.19	1402.47	1815.82	1740.95	2113.66	2286.77	2186.24	2321.34	2550.02	2481.55	2497.65	2726.35	2583.57	2701.68	2609.56	2678.72	2499.76	2892.79	3004.07	2662.06	2815.26	2684.64	2592.94	2396.4	2590.7	2543.8	2452.77	2281.2	2223.51
		4		104.116	110.754	180.886	153.174	368.422	367.348	375.354	429.057	440.981	607.609	632.813	592.133	753.533	699.782	741.683	682.084	793.273	754.316	967.496	880.853	913.78	1037.84	1103.27	1212.44	1254.64	1373.28	1251.38	1365.03	1438.35	1344.4	1506.25	1318.8	1396.15	1255.1	1369.7	1539.11	1157.68	1446.09	1203.06	1381.2	1140.44	1249.05	1294.06	1177.74	944.595	964.21
		mean		113.333	124.579	199.064	211.783	328.942	487.042	512.869	638.536	697.517	915.982	886.818	911.738	1172.77	1164.4	1348.49	1366.96	1515.56	1673.13	1691.64	1868.38	1971.45	2172.74	2366.18	2350.92	2367.32	2506.63	2528.91	2549.43	2700.96	2621.5	2677.75	2576.04	2657.15	2519.95	2634.26	2778.12	2644.83	2634.23	2482.89	2503.46	2281.82	2335.45	2330.55	2068.37	1882.19	1881.1
		stdev		48.1472	70.17	25.6412	57.4676	30.5696	81.8387	107.388	156.29	184.557	233.634	267.481	287.622	341.976	401.527	509.403	543.334	662.503	723.168	704.422	763.025	889.806	880.846	988.209	949.863	860.581	824.317	1086.93	954.576	969.654	1065.35	836.396	909.144	943.522	975.16	890.314	867.588	1098.09	858.016	922.426	788.761	839.23	742.801	701.392	605.365	628.107	612.571
	PMNs + PMA	1		137.435	1739.07	8382.48	17146.5	19927.2	19565.2	18037.5	16805.4	15910	14952.2	14692.5	13674.1	12982.2	12840.5	12148.6	13370.1	11508.6	11599.4	11467.8	11101.6	11532.9	11052	10734	10389	10301	10225	10228	9602.39	9551.04	9346.52	9569.63	8889.3	8171.7	8069.87	8029.67	7499.92	7659.23	7571.55	7330.97	6889.77	6507.35	6177.86	6127.86	5609.2	5662.97	5067.32
		2		128.964	1281.97	8584.92	16620.3	18727.4	17465	16062	15416.7	14517.8	14125.2	13473.8	12640.8	12143.9	12106	11956.9	11825.1	10977.5	11044.2	11116.7	11017.6	10734.9	10704.7	10342.8	9925.1	9530.47	9914.4	9856.52	9504.79	9236.64	8623.11	9079.09	8465.68	8354.67	8146.74	7605.58	7275.01	7324.53	6964.75	6777.98	6468.48	6232.62	6049.95	5899.31	5435.01	4789.59	5030.99
		3		123.589	954.484	5835.32	13304.1	16469.5	16401.4	16529.5	14749	14234.2	13741.5	13439.3	13086.4	12367.3	13082.6	12224.7	12455.5	11505.8	10876.6	11233.3	11181.8	10651.8	11020.1	10191.4	10458.2	10060.3	10184.5	9734.42	9584.09	9652.14	9294.32	9401.43	9388.69	8572.23	8528.13	8366.07	8186.34	7469.72	7140.2	7169.64	6643.81	6726.47	5988.41	6155.16	5791.44	5403.28	5179.24
		4		134.514	1272.22	6911.31	14814	17748.6	17751.8	16510.1	15451	14785.4	14179	13354	12780.6	12667.2	12233.2	11827.4	12402.2	11768.9	11027	10995.4	10895.2	10680.5	10590.6	10218	10486.3	10075	10333.1	9850.42	9450.69	9431.34	9002.71	9676.43	9511.09	8731.57	8299.51	7998.22	7814.33	7309.66	7289.4	7074.24	6794.2	6332.97	6253.85	6258.11	5561.7	5449.84	5110.95
		mean		131.125	1311.94	7428.51	15471.3	18218.1	17795.9	16784.8	15605.5	14861.8	14249.5	13739.9	13045.5	12540.2	12565.6	12039.4	12513.2	11440.2	11136.8	11203.3	11049.1	10900	10841.8	10371.5	10314.7	9991.67	10164.2	9917.35	9535.49	9467.79	9066.66	9431.64	9063.69	8457.54	8261.06	7999.88	7693.9	7440.78	7241.48	7088.21	6699.06	6449.85	6117.52	6110.11	5599.34	5326.42	5097.12
		stdev		6.13087	322.849	1297.83	1756.44	1467.25	1314.85	862.619	862.722	734.116	507.37	637.06	458.536	364.436	470.667	180.749	638.595	332.223	317.455	201.314	122.533	423.322	229.4	250.485	262.899	326.607	177.985	214.6	70.6425	178.582	332.153	260.875	480.909	245.311	202.013	311.158	395.853	162.547	256.956	232.38	184.067	216.545	120.363	151.311	147.672	375.318	63.7604
	PMNs+3uM clys	1		217.099	437.394	829.65	1591.28	2604.8	3606.58	4322.88	4259.59	4419.73	3978.84	3795.14	4052.87	3887.94	3807.28	3731.69	4239.02	3996.44	4187.64	4123.24	4226.62	4178.16	4104.91	4036.15	4071.84	3913.22	4068.58	4002.34	4022.32	3857.69	3624.34	3701.52	3486.58	3414.92	3102.81	2902.11	3066.43	2780.1	2652.65	2393.18	2078.46	2143.3	1965.49	1819.58	1429.92	1179.44	1328.56
		2		263.438	400.601	862.76	1310.68	2247.99	3307.24	3749.79	3474.46	3286.23	3448.01	3316.28	3358.24	3242.03	3563.57	3498.12	3701.25	3720.62	3578.02	3627.77	3827.84	3940.68	3876.01	3736.47	3880.39	3555.71	3734.11	4013.02	3439.55	3557.4	3327.58	3581.57	3274.39	2966.85	2834.89	2930.1	2949.57	2888.55	2539.15	2334.51	1996.19	2126.3	1980.2	1700.97	1526.68	1187.9	1203.7
		3		441.667	618.38	1121.52	1848.66	2229.6	3237.26	3409.18	3773.77	3815.38	3711.73	3491.79	3573.78	3396.24	3606.02	3385.19	3578.77	3736.7	3833.62	3738.8	3794.1	3586.62	3656.85	3779.63	3639.71	3807.12	3959.72	3722.42	3620.18	3368.27	3500.04	3219.07	3389.08	3268.31	3143.81	2824.5	2866.28	2702.72	2389.89	2461.08	2026.3	2066.2	1765.21	1557.52	1470.94	1203.27	1252.7
		4		122.942	376.908	744.665	1737.08	3175.33	4414.61	5093.55	5019	4580.73	4435.13	4256.81	4522.32	4553.4	4486.93	4971.79	4674.16	4502.62	4631.23	4268.46	4261.8	4153.52	4319.29	4382.52	4213.61	4194.63	4011.34	3692.27	3606.41	3573.47	3322.59	3171.92	3010.41	2862.98	2621.69	2536.57	2337.44	2068.17	2092.14	1583.7	1681.1	1114.29	911.808	853.876	832.553	408.685	367.74
		mean		261.286	458.321	889.649	1621.92	2564.43	3641.42	4143.85	4131.7	4025.52	3893.43	3715.01	3876.81	3769.91	3865.95	3896.7	4048.3	3989.1	4057.62	3939.56	4027.59	3964.74	3989.27	3983.69	3951.39	3867.67	3943.44	3857.52	3672.12	3589.2	3443.63	3418.52	3290.11	3128.26	2925.8	2798.32	2804.93	2609.88	2418.46	2193.12	1945.51	1862.52	1655.68	1482.98	1315.03	994.825	1038.17
		stdev		133.708	109.57	162.386	232.724	442.37	539.771	736.886	674.224	592.837	421.168	411.817	519.109	590.501	427.417	731.108	506.286	364.94	456.846	305.195	250.922	273.703	286.133	296.971	248.632	264.552	146.463	173.889	247.484	201.788	146.01	262.847	205.649	257.044	244.682	180.127	322.291	369.098	242.701	409.557	179.521	499.917	505.515	432.875	324.083	390.884	449.899
	PMNs+15uM clys	1		54.0077	269.544	535.199	1486.9	2929.06	5603.03	7232.6	7517.76	7296.92	6444.37	6121.67	5816.53	5372.78	5302.59	5076.71	5186.21	5101.29	5250.32	5108.06	4983.94	5092.32	5058.37	4626.33	4695.73	4436.01	4200.8	4108.27	3824.03	3705.93	3338.98	3151.24	3115.18	2929.39	2630.57	2502.07	2326.99	2323.42	1987.1	1860.17	1731.1	1352.87	1166.31	1211.59	838.863	686.805	564.86
		2		239.171	318.633	637.854	1015.41	1863.62	3536.91	5487.77	5814.65	5694.03	5129.24	5191.61	4967.72	4584.16	5107.88	4809.87	4787.21	4954.3	4962.84	4894.31	4741.72	4842.82	4974.54	4800.37	4643.45	4593.41	4586.44	4177.34	3989.79	4140.66	3640.11	3761.74	3697.23	3175.15	3527.7	3140.09	3260.88	2634.99	2521.32	2345.33	2420.28	2395.43	1839.16	1844.85	1686.33	1403.88	1186.59
		3		166.489	275.344	294.869	455.651	1114.52	2366.71	3622.71	4209.42	4857.68	5191.47	5026.51	5348.27	5139.47	5496.11	5101.76	5197.13	5064.15	5377.06	4956.99	5191.42	5381.96	5025.31	5037.55	4909.7	4752	4711.32	4948.39	4600.67	4673.7	4407.51	4307.88	4221.63	4076.14	4123.14	4032.22	3729.48	3397.01	3063.14	2777.15	2774.94	2479.19	2029.91	1760.76	1656.07	1468.67	1344.2
		4		92.7537	284.683	534.452	923.606	1846.63	3318	4475.36	4738.26	5219.59	5068.36	4938.81	4727.86	4460.62	4913.93	4815.47	4468.74	4883.98	4920.32	4571.1	4616.57	4723.48	4597.12	4888.19	4279.76	4197.38	4628.69	4112.09	3947.66	3505.34	3746.05	3793.2	3413.34	3254.93	3522.43	3377.44	2900.13	2810.98	2649.67	2435.74	2480.4	2209.35	2199.85	1847.8	1557.91	1322.29	1406.03
		mean		138.105	287.051	500.594	970.389	1938.46	3706.16	5204.61	5570.02	5767.06	5458.36	5319.65	5215.1	4889.26	5205.13	4950.96	4909.83	5000.93	5127.63	4882.61	4883.42	5010.14	4913.84	4838.11	4632.16	4494.7	4531.81	4336.53	4090.54	4006.4	3783.16	3753.51	3611.84	3358.9	3450.96	3262.95	3054.37	2791.6	2555.31	2354.6	2351.68	2109.21	1808.81	1666.25	1434.8	1220.41	1125.42
		stdev		81.9533	21.9589	145.496	422.67	747.038	1362.79	1552.11	1460.2	1075.87	659.259	544.855	475.413	437.117	250.614	160.018	350.487	99.8675	221.661	226.227	255.771	291.647	213.94	171.813	261.65	236.496	226.687	409.141	347.287	517.899	450.536	473.18	470.889	497.824	615.322	632.17	591.972	451.153	443.777	378.453	441.793	516.683	452.962	305.781	401.052	360.746	384.957
[truncated: 44 more columns]

## Sheet: D2
	condition	replicate		0	2	4	6	8	10	12	14	16	18	20	22	24	26	28	30	32	34	36	38	40	42	44	46	48	50	52	54	56	58	60	62	64	66	68	70	72	74	76	78	80	82	84	86	88	90
	unstimulated	1		184.319	225.662	343.172	511.908	678.852	895.849	1189.88	1291.06	1566.51	1937.92	2220.96	2735.45	2956.79	3354.07	3776.01	4213.84	4354.12	4758.61	4942.29	5356.23	5436.43	5588.37	5547.33	5758.37	5767.82	5703.95	6059.44	5842.79	6111.12	6034.21	5734.26	6021.9	6280.55	5833.12	6092.09	5730.99	5865.95	5552.69	5921.87	5578.32	5353.22	5334.45	5001.09	4794.77	4682.57	4820.55
		2		74.0754	123.1	153.717	244.111	483.632	687.175	1018.23	1305.57	1626.4	1791.72	2577.29	2919.53	3350.8	3993.86	4250.31	4621.36	4736.26	5717.48	5825.46	6323.12	6276.94	6903.47	7086.86	7332.03	7185.2	7169.16	7204.51	7379.97	7314	7251.17	7085.19	7648.77	7255.97	6944.32	7249.24	7286.86	6938.84	7146.07	7038.99	6730.18	6710.98	6930.18	6765.23	6161.23	6471.13	5950.38
		3		551.655	743.305	904.787	988.416	1106.51	1444.14	1678.66	1948.06	2330.06	2548.13	3183.22	3520.81	4050.32	4704.09	5533.94	5548.14	6080.59	6207.54	6621.5	7049.14	7358.47	7461.85	7736.3	7537	7773.41	7435.02	7817.74	8013.06	7793.56	7890.99	7943.64	8037.53	7917.57	8032.58	7950.53	7609.65	7189.03	7598.26	7332.03	7335.55	7142.74	6552.29	6881.67	6621.17	6474.7	6270.82
		4		521.306	593.862	690.826	854.806	1081.54	1129.07	1353.04	1660.41	1821.71	2423.64	2901.92	3501.25	3992.3	4727.39	5059.7	6018.5	6190	6405.74	7005.1	7406.24	7900.67	8005.49	8025.26	8299.59	8402.93	8374.71	8303.85	8600.73	8495.7	8464.74	8369.71	8468.56	8380.77	8288.32	7837.64	8215.76	8274.45	7860.58	7963	7983.97	7567.29	7762.58	7364.41	7196.01	7203.16	6633.71
		mean		332.839	421.482	523.125	649.81	837.633	1039.06	1309.95	1551.28	1836.17	2175.35	2720.85	3169.26	3587.55	4194.85	4654.99	5100.46	5340.24	5772.34	6098.59	6533.68	6743.13	6989.8	7098.94	7231.75	7282.34	7170.71	7346.39	7459.14	7428.6	7410.28	7283.2	7544.19	7458.72	7274.58	7282.38	7210.82	7067.07	7039.4	7063.97	6907.01	6693.56	6644.88	6503.1	6193.3	6207.89	5918.86
		stdev		239.734	294.767	337.952	336.792	306.765	324.82	281.26	314.871	346.822	367.041	415.159	401.813	526.589	655.803	790.088	828.422	932.279	735.131	914.116	905.131	1102.02	1036.97	1106.34	1066.83	1125.47	1106.17	968.723	1187.28	1003.46	1042.73	1162.63	1068.67	911.027	1123.85	851.005	1059.03	988.563	1034.14	853.449	1023.1	959.511	1009.36	1034.39	1023.95	1073.57	783.617
	PMNs + PMA	1		529.784	3063.77	11634.2	20170.3	23714.4	22758.4	22433	21634.1	22898.6	23147	22525.5	23685.9	23058.8	23419.9	23312.1	24676.5	23072.1	22963.8	23471	23978.3	24234	24786.4	25505.7	25656.5	25783.5	26431.8	26485.6	26361.8	26334.9	27303.8	28435.4	27194.8	28258.1	27290.1	27650.7	26777.6	27442	27991.3	27376.3	27979.7	27292	28258.6	27286.2	27762	26650.8	27198.8
		2		132.956	2432.8	11239.4	20022.3	20653.4	20495.5	20875.2	20947.2	22029.8	21793.7	21713.2	22532.6	22252.3	21928.2	21370.7	23530.5	21551.2	21321.4	20997	21765.8	21135.7	21834.5	21860.6	21688.5	21527.1	21962.8	21578	21819.1	21879.7	21922.1	21734.9	21595.7	21769.6	21143.5	21774.6	21526.1	21607.1	20839.4	21068.4	21074.2	20635	20080.6	20171.1	20621.1	20123.8	19712.9
		3		238.786	5148.57	20723	34165.7	34514.4	30556.4	26967.9	26028.2	25319.7	23877.7	22906.9	23234.3	22624.4	22293.9	22735.6	23554.8	21742.6	21886.1	22568.1	22564.5	22786.5	22370.8	23213.4	23080.6	23315.7	23824.1	23530.9	23142	23703.5	23959.8	24637.2	24015.8	23807.8	24305.4	23764.5	24019.1	24454.4	24155.4	24574.2	24286.6	23349.5	23235.5	23565.4	23074.7	22796.1	22954.2
		4		327.034	5183.59	25217	38873.9	35825.2	31522.3	29377.5	27231.3	26344.5	25039	24023.4	23886.8	23439	23192.1	23143.5	23825.2	23065.7	23753.9	23745.4	24121.9	23928.8	24738.6	24508	25026.8	25097.3	24597.5	25912.2	26080.3	25787.4	26485.3	26138.7	25695.1	25979.6	26116.6	26171.8	26050.1	25977.5	26491.6	27109.2	27055.4	25373	26315.7	25839.5	25400.5	25250.9	25415.1
		mean		307.14	3957.18	17203.4	28308	28676.9	26333.2	24913.4	23960.2	24148.1	23464.3	22792.2	23334.9	22843.6	22708.5	22640.5	23896.8	22357.9	22481.3	22695.4	23107.6	23021.2	23432.6	23771.9	23863.1	23930.9	24204	24376.7	24350.8	24426.4	24917.8	25236.5	24625.3	24953.8	24713.9	24840.4	24593.2	24870.2	24869.4	25032	25099	24162.4	24472.6	24215.6	24214.6	23705.4	23820.2
		stdev		168.304	1419.55	6908.71	9675.16	7619.66	5526.3	3941.6	3133.99	2020.34	1359.19	959.927	600.444	515.912	711.974	880.434	536.718	824.706	1088.11	1238.93	1137.59	1402.95	1551.32	1582.5	1817.66	1910.44	1851.6	2262.25	2229.05	2041.48	2452.35	2808.75	2401.16	2794.23	2678.25	2596.61	2354.49	2494.06	3116.01	2928.61	3108.32	2849.75	3584.73	3100.88	3066.11	2870.46	3244.41
	PMNs+3uM clys	1		184.17	365.944	887.562	1758.34	2966.2	4088.13	5421.52	5894.6	6750.9	7810.6	7284.53	8024.2	8315.91	9108.44	9106.46	9374.73	9800.27	9846.39	10216.6	10533.9	10899.3	10588.8	10948.3	11203.7	11291.6	10990.6	11001.5	10749.2	10498.1	10815.7	10779.4	10839.2	10508	10523.2	10089.9	10088.3	9839.6	9226.53	9283.73	8758.59	8277.33	8241.27	7558.17	7398.69	6909.92	6440.61
		2		153.934	275.157	591.889	1031.12	1824.01	2627.64	3452.38	3912.6	4607.36	4993.18	5281.65	5834.95	6131.48	6132.15	6452.64	6762.07	7018.79	7061.05	7116.45	7463.32	7393.74	7773.11	7731.03	7911.53	8008.48	8062.14	7820.96	8069.41	8130.86	8437.49	8449.46	8080.65	7838.21	8146.76	7804.46	7910.75	7431.28	7325.6	7237.67	7349.5	6871.67	6372.05	6178.94	5880.57	5755.8	5578.39
		3		187.684	402.315	739.852	1158.11	1658.79	2424.5	3093.54	3849.13	4638.6	5199.72	5560.94	6044.3	6071.47	6986.73	7422.99	7258.12	7592.8	7783.62	8106.44	8188.76	8528.74	8451.01	8728.42	8383.46	8841.26	8243.88	9082.8	8870.32	8805.36	8799.65	8966.51	8821.4	8721.18	8726.86	8809.93	8390	8206.26	8096.61	8148.16	8074.93	7544.31	7328.04	7062.21	6691.82	6134.89	6014.75
		4		108.005	204.85	460.579	933.343	1471.32	2476.64	3355.67	3890.93	4354.48	4869.85	5128.66	5620.1	5776.26	6171.85	6223.88	6380.78	6361.27	6539.09	6888.42	6969.55	7428.33	7118.03	7357.27	7459.41	7732.65	7870.3	7471.23	7780.83	7816.87	7246.12	7644.66	7751.37	7249.79	7445.23	7288.76	7425.44	7286.67	6881.39	7220.63	6814.65	6904.41	6664.07	6649.77	6062.81	5982.48	5760.28
		mean		158.448	312.066	669.971	1220.23	1980.08	2904.23	3830.78	4386.82	5087.83	5718.34	5813.94	6380.89	6573.78	7099.79	7301.49	7443.92	7693.28	7807.54	8081.98	8288.88	8562.53	8482.74	8691.26	8739.52	8968.5	8791.73	8844.12	8867.44	8812.8	8824.74	8960.01	8873.16	8579.3	8710.51	8498.26	8453.62	8190.95	7882.53	7972.55	7749.42	7399.43	7151.36	6862.27	6508.47	6195.77	5948.51
		stdev		36.8838	89.266	184.545	370.355	673.017	793.955	1071.28	1005.54	1115.98	1401.46	996.592	1109.15	1171.75	1395.81	1310.78	1336.38	1492.06	1451.86	1518.12	1578.22	1644.6	1505.82	1612.16	1685.55	1618.84	1473.83	1596.13	1336.49	1196.83	1483.98	1329.29	1384.98	1420.89	1317.18	1234.87	1158.75	1170.91	1027.07	975.613	848.157	662.136	829.437	587.75	687.745	500.927	373.706
	PMNs+15uM clys	1		194.867	399.65	1023.53	1967.16	3448.23	4888.98	6269.59	7884.77	8487.96	8302.6	8918.11	9589.8	9993.19	9886.75	10255.2	10273.2	10567.8	10989.4	11609.3	12142.8	12941.4	13240.2	13092.7	13559	13419.1	13225.2	13598.3	14302.6	13290.7	13698.2	12869.8	13058.9	12945.9	12710.5	12304.4	12025.1	12484.1	11655.7	11725.1	10896.8	10916.6	10346.8	10069.2	9347.84	9173.37	8797.69
		2		634.312	1174.15	2177.18	3175.7	4876.67	7226.02	8864.06	10497.2	11546.4	12306.2	12722.6	13263.5	12930.1	13773.3	13862.1	13994.9	14004.9	14185.2	14480.7	15035.8	15182.4	15368.7	15494	15433.1	15648.2	15651.7	15849.7	16029.9	15639.2	15656.6	15559.7	15466.9	15110.1	14838.4	14600.7	14320.5	13349.2	13411.1	13275.3	12544.7	11877.2	11698.1	11593.5	10992.5	10226.6	9930.04
		3		298.025	418.81	1047.93	2328.2	3952.71	6103.35	7942.88	8502.38	9105.54	8906.85	8872.52	9003.41	8899.28	9574.54	9381.15	9648.31	10727.1	10926.8	10805.6	11234.4	11468.2	11993.1	11308.7	11997.8	11999.5	12149.7	11735.3	12134.2	12037.5	11583.5	11651.9	11560.7	11638.3	11620.3	11369.1	11303.3	11494.1	10455.1	10516.9	10049.8	9687.89	9335.43	8806.4	8626.27	8445.97	8036.19
		4		734.335	1195.22	2444.15	4816.77	8265.98	11047.1	13437.6	14353.3	14465.8	14163.1	13918.4	13578	14301.5	14276.6	14320.6	14545.6	14930.2	14945.3	14985.1	15054.3	15559.7	15601.5	15670.7	16224.3	15896.9	16091.4	16017.9	15654.1	15785.7	15059	15066.6	15065.4	15167.7	15226.4	14046.6	13873.5	13790.3	12410.8	12322.9	11779.2	11062.5	11121.6	10227.8	9758.93	9093.21	8321.81
		mean		465.385	796.957	1673.2	3071.96	5135.9	7316.36	9128.53	10309.4	10901.4	10919.7	11107.9	11358.7	11531	11877.8	11954.8	12115.5	12557.5	12761.7	12970.2	13366.8	13787.9	14050.9	13891.5	14303.5	14240.9	14279.5	14300.3	14530.2	14188.3	13999.3	13787	13788	13715.5	13598.9	13080.2	12880.6	12779.4	11983.2	11960.1	11317.6	10886	10625.5	10174.2	9681.39	9234.79	8771.43
		stdev		259.525	447.86	744.176	1268.71	2168.93	2663.97	3066.88	2917.34	2718.5	2789.43	2601.17	2396.52	2511.57	2491.08	2499.81	2511.22	2238.6	2105.74	2071.95	1973.03	1930.59	1735.2	2085.07	1900.53	1863.87	1898.55	2034.93	1761.14	1833.8	1807.06	1842.08	1820.52	1728.28	1721.36	1502.84	1446.71	1014.2	1246.87	1154.62	1080.62	903.702	1022.83	1140.06	991.557	737.053	833.827
	Blank1	1		104.781	185.592	267.178	316.31	424.87	436.059	390.143	586.522	562.931	614.972	657.397	749.078	655.111	813.092	794.508	939.477	865.403	950.732	1011.29	1050.79	1143.68	1146.68	1134.37	1249.24	1335.04	1213.62	1435.29	1371.6	1184.84	1342.77	1184.3	1381	1413.27	1690.65	1528.48	1506.68	1577.17	1460.04	1575.58	1533.9	1562.6	1486.57	1439.2	1565.51	1605.94	1590.4
	(RPMI+luminol+HRP)	2		153.978	187.415	269.663	293.615	306.979	297.651	376.672	453.212	440.436	584.589	637.932	615.265	626.013	879.389	812.024	857.246	761.325	1029.35	1033.9	1016.31	1062.3	1360.34	989.408	1169.68	1246.31	1317.25	1221.27	1178.8	1376.86	1440.6	1350.79	1393.3	1360.08	1397.05	1375.95	1491.66	1405.11	1508.85	1421	1558.06	1510.18	1491.16	1622.87	1736.1	1615.04	1614.23
		3		145.022	215.509	258.535	271.699	293.785	411.676	416.846	432.77	423.033	565.846	604.368	744.148	665.788	748.092	722.624	793.431	937.219	919.669	1026.69	1007.19	1119.43	1006.29	1152.1	1292.31	1129.77	1199.9	1279.34	1341.96	1353.22	1307.84	1288.57	1322.16	1404.11	1469.43	1457.1	1447.87	1601.1	1421.95	1567.5	1558.68	1448.14	1635.91	1511.54	1515.93	1528.75	1463.31
		4		117.198	246.58	301.166	308.662	395.327	370.042	464.286	469.876	605.129	521.452	699.725	589.182	816.096	905.495	837.235	869.987	954.674	897.776	1053.78	1118.24	1042.48	1112.96	1270.2	1391.39	1306.28	1389.17	1294.74	1234.3	1393.53	1548.4	1322.12	1387.91	1460.23	1364.28	1492.76	1542.95	1518.77	1429	1596.83	1505.85	1472.08	1520.83	1522.94	1865.52	1701.16	1631.19
		mean		130.245	208.774	274.135	297.572	355.24	378.857	411.987	485.595	507.882	571.715	649.856	674.418	690.752	836.517	791.598	865.035	879.655	949.382	1031.41	1048.13	1091.97	1156.57	1136.52	1275.65	1254.35	1279.99	1307.66	1281.66	1327.11	1409.9	1286.44	1371.09	1409.42	1480.35	1463.57	1497.29	1525.54	1454.96	1540.23	1539.12	1498.25	1533.62	1524.14	1670.76	1612.72	1574.78
		stdev		23.0958	28.6837	18.6408	19.6568	64.7074	60.6115	38.6571	68.9746	89.8808	39.1481	39.8126	84.0647	85.2364	70.625	49.2133	59.8719	87.8381	57.5695	17.6419	50.3689	47.4607	148.443	115.123	92.3768	90.9073	89.6809	90.7774	90.4589	96.2794	108.085	72.6891	33.0078	41.0654	146.92	65.2801	39.3575	87.4151	39.5538	80.4418	25.0031	49.9304	69.8651	75.5483	160.469	70.5312	76.1751
	Blank2	1		5.60497	22.5699	-4.08605	23.0415	43.655	27.8253	6.32132	10.4461	3.11145	9.41922	9.82249	9.09598	3.14111	14.1986	22.8022	20.7369	-13.0962	-12.4532	2.91827	7.14936	11.1942	0.921784	-29.2735	-21.3124	-17.2548	-22.2673	-19.6006	-14.1787	-30.2682	-26.4485	15.8735	-22.1457	-4.23097	-19.6918	-11.5995	-17.4724	-3.97468	-1.16911	2.43136	3.30391	-7.44838	-19.9512	-17.5427	23.7164	19.5662	33.5852
	(RPMI)	2		16.4514	15.082	10.7189	29.3501	51.5855	41.5819	11.1341	7.42275	16.5379	5.6871	-0.919024	5.67109	21.3165	12.1267	0.110331	16.5045	-6.15603	13.0754	9.94558	19.3451	11.0331	-9.69467	-0.869821	-6.06088	10.4856	-18.8714	-19.0389	-18.9737	-15.0951	-34.4799	25.3041	-8.3473	11.6858	-2.5189	-19.0646	-5.37772	-1.11847	1.62603	-17.2655	-11.0799	-23.4248	-18.043	-10.7399	29.1107	17.3143	11.9984
		3		15.0226	18.0897	27.4316	33.3337	51.8588	33.1558	8.13138	13.1075	25.8749	-10.1035	-17.3192	10.1021	39.8052	3.88153	9.87796	20.7587	0.759769	1.73371	-9.57167	10.4039	-14.6547	10.5425	-23.0596	-19.5502	-19.8431	-12.4009	-19.4472	-11.1107	-33.496	-21.828	13.3874	-13.6095	-12.071	-16.4772	-19.2458	-23.6726	-13.9701	-10.5347	-0.559731	-1.57551	-15.4181	-25.2807	-27.7471	47.6844	28.6182	20.9636
		4		19.8086	17.3145	11.0176	33.2293	24.2118	41.9672	2.9495	8.17656	6.05425	12.961	-5.8645	1.46902	12.895	20.4006	23.0951	16.3357	-23.3705	-12.3289	-24.2922	5.01093	10.5576	9.66501	-7.91024	-22.5401	-14.9657	-25.0359	-9.37748	11.0689	-41.1921	-14.7149	-4.38722	-1.58293	-0.653554	-0.311404	-10.1467	-14.9645	-26.6814	13.2288	2.97703	-10.9706	-30.0827	-26.8189	-13.5468	32.97	9.96386	20.1674
		mean		14.2219	18.264	11.2705	29.7386	42.8278	36.1325	7.13408	9.78823	12.8946	4.49095	-3.57006	6.58455	19.2895	12.6519	13.9714	18.584	-10.4657	-2.49325	-5.25	10.4773	4.53255	2.85866	-15.2783	-17.3659	-10.3945	-19.6439	-16.866	-8.29855	-30.0129	-24.3678	12.5444	-11.4214	-1.31743	-9.74983	-15.0141	-15.3718	-11.4362	0.787755	-3.10421	-5.08052	-19.0935	-22.5235	-17.3941	33.3704	18.8656	21.6787
		stdev		6.0848	3.14101	12.876	4.83432	12.9807	6.87047	3.42374	2.55886	10.3965	10.1728	11.2649	3.90229	15.5634	6.82226	11.1072	2.49956	10.2962	12.3314	15.0434	6.314	12.7944	9.42877	13.1442	7.63592	14.0619	5.44713	4.998	13.3109	10.9501	8.29082	12.4	8.68032	9.89365	9.75484	4.81888	7.60183	11.5609	9.78961	9.56801	7.14771	9.80884	4.19302	7.44506	10.2696	7.6866	8.91195
	corrected by blank
	condition	replicate		0	2	4	6	8	10	12	14	16	18	20	22	24	26	28	30	32	34	36	38	40	42	44	46	48	50	52	54	56	58	60	62	64	66	68	70	72	74	76	78	80	82	84	86	88	90
	unstimulated	1		54.0742	16.888	69.0365	214.337	323.612	516.992	777.893	805.465	1058.63	1366.21	1571.1	2061.03	2266.04	2517.55	2984.41	3348.8	3474.46	3809.23	3910.88	4308.1	4344.46	4431.8	4410.81	4482.72	4513.47	4423.97	4751.78	4561.12	4784.01	4624.31	4447.82	4650.81	4871.13	4352.77	4628.52	4233.7	4340.41	4097.73	4381.64	4039.2	3854.97	3800.83	3476.95	3124.01	3069.85	3245.77
		2		-56.1694	-85.674	-120.418	-53.4605	128.392	308.318	606.243	819.975	1118.52	1220.01	1927.43	2245.11	2660.05	3157.34	3458.71	3756.32	3856.6	4768.1	4794.05	5274.99	5184.97	5746.9	5950.34	6056.38	5930.85	5889.17	5896.85	6098.31	5986.89	5841.27	5798.74	6277.68	5846.55	5463.97	5785.67	5789.57	5413.3	5691.11	5498.76	5191.06	5212.73	5396.56	5241.09	4490.47	4858.41	4375.6
		3		421.41	534.531	630.652	690.845	751.27	1065.28	1266.67	1462.46	1822.18	1976.42	2533.36	2846.39	3359.57	3867.57	4742.34	4683.1	5200.93	5258.16	5590.09	6001.01	6266.5	6305.28	6599.78	6261.35	6519.06	6155.03	6510.08	6731.4	6466.45	6481.09	6657.2	6666.44	6508.15	6552.23	6486.96	6112.36	5663.49	6143.3	5791.8	5796.43	5644.49	5018.67	5357.53	4950.41	4861.98	4696.04
		4		391.061	385.088	416.691	557.235	726.3	750.213	941.053	1174.82	1313.83	1851.93	2252.06	2826.83	3301.55	3890.87	4268.1	5153.46	5310.34	5456.36	5973.69	6358.11	6808.7	6848.92	6888.74	7023.94	7148.58	7094.72	6996.19	7319.06	7168.59	7054.84	7083.26	7097.47	6971.35	6807.97	6374.07	6718.47	6748.91	6405.62	6422.77	6444.85	6069.04	6228.96	5840.27	5525.25	5590.44	5058.93
		mean		202.594	212.708	248.99	352.239	482.393	660.202	897.966	1065.68	1328.29	1603.64	2070.99	2494.84	2896.8	3358.34	3863.39	4235.42	4460.59	4822.96	5067.17	5485.55	5651.16	5833.23	5962.42	5956.09	6027.99	5890.72	6038.73	6177.47	6101.48	6000.38	5996.76	6173.1	6049.29	5794.23	5818.8	5713.53	5541.53	5584.44	5523.74	5367.88	5195.31	5111.26	4978.96	4522.53	4595.17	4344.08
		stdev		239.734	294.767	337.952	336.792	306.765	324.82	281.26	314.871	346.822	367.041	415.159	401.813	526.589	655.803	790.088	828.422	932.279	735.131	914.116	905.131	1102.02	1036.97	1106.34	1066.83	1125.47	1106.17	968.723	1187.28	1003.46	1042.73	1162.63	1068.67	911.027	1123.85	851.005	1059.03	988.563	1034.14	853.449	1023.1	959.511	1009.36	1034.39	1023.95	1073.57	783.617
	PMNs + PMA	1		399.539	2855	11360.1	19872.7	23359.2	22379.5	22021	21148.5	22390.7	22575.3	21875.6	23011.5	22368	22583.4	22520.5	23811.5	22192.4	22014.4	22439.6	22930.2	23142	23629.8	24369.2	24380.8	24529.2	25151.8	25177.9	25080.1	25007.8	25893.9	27149	25823.7	26848.7	25809.7	26187.1	25280.3	25916.5	26536.3	25836.1	26440.6	25793.8	26725	25762.1	26091.2	25038.1	25624
		2		2.71125	2224.03	10965.3	19724.7	20298.2	20116.6	20463.2	20461.6	21521.9	21222	21063.3	21858.2	21561.5	21091.7	20579.1	22665.5	20671.5	20372	19965.6	20717.7	20043.7	20677.9	20724.1	20412.8	20272.8	20682.8	20270.3	20537.4	20552.6	20512.2	20448.5	20224.6	20360.2	19663.1	20311	20028.8	20081.6	19384.4	19528.2	19535.1	19136.8	18547	18647	18950.3	18511.1	18138.1
		3		108.541	4939.8	20448.9	33868.1	34159.2	30177.5	26555.9	25542.6	24811.8	23306	22257	22559.9	21933.6	21457.4	21944	22689.8	20862.9	20936.7	21536.7	21516.4	21694.5	21214.2	22076.9	21804.9	22061.4	22544.1	22223.2	21860.3	22376.4	22549.9	23350.8	22644.7	22398.4	22825	22300.9	22521.8	22928.9	22700.4	23034	22747.5	21851.2	21701.9	22041.3	21403.9	21183.4	21379.4
		4		196.789	4974.82	24942.9	38576.3	35470	31143.4	28965.5	26745.7	25836.6	24467.3	23373.5	23212.4	22748.2	22355.6	22351.9	22960.2	22186	22804.5	22714	23073.8	22836.8	23582	23371.5	23751.1	23843	23317.5	24604.5	24798.6	24460.3	25075.4	24852.3	24324	24570.2	24636.2	24708.2	24552.8	24452	25036.6	25569	25516.3	23874.8	24782.1	24315.4	23729.7	23638.2	23840.3
		mean		176.895	3748.41	16929.3	28010.5	28321.6	25954.3	24501.4	23474.6	23640.3	22892.6	22142.4	22660.5	22152.9	21872	21848.9	23031.7	21478.2	21531.9	21664	22059.5	21929.3	22276	22635.4	22587.4	22676.5	22924.1	23069	23069.1	23099.3	23507.8	23950.1	23254.3	23544.4	23233.5	23376.8	23095.9	23344.7	23414.5	23491.8	23559.9	22664.1	22939	22691.4	22543.8	22092.7	22245.5
		stdev		168.304	1419.55	6908.71	9675.16	7619.66	5526.3	3941.6	3133.99	2020.34	1359.19	959.927	600.444	515.912	711.974	880.434	536.718	824.706	1088.11	1238.93	1137.59	1402.95	1551.32	1582.5	1817.66	1910.44	1851.6	2262.25	2229.05	2041.48	2452.35	2808.75	2401.16	2794.23	2678.25	2596.61	2354.49	2494.06	3116.01	2928.61	3108.32	2849.75	3584.73	3100.88	3066.11	2870.46	3244.41
	PMNs+3uM clys	1		53.9252	157.17	613.427	1460.77	2610.96	3709.27	5009.53	5409.01	6243.02	7238.89	6634.67	7349.78	7625.16	8271.92	8314.86	8509.69	8920.61	8897.01	9185.19	9485.77	9807.33	9432.23	9811.78	9928.05	10037.2	9710.61	9693.84	9467.53	9170.99	9405.8	9492.95	9468.11	9098.58	9042.85	8626.33	8591.01	8314.06	7771.57	7743.5	7219.47	6779.08	6707.65	6034.03	5727.92	5297.2	4865.83
		2		23.6892	66.383	317.754	733.548	1468.77	2248.78	3040.39	3427.01	4099.48	4421.47	4631.79	5160.53	5440.73	5295.63	5661.04	5897.03	6139.13	6111.67	6085.03	6415.19	6301.77	6616.54	6594.51	6635.88	6754.13	6782.16	6513.3	6787.74	6803.75	7027.59	7163.01	6709.56	6428.79	6666.41	6340.89	6413.46	5905.74	5870.64	5697.44	5810.38	5373.42	4838.43	4654.8	4209.81	4143.08	4003.61
		3		57.4392	193.541	465.716	860.538	1303.55	2045.64	2681.55	3363.54	4130.72	4628.01	4911.08	5369.88	5380.72	6150.21	6631.39	6393.08	6713.14	6834.24	7075.02	7140.63	7436.77	7294.44	7591.9	7107.8	7586.91	6963.89	7775.14	7588.65	7478.25	7389.75	7680.07	7450.31	7311.76	7246.51	7346.36	6892.71	6680.72	6641.65	6607.93	6535.81	6046.06	5794.42	5538.07	5021.06	4522.17	4439.97
		4		-22.2398	-3.924	186.444	635.771	1116.08	2097.78	2943.68	3405.34	3846.6	4298.14	4478.8	4945.68	5085.51	5335.33	5432.28	5515.74	5481.61	5589.71	5857.01	5921.42	6336.36	5961.46	6220.75	6183.76	6478.3	6590.32	6163.57	6499.16	6489.76	5836.22	6358.22	6380.28	5840.37	5964.88	5825.19	5928.15	5761.13	5426.43	5680.4	5275.53	5406.16	5130.45	5125.63	4392.05	4369.76	4185.5
		mean		28.2035	103.292	395.835	922.657	1624.84	2525.37	3418.79	3901.22	4579.95	5146.62	5164.09	5706.47	5883.03	6263.28	6509.89	6578.89	6813.63	6858.16	7050.56	7240.75	7470.56	7326.17	7554.74	7463.87	7714.15	7511.75	7536.46	7585.77	7485.69	7414.84	7673.56	7502.06	7169.87	7230.16	7034.69	6956.33	6665.41	6427.57	6432.32	6210.3	5901.18	5617.74	5338.14	4837.71	4583.05	4373.73
		stdev		36.8838	89.266	184.545	370.355	673.017	793.955	1071.28	1005.54	1115.98	1401.46	996.592	1109.15	1171.75	1395.81	1310.78	1336.38	1492.06	1451.86	1518.12	1578.22	1644.6	1505.82	1612.16	1685.55	1618.84	1473.83	1596.13	1336.49	1196.83	1483.98	1329.29	1384.98	1420.89	1317.18	1234.87	1158.75	1170.91	1027.07	975.613	848.157	662.136	829.437	587.75	687.745	500.927	373.706
	PMNs+15uM clys	1		64.6222	190.876	749.394	1669.59	3092.99	4510.12	5857.6	7399.18	7980.08	7730.89	8268.25	8915.38	9302.44	9050.23	9463.6	9408.16	9688.14	10040	10577.9	11094.7	11849.4	12083.6	11956.2	12283.3	12164.8	11945.2	12290.6	13020.9	11963.6	12288.3	11583.4	11687.8	11536.5	11230.1	10840.8	10527.8	10958.6	10200.7	10184.9	9357.68	9418.35	8813.18	8545.06	7677.08	7560.65	7222.91
		2		504.067	965.376	1903.04	2878.13	4521.43	6847.16	8452.07	10011.6	11038.5	11734.5	12072.7	12589.1	12239.3	12936.8	13070.5	13129.9	13125.2	13235.8	13449.3	13987.7	14090.4	14212.1	14357.5	14157.4	14393.9	14371.7	14542	14748.2	14312.1	14246.7	14273.3	14095.8	13700.7	13358	13137.1	12823.2	11823.7	11956.1	11735.1	11005.6	10379	10164.5	10069.4	9321.74	8613.88	8355.26
		3		167.78	210.036	773.795	2030.63	3597.47	5724.49	7530.89	8016.78	8597.66	8335.14	8222.66	8328.99	8208.53	8738.02	8589.55	8783.27	9847.44	9977.42	9774.19	10186.3	10376.2	10836.5	10172.2	10722.1	10745.1	10869.7	10427.6	10852.5	10710.4	10173.6	10365.5	10189.6	10228.9	10139.9	9905.53	9806.01	9968.56	9000.14	8976.67	8510.68	8189.64	7801.81	7282.26	6955.51	6833.25	6461.41
		4		604.09	986.446	2170.01	4519.2	7910.74	10668.2	13025.6	13867.7	13957.9	13591.4	13268.5	12903.6	13610.7	13440.1	13529	13680.6	14050.5	13995.9	13953.7	14006.2	14467.7	14444.9	14534.2	14948.6	14642.5	14811.4	14710.2	14372.4	14458.6	13649.1	13780.2	13694.3	13758.3	13746	12583	12376.2	12264.8	10955.8	10782.7	10240.1	9564.25	9587.98	8703.66	8088.17	7480.49	6747.03
		mean		335.14	588.183	1399.06	2774.39	4780.66	6937.51	8716.55	9823.82	10393.5	10348	10458.1	10684.3	10840.3	11041.3	11163.2	11250.5	11677.8	11812.3	11938.8	12318.7	12696	12894.3	12755	13027.9	12986.6	12999.5	12992.6	13248.5	12861.2	12589.4	12500.6	12416.9	12306.1	12118.5	11616.6	11383.3	11253.9	10528.2	10419.8	9778.5	9387.8	9091.86	8650.09	8010.62	7622.06	7196.65
		stdev		259.525	447.86	744.176	1268.71	2168.93	2663.97	3066.88	2917.34	2718.5	2789.43	2601.17	2396.52	2511.57	2491.08	2499.81	2511.22	2238.6	2105.74	2071.95	1973.03	1930.59	1735.2	2085.07	1900.53	1863.87	1898.55	2034.93	1761.14	1833.8	1807.06	1842.08	1820.52	1728.28	1721.36	1502.84	1446.71	1014.2	1246.87	1154.62	1080.62	903.702	1022.83	1140.06	991.557	737.053	833.827
	PMNs+4uM ionomycin	1		#REF!	#REF!	#REF!	#REF!	#REF!	#REF!	#REF!	#REF!	#REF!	#REF!	#REF!	#REF!	#REF!	#REF!	#REF!	#REF!	#REF!	#REF!	#REF!	#REF!	#REF!	#REF!	#REF!	#REF!	#REF!	#REF!	#REF!	#REF!	#REF!	#REF!	#REF!	#REF!	#REF!	#REF!	#REF!	#REF!	#REF!	#REF!	#REF!	#REF!	#REF!	#REF!	#REF!	#REF!	#REF!	#REF!
	PMA spiking after	2		#REF!	#REF!	#REF!	#REF!	#REF!	#REF!	#REF!	#REF!	#REF!	#REF!	#REF!	#REF!	#REF!	#REF!	#REF!	#REF!	#REF!	#REF!	#REF!	#REF!	#REF!	#REF!	#REF!	#REF!	#REF!	#REF!	#REF!	#REF!	#REF!	#REF!	#REF!	#REF!	#REF!	#REF!	#REF!	#REF!	#REF!	#REF!	#REF!	#REF!	#REF!	#REF!	#REF!	#REF!	#REF!	#REF!
	120 min	3		#REF!	#REF!	#REF!	#REF!	#REF!	#REF!	#REF!	#REF!	#REF!	#REF!	#REF!	#REF!	#REF!	#REF!	#REF!	#REF!	#REF!	#REF!	#REF!	#REF!	#REF!	#REF!	#REF!	#REF!	#REF!	#REF!	#REF!	#REF!	#REF!	#REF!	#REF!	#REF!	#REF!	#REF!	#REF!	#REF!	#REF!	#REF!	#REF!	#REF!	#REF!	#REF!	#REF!	#REF!	#REF!	#REF!
		4		#REF!	#REF!	#REF!	#REF!	#REF!	#REF!	#REF!	#REF!	#REF!	#REF!	#REF!	#REF!	#REF!	#REF!	#REF!	#REF!	#REF!	#REF!	#REF!	#REF!	#REF!	#REF!	#REF!	#REF!	#REF!	#REF!	#REF!	#REF!	#REF!	#REF!	#REF!	#REF!	#REF!	#REF!	#REF!	#REF!	#REF!	#REF!	#REF!	#REF!	#REF!	#REF!	#REF!	#REF!	#REF!	#REF!
		mean		#REF!	#REF!	#REF!	#REF!	#REF!	#REF!	#REF!	#REF!	#REF!	#REF!	#REF!	#REF!	#REF!	#REF!	#REF!	#REF!	#REF!	#REF!	#REF!	#REF!	#REF!	#REF!	#REF!	#REF!	#REF!	#REF!	#REF!	#REF!	#REF!	#REF!	#REF!	#REF!	#REF!	#REF!	#REF!	#REF!	#REF!	#REF!	#REF!	#REF!	#REF!	#REF!	#REF!	#REF!	#REF!	#REF!
		stdev		#REF!	#REF!	#REF!	#REF!	#REF!	#REF!	#REF!	#REF!	#REF!	#REF!	#REF!	#REF!	#REF!	#REF!	#REF!	#REF!	#REF!	#REF!	#REF!	#REF!	#REF!	#REF!	#REF!	#REF!	#REF!	#REF!	#REF!	#REF!	#REF!	#REF!	#REF!	#REF!	#REF!	#REF!	#REF!	#REF!	#REF!	#REF!	#REF!	#REF!	#REF!	#REF!	#REF!	#REF!	#REF!	#REF!
	PMNs+4uM ionomycin	1		#REF!	#REF!	#REF!	#REF!	#REF!	#REF!	#REF!	#REF!	#REF!	#REF!	#REF!	#REF!	#REF!	#REF!	#REF!	#REF!	#REF!	#REF!	#REF!	#REF!	#REF!	#REF!	#REF!	#REF!	#REF!	#REF!	#REF!	#REF!	#REF!	#REF!	#REF!	#REF!	#REF!	#REF!	#REF!	#REF!	#REF!	#REF!	#REF!	#REF!	#REF!	#REF!	#REF!	#REF!	#REF!	#REF!
	PMA spiking after	2		#REF!	#REF!	#REF!	#REF!	#REF!	#REF!	#REF!	#REF!	#REF!	#REF!	#REF!	#REF!	#REF!	#REF!	#REF!	#REF!	#REF!	#REF!	#REF!	#REF!	#REF!	#REF!	#REF!	#REF!	#REF!	#REF!	#REF!	#REF!	#REF!	#REF!	#REF!	#REF!	#REF!	#REF!	#REF!	#REF!	#REF!	#REF!	#REF!	#REF!	#REF!	#REF!	#REF!	#REF!	#REF!	#REF!
	180 min	3		#REF!	#REF!	#REF!	#REF!	#REF!	#REF!	#REF!	#REF!	#REF!	#REF!	#REF!	#REF!	#REF!	#REF!	#REF!	#REF!	#REF!	#REF!	#REF!	#REF!	#REF!	#REF!	#REF!	#REF!	#REF!	#REF!	#REF!	#REF!	#REF!	#REF!	#REF!	#REF!	#REF!	#REF!	#REF!	#REF!	#REF!	#REF!	#REF!	#REF!	#REF!	#REF!	#REF!	#REF!	#REF!	#REF!
		4		#REF!	#REF!	#REF!	#REF!	#REF!	#REF!	#REF!	#REF!	#REF!	#REF!	#REF!	#REF!	#REF!	#REF!	#REF!	#REF!	#REF!	#REF!	#REF!	#REF!	#REF!	#REF!	#REF!	#REF!	#REF!	#REF!	#REF!	#REF!	#REF!	#REF!	#REF!	#REF!	#REF!	#REF!	#REF!	#REF!	#REF!	#REF!	#REF!	#REF!	#REF!	#REF!	#REF!	#REF!	#REF!	#REF!
		mean		#REF!	#REF!	#REF!	#REF!	#REF!	#REF!	#REF!	#REF!	#REF!	#REF!	#REF!	#REF!	#REF!	#REF!	#REF!	#REF!	#REF!	#REF!	#REF!	#REF!	#REF!	#REF!	#REF!	#REF!	#REF!	#REF!	#REF!	#REF!	#REF!	#REF!	#REF!	#REF!	#REF!	#REF!	#REF!	#REF!	#REF!	#REF!	#REF!	#REF!	#REF!	#REF!	#REF!	#REF!	#REF!	#REF!
		stdev		#REF!	#REF!	#REF!	#REF!	#REF!	#REF!	#REF!	#REF!	#REF!	#REF!	#REF!	#REF!	#REF!	#REF!	#REF!	#REF!	#REF!	#REF!	#REF!	#REF!	#REF!	#REF!	#REF!	#REF!	#REF!	#REF!	#REF!	#REF!	#REF!	#REF!	#REF!	#REF!	#REF!	#REF!	#REF!	#REF!	#REF!	#REF!	#REF!	#REF!	#REF!	#REF!	#REF!	#REF!	#REF!	#REF!
[truncated: 74 more columns]

## Sheet: D3
	condition	replicate		0	2	4	6	8	10	12	14	16	18	20	22	24	26	28	30	32	34	36	38	40	42	44	46	48	50	52	54	56	58	60	62	64	66	68	70	72	74	76	78	80	82	84	86	88	90
	unstimulated	1		192.652	270.595	421.336	497.624	648.801	677.672	823.462	844.999	919.933	940.383	1114.33	1159.48	1066.67	1120.64	1338.66	1232.2	1216.59	1095	1302.26	1490.88	1236.94	1233.31	1356.97	1394.19	1307.73	1401.38	1405.71	1212.09	1333.04	1497.58	1412.03	1321.72	1218.35	1327.48	1291.85	1096.43	1288.22	1244.96	1011.64	1085.02	1154.38	1059.9	973.419	949.064	840.528	837.184
		2		242.309	245.521	376.538	575.353	477.705	663.12	711.268	801.268	889.35	873.649	1110.88	1145.73	1204.07	1162.28	1398.75	1276.13	1281.33	1348.23	1404.2	1456.62	1393.86	1397.36	1282.77	1332.01	1434.32	1280.74	1358.63	1333.97	1302.87	1291.42	1332.77	1375.41	1250.4	1291.87	1327.18	1355.21	1171	1189.06	1088.65	1220.05	1014.53	944.368	887.077	964.256	910.244	721.39
		3		201.139	303.218	452.716	547.765	643.005	653.933	883.848	877.958	878.403	989.567	1095.05	1190.22	1146.02	1170.84	1179.61	1231.67	1249.58	1256.52	1307.63	1277.63	1282.72	1320.69	1298.39	1250.18	1242	1226.97	1215.75	1277.91	1166.08	1283.44	1272.32	1364.02	1265.33	1214.25	1310.49	1202.56	1143.85	1166.45	1156.03	1107.45	1076.94	999.695	935.235	844.94	1033.22	935.175
		4		168.431	319.502	311.228	539.216	640.699	782.998	920.086	968.526	1172.04	1357.95	1390.3	1339.18	1498.15	1424.56	1402.41	1422.21	1465.94	1348.22	1414.93	1499.08	1509.19	1476.02	1548.86	1724.63	1560.39	1632.09	1642.22	1425.55	1609.36	1535.68	1520.31	1489.35	1476.2	1414.6	1402.88	1516.67	1471.11	1315.38	1331.99	1304.45	1351.57	1247.65	1145.57	1139.97	1182.01	1074.62
		mean		201.133	284.709	390.455	539.989	602.553	694.431	834.666	873.188	964.931	1040.39	1177.64	1208.65	1228.73	1219.58	1329.86	1290.55	1303.36	1261.99	1357.26	1431.05	1355.68	1356.85	1371.75	1425.25	1386.11	1385.3	1405.58	1312.38	1352.84	1402.03	1384.36	1387.62	1302.57	1312.05	1333.1	1292.72	1268.55	1228.96	1147.08	1179.24	1149.36	1062.9	985.325	974.558	991.501	892.092
		stdev		30.7507	33.1061	61.375	32.179	83.3014	59.8483	91.4112	70.8971	139.186	216.973	142.022	88.9838	188.237	138.401	104.342	90.2106	111.563	119.427	60.6007	103.922	121.717	103.943	122.319	208.116	140.96	179.968	177.236	90.4062	185.805	133.28	107.18	71.6423	117.401	83.1197	48.7068	183.228	148.866	66.3926	136.662	102.265	146.444	131.892	112.519	122.363	149.922	149.807
	PMNs + PMA	1		318.57	2454.52	7020.49	9186.97	9234.87	8846.88	8041.45	7940.14	6409.53	6730.62	6188.67	5557.26	5140.25	5201.56	4972.59	5029.34	4710.74	4581.67	4149.27	4164.16	3998.79	4159.19	3720.96	3802.23	3506.55	3591.1	3462.36	3165.38	3232.94	3139.05	3083.56	2932.41	2754.61	2729.16	2915.23	2716.05	2532.08	2469.54	2602.69	2217.35	2430.43	2105.2	2044.66	2203.99	2127.73	1849.14
		2		267.759	3882.37	7925.99	9245.2	8885.12	8238.53	7366.87	6938.9	6361.02	5909.39	5675.54	5123.19	4712.88	4638.97	4493.52	4640.67	3995.84	3961.81	3912.43	3758.43	3732.27	3661.17	3520.39	3327.56	3304.85	3172.06	3159.16	2733.99	3074.14	2803.65	2703.23	2658.57	2538.85	2433.71	2497.63	2366.39	2192.93	2171.13	2238.15	1934.04	2022.47	1958.96	1890	1809.32	1583.17	1642.21
		3		383.254	3898.01	8288.07	9800.21	9799.44	8848.87	8354.48	7472.9	6806.16	6277.56	5798.69	5318.77	5247.37	4897.71	4667.17	5108.88	4158.82	4424.54	4171.96	3854.95	3957.59	3847.61	3445.07	3375.08	3514.01	3325.24	3305.49	3136.91	3089.03	2914.01	2847.23	2840.7	2868.72	2726.04	2503.89	2493.42	2470.23	2267.3	2190.6	2124.7	2060.92	1989.39	1974.94	1852.01	1693.63	1691.01
		4		374.818	4517.73	10234.9	12241.1	10875.8	10560.2	9180.47	8266.8	7708.95	6570.59	6442.64	6348.18	5602.83	5737.4	5090.48	5128.75	4664.71	4603.67	4323.31	3867.36	4072.13	3941.25	3926.86	3859.31	3722.78	3594.55	3632.01	3247.88	3164.18	3209.14	2975.83	2756.54	2891.81	2792.64	2608.24	2453.45	2529.13	2467.08	2398.78	2229.26	2159.19	1819.29	1795.5	1774.81	1613.27	1561.17
		mean		336.1	3688.16	8367.36	10118.4	9698.81	9123.62	8235.82	7654.69	6821.41	6372.04	6026.38	5586.85	5175.83	5118.91	4805.94	4976.91	4382.53	4392.92	4139.24	3911.23	3940.19	3902.3	3653.32	3591.04	3512.05	3420.74	3389.76	3071.04	3140.07	3016.46	2902.46	2797.06	2763.5	2670.39	2631.25	2507.33	2431.09	2343.76	2357.56	2126.34	2168.25	1968.21	1926.28	1910.03	1754.45	1685.88
		stdev		53.8528	874.034	1354.36	1441.89	870.395	999.87	752.617	577.801	624.383	361.005	353.337	537.695	366.531	472.099	274.225	228.238	359.13	298.272	169.8	175.512	146.487	207.078	216.362	278.466	170.659	208.322	203.497	229.575	73.3893	189.682	164.239	116.969	161.329	160.741	196.001	148.912	161.31	149.081	186.12	136.452	184.022	117.583	107.705	198.499	253.184	121.298
	PMNs+3uM clys	1		196.489	219.512	527.256	826.369	1139.96	1523.82	2131.53	2212.36	2639.56	2541.92	2654.51	2526.73	2412.23	2529.5	2396.81	2295.51	2388.07	2243.66	2559.46	2644.07	2340.84	2535.12	2509.25	2295.25	2410.92	2446.47	2481.78	2195.66	2289.15	2174.04	2254.58	2195.02	2096.81	2024.21	1908.17	1989.17	1931.77	1857.99	1673.72	1631.38	1577.44	1528.11	1453.69	1504.95	1341.7	1097.81
		2		214.156	233.947	468.171	768.153	1116.87	1439.14	1856.81	2094.64	2351.32	2440.18	2436.65	2347.8	2523	2551.04	2617.95	2465.42	2723.95	2413.08	2560.47	2838.28	2579.84	2707.87	2539.36	2633.34	2647.75	2774.08	2483.47	2598.59	2545.98	2722.27	2585.98	2590.26	2333.86	2456.92	2393.02	2205.94	2349.31	2114.05	1986.1	2087.99	1909.47	1823.35	1795.02	1574.23	1550.27	1691.4
		3		224.752	263.724	500.029	660.081	924.112	1235.34	1506.12	1784.94	1832.59	1895.96	2016.09	1851.46	2016.99	1825.01	1839.74	1969.65	2004.8	1895.52	1801.31	2074.7	1854.35	1996.13	1989.64	1825.3	1908.58	1996.89	1894.45	2028.12	1950.2	1917.64	1886.21	1828.46	1804.28	1854.81	1567.92	1717.8	1772.46	1734.23	1417.14	1536.87	1686.47	1221.24	1526.77	1468.11	1368.02	1290.91
		4		214.979	320.648	456.259	596.735	785.544	1149.74	1257.98	1602.08	1741.57	1633.3	1981.57	1810.14	1861.57	1885.01	2001.4	1963.34	1929.93	1978.47	1948.25	1896.14	2094.38	1845.07	1941.6	2093.29	1862.96	1986.98	2075.16	1848.19	1901.87	2010.22	1989.96	1927.81	1858.39	1970.45	1993.76	1856.64	1604.41	1639.46	1558.64	1700.68	1686.65	1479.07	1462.46	1542.37	1363.42	1344.32
		mean		212.594	259.458	487.929	712.835	991.621	1337.01	1688.11	1923.51	2141.26	2127.84	2272.2	2134.03	2203.45	2197.64	2213.97	2173.48	2261.69	2132.68	2217.37	2363.3	2217.35	2271.05	2244.96	2211.8	2207.55	2301.11	2233.72	2167.64	2171.8	2206.04	2179.18	2135.39	2023.34	2076.6	1965.72	1942.39	1914.49	1836.43	1658.9	1739.23	1715.01	1512.94	1559.48	1522.41	1405.85	1356.11
		stdev		11.766	44.7545	32.0749	103.621	168.045	173.911	384.367	280.023	427.184	434.878	328.259	358.079	314.828	396.49	356.775	248.881	367.747	238.723	400.114	449.432	312.804	415.365	323.386	340.63	384.387	381.251	296.735	320.425	303.178	360.11	312.414	340.469	242.91	263.215	339.081	207.718	319.212	205.572	242.06	242.006	139.474	246.861	160.368	45.9603	96.9601	247.338
	PMNs+15uM clys	1		211.547	478.754	653.16	821.449	1030.92	1355.31	1830.73	1634.38	1785.8	1792.76	1770.25	1848.42	1777.33	1939.3	1958.2	1904.21	1924.6	1928.55	2059.31	1976.33	2023.98	1880.45	1990.57	1979.13	2071.61	1849.91	1914.86	1941.34	2028.15	1913.7	1754.9	1780.02	1767.27	1782.64	1754.95	1685.32	1563.81	1538.02	1760.89	1514.2	1559.26	1451.77	1348.74	1385.6	1412.35	1316.01
		2		218.007	410.277	634.683	896.237	1382.09	1619.87	2145.27	2299.32	2261.92	2371.31	2342.95	2425.21	2163.28	2207.46	2289.9	2263.6	2467.17	2116.81	2175.07	2304.9	2182.59	2409.97	2201.38	2260.47	2167.05	1964.67	2099.41	2223.26	2038.87	2006.42	2006.62	1946.32	2073.41	1979.37	1953.57	1985.34	1947.54	1744.33	1641.24	1639.61	1544.53	1528.58	1401.45	1497.49	1433.1	1167.65
		3		247.688	466.988	676.175	1010.76	1492.6	2013.57	2400.59	2544.34	2686.73	2381.48	2560.11	2406.23	2313.08	2485.09	2372.68	2265.39	2437.15	2318.22	2479.11	2427.56	2548.96	2469.67	2443.35	2501.39	2329.07	2314.32	2205.39	2255.19	2184.54	2392.77	2218.93	2113.38	2296.41	2186.59	2128.51	2089.89	2063.29	1905.13	1900.98	1809.18	1796.02	1789.72	1736.51	1581.32	1676.67	1427.28
		4		346.017	417.317	846.634	1451.78	1945.38	2495.81	2781.35	3142.18	2764.12	2727.83	2526.46	2620.74	2425.49	2960.87	2671.57	2527.61	2276.12	2442.39	2620.35	2466.99	2537.68	2624.64	2676.39	2336.23	2537.06	2262.51	2524.7	2359.94	2294.63	2253.33	2111.65	1972.32	1952.68	2118.59	2042.58	2086.21	1842.28	1898.43	1668.14	1582.93	1659.01	1460.41	1469.26	1337.74	1308.47	1162.44
		mean		255.815	443.334	702.663	1045.06	1462.75	1871.14	2289.49	2405.06	2374.64	2318.34	2299.94	2325.15	2169.8	2398.18	2323.09	2240.2	2276.26	2201.49	2333.46	2293.94	2323.3	2346.18	2327.92	2269.3	2276.2	2097.85	2186.09	2194.93	2136.55	2141.55	2023.03	1953.01	2022.44	2016.8	1969.9	1961.69	1854.23	1771.48	1742.81	1636.48	1639.7	1557.62	1488.99	1450.54	1457.65	1268.34
		stdev		62.1599	34.5627	97.4698	282.104	377.185	496.56	402.297	623.932	450.382	387.603	365.796	332.28	282.832	436.317	293.339	256.044	248.996	226.072	260.618	222.708	262.217	323.4	296.97	218.038	203.809	225.967	255.675	178.858	127.259	220.44	198.657	136.701	221.838	178.346	160.114	190.508	213.619	172.452	117.242	126.036	115.955	158.501	172.229	109.922	155.862	127.655
	Blank1	1		150.485	196.106	213.443	325.716	292.842	314.333	393.604	313.605	302.17	305.817	326.95	321.933	352.234	392.435	404.983	420.32	465.785	384.505	425.405	437.144	554.883	471.793	540.631	464.198	436.571	450.919	448.338	522.418	561.474	525.619	392.189	624.98	502.036	552.814	583.67	725.264	544.133	504.683	561.916	594.132	657.556	601.149	613.416	554.025	591.834	612.448
	(RPMI+luminol+HRP)	2		154.423	290.804	324.257	419.154	429.358	517.109	475.032	590.373	561.715	606.105	657.249	660.942	654.073	765.765	758.19	864.56	909.797	894.947	930.551	1008.16	942.713	1161.48	1085.95	1044.48	1204.01	1183.01	1218.23	1341.55	1360.73	1329.01	1185.83	1404.19	1388.41	1488.34	1422.02	1452.4	1538.89	1643.97	1575.89	1774.8	1613.16	1679.4	1815.78	1854.15	1632.6	1931.94
		3		267.884	195.446	197.966	309.875	353.838	301.793	356.345	363.261	353.32	344.369	403.79	420.052	428.874	473.127	442.178	442.446	395.845	443.825	369.848	530.139	537.013	461.028	481.316	508.367	498.544	515.66	506.471	533.727	542.872	542.395	646.476	570.036	594.285	691.102	568.002	612.584	674.839	573.797	679.597	626.386	653.481	720.551	664.107	690.077	760.661	659.374
		4		171.244	229.338	226.501	327.076	322.831	305.746	256.668	317.154	243.941	292.054	368.083	376.193	342.214	411.701	365.24	405.077	397.478	373.633	426.712	429.736	548.06	445.822	560.288	472.659	502.848	465.396	470.206	470.963	502.788	521.635	514.311	464.451	511.557	535.893	547.461	482.503	511.251	515.726	531.992	553.446	661.459	583.283	636.376	589.421	594.105	651.897
		mean		186.009	227.923	240.542	345.455	349.717	359.745	370.412	396.098	365.286	387.086	439.018	444.78	444.349	510.757	492.648	533.101	542.226	524.227	538.129	601.295	645.667	635.031	667.046	622.426	660.493	653.746	660.811	717.164	741.966	729.665	684.702	765.914	749.072	817.037	780.288	818.188	817.278	809.544	837.349	887.191	896.414	896.096	932.42	921.918	894.8	963.915
		stdev		55.3207	44.8074	57.0159	49.749	58.6438	105.04	90.5884	131.477	138.366	147.682	148.836	149.592	145.075	173.452	179.794	221.505	247.205	249.064	262.954	275.064	198.167	351.128	281.279	282.02	363.607	353.932	372.385	417.152	413.236	399.665	349.851	430.7	428.234	452.903	428.078	434.288	486.235	557.109	496.466	592.491	477.842	525.746	589.271	624.154	498.179	645.678
	Blank2	1		2.63891	40.316	3.88701	65.6973	10.1756	19.7206	32.0039	16.2758	15.1315	14.1782	7.28377	4.48981	4.50208	15.185	4.45111	-15.9543	-32.0443	-8.43643	-33.5901	-6.44082	-2.68571	6.67191	10.6755	4.95442	-14.7827	-20.5637	-14.2532	-22.1281	8.21958	22.0296	-15.0085	2.14389	-16.1759	-6.1948	14.3896	20.2752	6.03004	-17.3406	-11.0064	-11.7378	-16.1207	-7.07366	-15.9992	29.4288	25.362	-2.01199
	(RPMI)	2		8.96652	11.0461	21.8116	49.952	10.3953	27.3333	19.5625	21.1002	27.6307	16.4094	0.0946807	4.95746	-5.29292	26.2801	6.17998	-11.7576	-28.5124	-25.3119	-27.9491	10.2671	0.743508	-16.455	-1.60465	14.3355	-10.458	-26.8603	-2.07806	-16.8998	46.1527	36.0864	-3.36956	0.860244	6.15142	4.25871	22.3742	7.16586	25.1694	-11.3793	14.3942	-4.57912	-13.0069	-10.8108	-3.17718	-1.36025	17.2187	12.6556
		3		-6.76913	17.6156	8.08392	20.4084	34.3454	56.884	23.4691	5.66355	-6.68442	16.9425	2.9466	42.6315	-29.7576	21.5095	7.11668	-14.5449	-28.3888	-28.7642	-16.3043	1.62418	10.3746	16.4764	-22.2025	2.3293	10.6107	-0.946079	-3.31913	-16.655	16.5322	18.9705	-25.6598	14.2463	2.76684	28.4076	6.15963	13.836	20.7497	-6.59294	-12.1241	-24.3198	-21.1658	-6.23454	-9.80718	25.1609	16.9318	14.5896
		4		12.942	4.32186	15.7343	3.80744	33.0858	33.3715	27.2298	9.53317	2.68912	10.1782	-5.353	6.80727	4.57501	-1.90197	32.982	-6.89217	-15.6391	-18.9768	-28.2743	23.4432	2.85215	-3.68259	-13.7771	-8.1147	-0.36889	-14.9885	-3.59318	-4.43627	31.5839	-0.99585	5.1958	-1.08279	-0.580003	6.98997	11.9231	-5.84349	16.6964	-7.49472	-16.5593	-23.7766	-10.0798	-0.580391	-9.36961	20.233	30.6968	6.12393
		mean		4.44457	18.3249	12.3792	34.9663	22.0005	34.3273	25.5663	13.1432	9.69172	14.4271	1.24301	14.7215	-6.49336	15.2682	12.6824	-12.2872	-26.1461	-20.3723	-26.5295	7.22342	2.82114	0.75268	-6.72719	3.37613	-3.74972	-15.8396	-5.81089	-15.0298	25.6221	19.0227	-9.71051	4.04191	-1.95941	8.36537	13.7116	8.85839	17.1614	-10.7019	-6.3239	-16.1033	-15.0933	-6.17485	-9.58829	18.3656	22.5523	7.83929
		stdev		8.59577	15.6331	7.97483	27.9986	13.5375	16.0415	5.31206	6.88245	14.9289	3.07527	5.2984	18.6335	16.1872	12.3158	13.578	3.99715	7.20682	8.93003	7.29078	12.7855	5.52864	14.1191	14.356	9.2328	11.3193	11.0501	5.66668	7.49993	16.7583	15.2857	13.4766	6.93103	9.86804	14.5195	6.72635	11.1674	8.18795	4.88879	14.0187	9.63076	4.74057	4.22695	5.23761	13.6768	6.68991	7.50008
correctede by blank
	condition	replicate		0	2	4	6	8	10	12	14	16	18	20	22	24	26	28	30	32	34	36	38	40	42	44	46	48	50	52	54	56	58	60	62	64	66	68	70	72	74	76	78	80	82	84	86	88	90
	unstimulated	1		6.643	42.6715	180.794	152.169	299.084	317.927	453.05	448.901	554.647	553.297	675.312	714.7	622.321	609.883	846.012	699.099	674.364	570.773	764.131	889.585	591.273	598.279	689.924	771.764	647.237	747.634	744.899	494.925	591.074	767.915	727.328	555.806	469.278	510.443	511.562	278.242	470.942	435.416	174.291	197.829	257.966	163.804	40.9992	27.1457	-54.272	-126.731
		2		56.3	17.5975	135.996	229.898	127.988	303.375	340.856	405.17	524.063	486.563	671.862	700.95	759.721	651.523	906.102	743.029	739.104	824.003	866.071	855.325	748.193	762.329	615.724	709.584	773.827	626.994	697.819	616.806	560.904	561.755	648.068	609.496	501.328	474.833	546.892	537.022	353.722	379.516	251.301	332.859	118.116	48.2723	-45.3428	42.3377	15.444	-242.525
		3		15.13	75.2945	212.174	202.31	293.288	294.188	513.436	481.86	513.117	602.481	656.032	745.44	701.671	660.083	686.962	698.569	707.354	732.293	769.501	676.335	637.053	685.659	631.344	627.754	581.507	573.224	554.939	560.746	424.114	553.775	587.618	598.106	516.258	397.213	530.202	384.372	326.572	356.906	318.681	220.259	180.526	103.599	2.81525	-76.9783	138.42	-28.7397
		4		-17.578	91.5785	70.6863	193.761	290.982	423.253	549.674	572.428	806.754	970.864	951.282	894.4	1053.8	913.803	909.762	889.109	923.714	823.993	876.801	897.785	863.523	840.989	881.814	1102.2	899.897	978.344	981.409	708.385	867.394	806.015	835.608	723.436	727.128	597.563	622.592	698.482	653.832	505.836	494.641	417.259	455.156	351.554	213.15	218.052	287.21	110.705
		mean		15.1237	56.7855	149.913	194.534	252.835	334.685	464.254	477.089	599.645	653.301	738.622	763.873	784.379	708.823	837.21	757.452	761.134	737.765	819.126	829.758	710.01	721.814	704.701	802.827	725.617	731.549	744.766	595.216	610.871	672.365	699.656	621.711	553.498	495.013	552.812	474.53	451.267	419.418	309.729	292.052	252.941	166.808	52.9055	52.6392	96.7005	-71.8225
		stdev		30.7507	33.1061	61.375	32.179	83.3014	59.8483	91.4112	70.8971	139.186	216.973	142.022	88.9838	188.237	138.401	104.342	90.2106	111.563	119.427	60.6007	103.922	121.717	103.943	122.319	208.116	140.96	179.968	177.236	90.4062	185.805	133.28	107.18	71.6423	117.401	83.1197	48.7068	183.228	148.866	66.3926	136.662	102.265	146.444	131.892	112.519	122.363	149.922	149.807
	PMNs + PMA	1		132.561	2226.6	6779.95	8841.51	8885.15	8487.13	7671.04	7544.04	6044.24	6343.53	5749.65	5112.48	4695.9	4690.8	4479.94	4496.24	4168.51	4057.44	3611.14	3562.87	3353.12	3524.16	3053.91	3179.8	2846.06	2937.35	2801.55	2448.22	2490.97	2409.39	2398.86	2166.5	2005.54	1912.12	2134.94	1897.86	1714.8	1660	1765.34	1330.16	1534.02	1209.1	1112.24	1282.07	1232.93	885.225
		2		81.75	3654.45	7685.45	8899.74	8535.4	7878.78	6996.46	6542.8	5995.73	5522.3	5236.52	4678.41	4268.53	4128.21	4000.87	4107.57	3453.61	3437.58	3374.3	3157.14	3086.6	3026.14	2853.34	2705.13	2644.36	2518.31	2498.35	2016.83	2332.17	2073.99	2018.53	1892.66	1789.78	1616.67	1717.34	1548.2	1375.65	1361.59	1400.8	1046.85	1126.06	1062.86	957.58	887.402	688.37	678.295
		3		197.245	3670.09	8047.53	9454.75	9449.72	8489.12	7984.07	7076.8	6440.87	5890.47	5359.67	4873.99	4803.02	4386.95	4174.52	4575.78	3616.59	3900.31	3633.83	3253.66	3311.92	3212.58	2778.02	2752.65	2853.52	2671.49	2644.68	2419.75	2347.06	2184.35	2162.53	2074.79	2119.65	1909	1723.6	1675.23	1652.95	1457.76	1353.25	1237.51	1164.51	1093.29	1042.52	930.092	798.83	727.095
		4		188.809	4289.81	9994.36	11895.6	10526.1	10200.5	8810.06	7870.7	7343.66	6183.5	6003.62	5903.4	5158.48	5226.64	4597.83	4595.65	4122.48	4079.44	3785.18	3266.07	3426.46	3306.22	3259.81	3236.88	3062.29	2940.8	2971.2	2530.72	2422.21	2479.48	2291.13	1990.63	2142.74	1975.6	1827.95	1635.26	1711.85	1657.54	1561.43	1342.07	1262.78	923.194	863.08	852.892	718.47	597.255
		mean		150.091	3460.23	8126.82	9772.91	9349.09	8763.87	7865.41	7258.59	6456.13	5984.95	5587.37	5142.07	4731.48	4608.15	4313.29	4443.81	3840.3	3868.69	3601.11	3309.93	3294.53	3267.27	2986.27	2968.62	2851.55	2766.99	2728.94	2353.88	2398.11	2286.8	2217.76	2031.14	2014.43	1853.35	1850.96	1689.14	1613.81	1534.22	1520.21	1239.15	1271.84	1072.11	993.855	988.114	859.65	721.968
		stdev		53.8528	874.034	1354.36	1441.89	870.395	999.87	752.617	577.801	624.383	361.005	353.337	537.695	366.531	472.099	274.225	228.238	359.13	298.272	169.8	175.512	146.487	207.078	216.362	278.466	170.659	208.322	203.497	229.575	73.3893	189.682	164.239	116.969	161.329	160.741	196.001	148.912	161.31	149.081	186.12	136.452	184.022	117.583	107.705	198.499	253.184	121.298
	PMNs+3uM clys	1		10.48	-8.4115	286.714	480.914	790.243	1164.07	1761.12	1816.26	2274.27	2154.83	2215.49	2081.95	1967.88	2018.74	1904.16	1762.41	1845.84	1719.43	2021.33	2042.78	1695.17	1900.09	1842.2	1672.82	1750.43	1792.72	1820.97	1478.5	1547.18	1444.38	1569.88	1429.11	1347.74	1207.17	1127.88	1170.98	1114.49	1048.45	836.371	744.189	681.026	632.014	521.27	583.032	446.9	133.895
		2		28.147	6.0235	227.629	422.698	767.153	1079.39	1486.4	1698.54	1986.03	2053.09	1997.63	1903.02	2078.65	2040.28	2125.3	1932.32	2181.72	1888.85	2022.34	2236.99	1934.17	2072.84	1872.31	2010.91	1987.26	2120.33	1822.66	1881.43	1804.01	1992.61	1901.28	1824.35	1584.79	1639.88	1612.73	1387.75	1532.03	1304.51	1148.75	1200.8	1013.06	927.254	862.6	652.312	655.47	727.485
		3		38.743	35.8005	259.487	314.626	574.395	875.595	1135.71	1388.84	1467.3	1508.87	1577.07	1406.68	1572.64	1314.25	1347.09	1436.55	1462.57	1371.29	1263.18	1473.41	1208.68	1361.1	1322.59	1202.87	1248.09	1343.14	1233.64	1310.96	1208.23	1187.98	1201.51	1062.55	1055.21	1037.77	787.632	899.612	955.182	924.686	579.791	649.679	790.056	325.144	594.35	546.192	473.22	326.995
		4		28.97	92.7245	215.717	251.28	435.827	789.995	887.568	1205.98	1376.28	1246.21	1542.55	1365.36	1417.22	1374.25	1508.75	1430.24	1387.7	1454.24	1410.12	1294.85	1448.71	1210.04	1274.55	1470.86	1202.47	1333.23	1414.35	1131.03	1159.9	1280.56	1305.26	1161.9	1109.32	1153.41	1213.47	1038.45	787.132	829.916	721.291	813.489	790.236	582.974	530.04	620.452	468.62	380.405
		mean		26.585	31.5343	247.387	367.379	641.904	977.265	1317.7	1527.41	1775.97	1740.75	1833.19	1689.25	1759.1	1686.88	1721.33	1640.38	1719.46	1608.45	1679.24	1762	1571.69	1636.02	1577.92	1589.37	1547.06	1647.36	1572.9	1450.48	1429.83	1476.38	1494.48	1369.47	1274.26	1259.56	1185.43	1124.2	1097.21	1026.89	821.551	852.039	818.593	616.847	627.065	600.497	511.053	392.195
		stdev		11.766	44.7545	32.0749	103.621	168.045	173.911	384.367	280.023	427.184	434.878	328.259	358.079	314.828	396.49	356.775	248.881	367.747	238.723	400.114	449.432	312.804	415.365	323.386	340.63	384.387	381.251	296.735	320.425	303.178	360.11	312.414	340.469	242.91	263.215	339.081	207.718	319.212	205.572	242.06	242.006	139.474	246.861	160.368	45.9603	96.9601	247.338
	PMNs+15uM clys	1		25.538	250.831	412.618	475.994	681.203	995.565	1460.32	1238.28	1420.51	1405.67	1331.23	1403.64	1332.98	1428.54	1465.55	1371.11	1382.37	1404.32	1521.18	1375.04	1378.31	1245.42	1323.52	1356.7	1411.12	1196.16	1254.05	1224.18	1286.18	1184.04	1070.2	1014.11	1018.2	965.603	974.662	867.132	746.532	728.476	923.541	627.009	662.846	555.674	416.32	463.682	517.55	352.095
		2		31.998	182.353	394.141	550.782	1032.37	1260.12	1774.86	1903.22	1896.63	1984.22	1903.93	1980.43	1718.93	1696.7	1797.25	1730.5	1924.94	1592.58	1636.94	1703.61	1536.92	1774.94	1534.33	1638.04	1506.56	1310.92	1438.6	1506.1	1296.9	1276.76	1321.92	1180.41	1324.34	1162.33	1173.28	1167.15	1130.26	934.786	803.891	752.419	648.116	632.484	469.03	575.572	538.3	203.735
		3		61.679	239.065	435.633	665.305	1142.88	1653.82	2030.18	2148.24	2321.44	1994.39	2121.09	1961.45	1868.73	1974.33	1880.03	1732.29	1894.92	1793.99	1940.98	1826.27	1903.29	1834.64	1776.3	1878.96	1668.58	1660.57	1544.58	1538.03	1442.57	1663.11	1534.23	1347.47	1547.34	1369.55	1348.22	1271.7	1246.01	1095.59	1063.63	921.989	899.606	893.624	804.09	659.402	781.87	463.365
		4		160.008	189.394	606.092	1106.32	1595.66	2136.06	2410.94	2746.08	2398.83	2340.74	2087.44	2175.96	1981.14	2450.11	2178.92	1994.51	1733.89	1918.16	2082.22	1865.7	1892.01	1989.61	2009.34	1713.8	1876.57	1608.76	1863.89	1642.78	1552.66	1523.67	1426.95	1206.41	1203.61	1301.55	1262.29	1268.02	1025	1088.89	830.791	695.739	762.596	564.314	536.84	415.822	413.67	198.525
		mean		69.8057	215.411	462.121	699.601	1113.03	1511.39	1919.07	2008.96	2009.36	1931.26	1860.92	1880.37	1725.45	1887.42	1830.44	1707.1	1734.03	1677.26	1795.33	1692.65	1677.64	1711.15	1660.88	1646.88	1615.7	1444.11	1525.28	1477.77	1394.58	1411.89	1338.32	1187.1	1273.37	1199.76	1189.61	1143.5	1036.95	961.933	905.464	749.289	743.291	661.524	556.57	528.619	562.848	304.43
		stdev		62.1599	34.5627	97.4698	282.104	377.185	496.56	402.297	623.932	450.382	387.603	365.796	332.28	282.832	436.317	293.339	256.044	248.996	226.072	260.618	222.708	262.217	323.4	296.97	218.038	203.809	225.967	255.675	178.858	127.259	220.44	198.657	136.701	221.838	178.346	160.114	190.508	213.619	172.452	117.242	126.036	115.955	158.501	172.229	109.922	155.862	127.655
[truncated: 74 more columns]
