# Supplementary material for: Candida albicans induces neutrophil extracellular traps and leucotoxic hypercitrullination via candidalysin
Source: EMBO Rep. 2023 Oct 5;24(11):e57571. doi: 10.15252/embr.202357571 (PMC10626426; doi:10.15252/embr.202357571)
Supplement: Supplementary file 7 — Source Data for Figure 4 [file EMBR-24-e57571-s006.zip › figure 4/4b-d/ROSinhib_overview.xlsx]

## Sheet: summary
			AUC (3h)
		Experiment/ condition	unstimulated	unstimulated +DPI	unstimulated +15uM MitoTEMPO	unstimulated +100uM MitoTEMPO	unstimulated +15uM TEMPOL	unstimulated +100uM TEMPOL	PMA	PMA +DPI	unstimulated +15uM MitoTEMPO	unstimulated +100uM MitoTEMPO	unstimulated +15uM TEMPOL	unstimulated +100uM TEMPOL	candidalysin	candidalysin +DPI	candidalysin +15uM MitoTEMPO	candidalysin +100uM MitoTEMPO	candidalysin +15uM TEMPOL	candidalysin +100uM TEMPOL	ionomycin	ionomycin+DPI	ionomycin+MitoTEMPO	ionomycin+TEMPOL
		1	20249	22711	84548		11620		1552000	14887	1270000		881513		251834	48088	230367		89680		62631	6862	70271	23637
		2	26877	4997	125700	0	5801	0	880228	8218	833771	313405	564850	82847	182659	32871	216315	2043	91223	0	20668	3102	53882	8901
		3	107865	100682	238533	16148	111234	0	1443000	99600	1396000	727579	981003	364825	259921	132484	359722	61995	174516	544.8	34926	56887	104602	71381
			normalization: PMA=100%
		Experiment/ condition	unstimulated	unstimulated +DPI	unstimulated +15uM MitoTEMPO	unstimulated +100uM MitoTEMPO	unstimulated +15uM TEMPOL	unstimulated +100uM TEMPOL	PMA	PMA +DPI	unstimulated +15uM MitoTEMPO	unstimulated +100uM MitoTEMPO	unstimulated +15uM TEMPOL	unstimulated +100uM TEMPOL	candidalysin	candidalysin +DPI	candidalysin +15uM MitoTEMPO	candidalysin +100uM MitoTEMPO	candidalysin +15uM TEMPOL	candidalysin +100uM TEMPOL	ionomycin	ionomycin+DPI	ionomycin+MitoTEMPO	ionomycin+TEMPOL
		2	1.3047	1.46334	5.44768		0.748711		100	0.959214	81.8299		56.7985		16.2264	3.09845	14.8432		5.77835		4.0355	0.442139	4.52777	1.523
		5	3.05341	0.567694	14.2804	0	0.659034	0	100	0.933622	94.7222	35.605	64.1709	9.41199	20.7513	3.73437	24.5749	0.232099	10.3636	0	2.34803	0.352409	6.12137	1.01122
		6	7.47505	6.97727	16.5304	1.11906	7.70852	0	100	6.90229	96.7429	50.4213	67.9836	25.2824	18.0125	9.18115	24.9288	4.29626	12.094	0.0377547	2.42037	3.94227	7.24893	4.94671
		mean	3.94439	3.00277	12.0861	0.559529	3.03876	0	100	2.93171	91.0983	43.0131	62.9843	17.3472	18.3301	5.33799	21.449	2.26418	9.41196	0.0188773	2.93463	1.57894	5.96602	2.49364
		SEM	1.83609	2.004	3.38218	0.456853	2.33503	0	0	1.9853	4.67078	6.04873	3.2829	6.47907	1.31584	1.93033	3.30444	2.03208	1.88423	0.0188773	0.55083	1.18195	0.789361	1.2354

## Sheet: D1
	condition	replicate	0	2	4	6	8	10	12	14	16	18	20	22	24	26	28	30	32	34	36	38	40	42	44	46	48	50	52	54	56	58	60	62	64	66	68	70	72	74	76	78	80	82	84	86	88	90	92
	unstimulated	1	377.164	453.497	554.599	636.285	787.265	762.874	973.85	1008.58	1170.22	1257.77	1257.77	1242.85	1474.41	1448.05	1561.6	1426.98	1505.91	1691.08	1516.61	1584.21	1588.35	1681.84	1584.45	1577.82	1516.42	1719.61	1731.29	1643.28	1788.03	1649.57	1641.87	1611.38	1765.12	1843.78	1617.57	1762.43	1672.27	1867.76	1497.48	1685.5	1635.19	1675.4	1743.45	1899.43	1873.23	1735.14	1883.6
		2	351.647	395.039	515.048	657.269	735.557	735.236	903.535	916.79	993.905	1096.29	1152.63	1222.86	1510.33	1368.58	1436.51	1329.01	1476.33	1510.07	1564.12	1379.26	1536.67	1549.11	1500.19	1562.25	1531.87	1630.58	1565.89	1485.09	1588.58	1500.18	1640.29	1578.75	1666.31	1709.08	1772.25	1541.32	1616.78	1670.58	1692.62	1675.72	1663.95	1640.98	1640.91	1776.19	1806.88	1816.95	1712.14
		3	315.956	444.225	587.826	650.702	659.786	864.627	879.386	1056.38	912.13	1128.35	1112.02	1145.22	1345.12	1299.47	1385.36	1393.71	1333.63	1536.73	1506.59	1721.8	1585.53	1584.7	1772.31	1558.37	1606.4	1619.89	1673.73	1695.17	1523.6	1626.53	1589.44	1775.46	1812.83	1656.18	1739.05	1799.01	1761.39	1890.12	1836.21	1705.92	1663.47	1804.12	1685.44	1820.21	1820.24	1863.65	1859.05
		4	549.99	736.496	790.859	1025.41	1118.79	1225.24	1156.35	1322.04	1575.85	1590.83	1797.29	1736.38	1882.44	2118.21	1955.78	2042.01	2128.09	2344.49	2244.95	2115.84	2234.41	2244.61	2304.73	2174.67	2282.34	2324.73	2255.81	2179.46	2211.32	2156.3	2166.43	2452.84	2300.6	2143.86	2147.25	1972.28	2054.22	2057.15	2115.54	1894.07	2104.86	2026.31	2033.33	2135.59	2151.94	2110.9	2100.96
		mean	398.689	507.314	612.083	742.417	825.35	896.994	978.28	1075.95	1163.03	1268.31	1329.93	1336.83	1553.07	1558.58	1584.81	1547.93	1610.99	1770.59	1708.07	1700.28	1736.24	1765.07	1790.42	1718.28	1734.26	1823.7	1806.68	1750.75	1777.88	1733.14	1759.51	1854.61	1886.22	1838.22	1819.03	1768.76	1776.16	1871.4	1785.46	1740.3	1766.87	1786.7	1775.78	1907.86	1913.07	1881.66	1888.94
		stdev	103.944	154.926	122.841	188.866	202.511	225.793	125.294	173.986	295.537	226.06	317.57	269.676	230.754	377.995	258.154	331.89	352.844	390.83	358.8	310.741	332.96	324.581	361.248	304.378	367.494	336.996	307.168	299.448	310.089	289.646	272.372	408.005	282.915	218.527	228.692	177.111	194.705	158.32	260.179	103.281	225.729	174.488	176.756	160.158	161.802	161.793	160.346
	unstimulated	1	401.787	449.524	609.21	595.128	825.483	839.388	938.849	1139.19	1078.31	1139.98	1234.99	1342.74	1419.45	1461.43	1443.59	1374.72	1475.73	1378.44	1333.08	1559.91	1646.51	1466.42	1491.91	1660.01	1540.49	1754.25	1819.43	1551.07	1875.9	1670.97	1744.6	1783.19	1839.06	1744.7	1753.24	1840.19	1760.42	1713.63	1896.28	1832.08	1852.85	1721.85	1786.52	1933.76	1927.55	2076.89	1837.73
	+DPI	2	272.639	357.047	527.036	591.092	728.523	672.62	854.293	958.911	1072.99	831.55	1071.51	1205.27	1150.23	1235.98	1258.42	1321.16	1304.1	1360.65	1369.73	1435.41	1388.53	1431.04	1507.17	1490.15	1696	1443.48	1537.94	1547.47	1462.51	1589.36	1689.75	1606.54	1661.01	1775.09	1802.45	1675.84	1622.43	1816.61	1705.54	1775.95	1774.4	1745.31	1705.33	1786.62	1763.15	1819.09	1824.5
		3	352.635	412.677	565.188	713.537	726.59	954.656	889.49	974.909	1015.65	1163.17	1176.92	1283.13	1265.77	1321.23	1256.33	1311.32	1373.15	1436.29	1385.61	1531.5	1421.55	1506.32	1585.52	1407.48	1579.76	1835.03	1764.01	1676.87	1667.34	1536.97	1533.77	1746.9	1724.56	1676.42	1810.52	1771.41	1704.83	1796.54	1787.69	1901.48	2008.67	1717.52	1885.8	1864.11	1971.32	1882.01	2050.51
		4	323.644	471.591	621.83	631.616	801.529	822.075	994.775	1079.21	1118.02	1068.84	1142.44	1227.35	1235.33	1373.65	1413.67	1390.65	1406.29	1470.64	1517.22	1597.04	1518.95	1549.04	1610.99	1712.86	1672.47	1747.29	1660.01	1669.07	1753.1	1749.54	1687.44	1750.77	1770.61	1818.68	1811.31	1788.44	1845.02	1802.65	1699.89	1760.44	1855.83	1834.8	1937.01	1900.23	1915.01	2063.58	1947.32
		mean	337.676	422.71	580.816	632.843	770.531	822.185	919.352	1038.06	1071.24	1050.88	1156.47	1264.62	1267.7	1348.07	1343	1349.46	1389.82	1411.51	1401.41	1530.96	1493.88	1488.2	1548.9	1567.62	1622.18	1695.01	1695.35	1611.12	1689.71	1636.71	1663.89	1721.85	1748.81	1753.72	1794.38	1768.97	1733.18	1782.36	1772.35	1817.49	1872.94	1754.87	1828.66	1871.18	1894.26	1960.39	1915.01
		stdev	54.0392	50.0687	43.3008	56.7996	50.5835	115.779	61.0824	85.9713	42.1571	151.631	68.3097	61.5273	112.367	94.4976	99.6294	39.1162	71.362	50.96	80.2791	69.1249	115.837	50.8969	58.2679	142.918	74.0522	172.352	124.012	71.5043	173.978	93.2639	90.6801	78.5766	75.0937	59.814	27.7173	68.6307	93.6652	46.5819	91.8477	63.8943	98.0291	54.6673	103.265	63.1415	90.6768	129.524	105.78
	unstimulated	1	431.123	569.974	726.641	971.662	1147.21	1077.12	1119.72	1358.97	1443.33	1486.06	1617.02	1648.47	1881.98	1841.03	1814.09	1808.35	1939.73	1885.19	2108.7	2006.12	1895.21	1999.6	1960.01	2024.99	2053.32	1968.85	2048.57	2007.28	1924.03	1894.24	1984.59	2076.93	2143.54	2062.89	2001.76	2005.12	1877.39	2089.76	2087.47	1827.29	1998.3	1950.77	2050.61	2035.49	1995.48	2135.24	2010.92
	+MitoTEMPO	2	593.982	721.723	981.868	928.22	1309.43	1383.65	1393.01	1567.85	1674.61	1677.9	1790.81	1816.1	1856.83	1926.68	1947.33	2074.51	1968.41	1880.43	2039.59	2085.07	1973.65	2227.29	1996.21	2122.9	1982.2	2061.66	2082.65	2124.31	2292.19	2182.88	2240	2139.32	2197.29	2075.82	2173.79	2057.5	2083.93	2122.09	2232.41	2071.88	2340.14	2217.95	2065.54	2341.87	2129.29	1991.22	2334.25
		3	501.014	668.607	831.57	1098.91	1204.52	1352.34	1432.62	1502.93	1583.48	1746.9	1772.37	1847.59	1847.19	2036.89	1987.57	2045.25	2091.02	2116.37	2201.84	2112.62	2211.61	2104.61	2227.12	2285.82	2256.13	2204.22	2211.15	2349.63	2158.42	2225.06	2268.7	2171.72	2161.01	2242.59	2231.32	2479.72	2407.16	2159.29	2233.73	2192.49	2089.56	2151.59	2332.52	2120.15	2218.64	2203.71	2238.97
		4	517.934	622.079	799.822	1002.86	1051.39	1238.51	1344.66	1377.63	1488.9	1712.15	1808.78	1860.17	2007.35	1950.56	1967.89	2253.71	2258.09	2321.87	2262.88	2262.33	2371.54	2455.91	2388.94	2454.37	2430.49	2352.59	2511.84	2290.33	2430.31	2350.28	2326.95	2523.79	2478.26	2469.42	2508.06	2269.58	2512.49	2532.6	2585.48	2522.87	2347.76	2438.18	2334.35	2512.05	2603.98	2525.04	2460.28
		mean	511.013	645.596	834.975	1000.41	1178.14	1262.9	1322.5	1451.85	1547.58	1655.75	1747.24	1793.08	1898.34	1938.79	1929.22	2045.46	2064.31	2050.97	2153.25	2116.53	2113	2196.85	2143.07	2222.02	2180.53	2146.83	2213.55	2192.89	2201.24	2163.12	2205.06	2227.94	2245.03	2212.68	2228.73	2202.98	2220.24	2225.93	2284.77	2153.63	2193.94	2189.62	2195.76	2252.39	2236.85	2213.8	2261.11
		stdev	66.8684	64.7986	107.333	72.4479	107.943	138.671	139.891	100.334	102.854	116.583	88.08	98.174	74.14	80.5519	78.492	182.969	144.892	211.527	98.7978	107.165	218.646	196.175	202.151	188.594	203.07	167.89	210.821	156.222	215.58	192.832	151.366	201.118	157.093	189.717	210.211	217.051	292.39	206.408	211.897	289.269	177.205	200.898	159.098	215.996	261.371	225.6	189.827
	unstimulated	1	238.035	252.874	326.92	473.864	511.63	536.867	679.601	731.136	766.086	912.824	996.609	1079.77	1087.68	1078.77	1264.34	1126.11	1359.12	1261.31	1418.05	1448.93	1363.59	1516.4	1498.61	1443.07	1533	1647.69	1701.43	1602.91	1802.86	1669.7	1856.5	1794.76	1799.4	1835.1	1782.32	1835.03	2095.73	1761.35	1995.82	1960.78	2089.26	1984.18	2109.35	2223.46	2282.5	2158.31	2309.39
	+TEMPOL	2	240.738	286.797	367.747	436.136	579.9	633.061	726.383	798.336	826.209	920.712	829.249	907.344	1131.16	1046.43	1148.13	1196.05	1194.27	1417.81	1202.8	1282.31	1342.93	1369.18	1229.2	1245.76	1559.89	1516.34	1438.41	1307.21	1426.8	1415.39	1627.41	1317.64	1503.86	1539.02	1545.87	1464.72	1449.61	1563.75	1461.6	1487.26	1470.71	1442.35	1475.77	1580.2	1580.64	1714.61	1469.17
		3	270.169	264.696	378.937	409.352	414.401	563.847	699.853	732.602	725.33	790.085	730.494	899.421	989.443	1095.96	1195.72	1269.29	1326.39	1440.87	1328.79	1380.24	1479.22	1325.6	1321.91	1522.6	1458.26	1461.9	1558.15	1603.33	1602.35	1419.69	1565.97	1643.67	1677.29	1552.35	1651.67	1438	1528.67	1661.05	1736.64	1607.55	1674.74	1632.81	1608.37	1583.87	1766.69	1822.47	1631.59
		4	198.615	281.939	264.035	421.384	502.02	658.918	696.637	678.113	809.051	760.021	821.463	938.222	1036.49	1075.41	1041.15	1143.64	1199.13	1315.79	1302.41	1373.65	1403.09	1370.07	1535.15	1345.78	1430.59	1508.17	1571.31	1462.19	1430.81	1400.21	1471.55	1703.49	1469.98	1523.58	1498.85	1688.91	1594.13	1544.42	1524.46	1672.95	1712.56	1625.06	1525.47	1670.7	1602.09	1619.71	1677.44
		mean	236.889	271.577	334.41	435.184	501.988	598.173	700.619	735.047	781.669	845.91	844.454	956.189	1061.19	1074.14	1162.34	1183.77	1269.73	1358.94	1313.01	1371.28	1397.21	1395.31	1396.22	1389.3	1495.44	1533.53	1567.32	1493.91	1565.7	1476.25	1630.36	1614.89	1612.63	1612.51	1619.68	1606.66	1667.04	1632.64	1679.63	1682.13	1736.82	1671.1	1679.74	1764.56	1807.98	1828.78	1771.9
		stdev	29.3745	15.6649	51.9703	28.0165	67.9086	57.2824	19.3389	49.2214	45.2788	82.7973	110.902	84.0704	61.523	20.5508	93.821	64.2899	85.4	84.7973	88.5833	68.3888	60.1022	83.3509	145.147	119.941	60.9711	79.7955	107.554	141.087	178.023	129.239	163.824	207.677	154.104	148.857	125.861	189.307	291.841	99.8365	241.413	201.053	257.857	226.518	291.583	308.781	327.082	234.787	369.301
	15uM candidalysin	1	547.337	1087.12	1870.69	3561.56	5474.87	7471.12	8589.43	8554.27	7850.15	7040.5	6393.86	5708.67	6055.58	5578.29	5750.57	5493.89	4900.67	4929.56	4544.66	4586.38	4169.37	4123.79	3935.63	3552.81	3369.21	3170.61	3062.58	3005.51	2724.52	2439.71	2471.34	2444.35	2124.05	2208.59	1979.56	2002.9	1827.55	1829.85	1743.85	1889.69	1817.97	1757.01	1701.53	1602.89	1761.91	1807.42	1704.85
		2	479.19	951.732	1617.62	2447.29	4670.01	6721.56	7640.03	7549.32	7097.32	6114.23	5844.1	5696.83	5445.42	5393.99	5291.25	5439.56	4891.34	5354.16	5124.42	4710.63	4938.32	4380.39	4423.77	4497.21	4240.48	4319.85	3709.97	3619.88	3810.6	3500.53	3119.59	3033.53	2919.34	2826.28	2859.63	2615.92	2513.57	2174.65	2124.72	2021.1	2006.61	1818.71	1679.4	1703.29	1762.66	1628.54	1453.59
		3	470.191	868.38	1516.81	2616.91	4831.14	7003.9	7911.74	8170.4	7779.01	7418.38	6515.9	6402.22	5823.09	6009.97	6087.33	6143.18	5492.88	5614.77	5622.5	5241.73	5199.5	4869.49	5205.7	4959.81	4740.3	4554.83	4320.63	3927.15	3831.77	3829.42	3591.95	3404.59	3248.47	3108.26	2839.73	2840.65	2504.87	2599.37	2301.79	2328.6	2068.45	1954.58	1806.55	2024.17	1900.4	1623.69	1666.43
		4	702.054	1302.91	2308.01	3724.77	5932.87	7636.03	9029.27	8897.03	8614.02	7298.31	6750.1	6577.36	6308.24	6349	6193.8	6189.18	6064.05	5791.6	5529.27	5522.72	5456.07	5002.86	5059.09	4659.39	4248.76	4086.87	3914.43	3768.53	3672.06	3673.39	3249.56	3228.78	3138.87	2906.82	2740.34	2467.91	2655.09	2376.79	2307.27	2089.08	2126.87	2124.48	2118.05	1983.08	1955.95	1763	1854.17
		mean	549.693	1052.54	1828.28	3087.63	5227.22	7208.15	8292.62	8292.75	7835.12	6967.86	6375.99	6096.27	5908.08	5832.81	5830.74	5816.45	5337.23	5422.52	5205.21	5015.36	4940.81	4594.13	4656.05	4417.31	4149.69	4033.04	3751.9	3580.27	3509.74	3360.76	3108.11	3027.81	2857.68	2762.49	2604.82	2481.84	2375.27	2245.16	2119.41	2082.12	2004.97	1913.7	1826.38	1828.36	1845.23	1705.66	1669.76
		stdev	107.255	189.7	352.766	648.632	584.989	420.604	632.901	577.698	620.325	590.516	384.17	460.014	366.589	430.186	406.254	404.875	560.326	374.55	490.578	441.792	556.039	412.225	588.08	607.359	570.388	605.862	524.973	403.19	528.248	628.556	468.941	417.457	507.871	387.841	420.09	354.166	371.582	326.724	264.34	183.987	133.991	162.966	202.201	207.171	98.4254	93.6475	165.307
	15uM candidalysin	1	320.318	403.04	526.868	599.797	788.024	827.146	940.823	976.978	1075.3	967.024	1252.29	1234.95	1282.44	1238.85	1393.03	1471.95	1498.84	1489.83	1601.63	1434.36	1413.91	1469.45	1650.42	1440.54	1507.44	1610.62	1652.75	1448.07	1659.12	1751.54	1554.05	1682.99	1716.67	1733.75	1639.8	1669.29	1786.45	1731.73	1754.46	1700.96	1745	1805.55	1844.77	2086.99	1924.15	1882.57	2004.77
	+DPI	2	287.838	437.066	562.888	668.038	743.918	799.384	916.717	994.159	961.336	1039.49	1138.66	1353.76	1270.51	1337.38	1487.59	1441.88	1504.43	1486.95	1483.07	1497.66	1557	1463.46	1540.8	1467.51	1617.15	1510.9	1587.05	1666.53	1718.79	1791.11	1482.47	1614.33	1641.42	1682.6	1818.88	1815.31	1787.54	1839.95	1678.9	1704.63	1734.76	1755.5	1725.08	1808.12	1812.41	1782.91	1896.17
		3	390.809	533.897	735.618	722.249	940.281	961.607	1045.96	936.243	1282.07	1224.58	1346.97	1455.29	1396.31	1559.19	1589.65	1458.44	1722.1	1678.69	1668.8	1673.08	1798.82	1699.81	1601.85	1769.36	1700.7	1854.84	1814.1	1928.91	1890.52	1846.27	1799.37	1972.99	1916.18	1925.58	1930.08	1961.32	1916.11	1998.64	1831.67	1886.99	1750.1	1941.84	2011.18	1893.09	1968.54	1949.32	1834.04
		4	367.542	432.705	563.649	795.62	886.924	996.995	966.184	1081.79	1082.25	1178.52	1133.71	1498.35	1529.39	1391.39	1441.99	1613.61	1637.47	1708.7	1576.54	1649.23	1719.06	1788.82	1815.4	1683.58	1711.51	1753.73	1707.67	1663.9	1970.26	1776.76	1711.71	1781.87	1679.47	1907.48	1925.83	1762.97	1918.96	1917.2	1916.89	1949	1989.36	1811.75	1896.23	1979.96	1992.41	2098.6	2064.91
		mean	341.627	451.677	597.256	696.426	839.787	896.283	967.421	997.293	1100.24	1102.4	1217.91	1385.59	1369.66	1381.7	1478.07	1496.47	1590.71	1591.04	1582.51	1563.58	1622.2	1605.38	1652.12	1590.25	1634.2	1682.52	1690.39	1676.85	1809.67	1791.42	1636.9	1763.04	1738.44	1812.35	1828.65	1802.22	1852.26	1871.88	1795.48	1810.39	1804.81	1828.66	1869.32	1942.04	1924.38	1928.35	1949.97
		stdev	46.3242	56.8598	93.8245	82.9645	89.7983	97.6037	56.1197	61.3443	133.294	119.731	101.995	117.301	120.64	134.123	83.8139	79.0556	108.527	119.17	76.8884	116.002	171.476	164.505	117.732	161.523	94.442	152.083	96.088	196.764	145.201	40.0581	144.575	155.945	122.414	122.316	136.005	122.059	75.3776	113.701	102.182	126.807	123.202	79.5448	118.682	119.414	79.8238	132.506	104.161
	15uM candidalysin	1	515.575	799.727	1208.97	1490.84	2278.96	3644.08	4232.15	4693.87	5091.23	4445.78	4279.27	4308.84	3986.78	3940.24	4083.94	4251.6	4104.87	4209.74	3978.62	3946.09	4071.34	4041.67	4028.99	3936.46	3912.83	3847.35	3768.06	3853.64	3590.1	3668.05	3700.21	3783.93	3515.68	3545.69	3229.89	3189.85	2816.96	3241.29	3062.02	3005.46	2700.62	2676.36	2610.07	2661.67	2489.27	2408.69	2312.53
	+MitoTEMPO	2	669.838	1041.15	1637.57	2223.63	3210.64	4314.68	5548.94	5605.3	5465.92	5247.81	4605.04	4807.39	4856.87	4625.2	4580.04	4852.02	4960.98	4862.37	5000.74	4757.78	4915.35	4772.64	4934.79	4686.44	4783.71	4583.55	4586.58	4468.64	4322.62	4239	4175.6	4078.71	3996.04	3771.68	4026.74	3755.8	3567.44	3679.14	3350.96	3063.5	3047.19	2859.43	2878.79	2508.09	2494.27	2501.32	2403.87
		3	630.573	897.069	1435.29	2155.21	3217.49	4479.3	5224.55	5875.61	5717.67	5735.87	5099.01	4590.8	4703.52	4629.52	4665.19	4678.14	4779.75	4750.8	4636.62	4661.86	4704.17	4821.23	4506.48	4521.44	4568.71	4520.49	4503.14	4539.94	4126.3	4050.05	4061.69	3902.76	4051.64	3788.49	3602.06	3708.91	3450.65	3537.23	3133.38	2937.44	2732.36	2660.72	2740.9	2457.89	2385.38	2306.78	2290.27
		4	601.992	825.561	1346.7	1787.03	2857.09	4087.57	5040.7	5443.23	5274.44	5066.65	4579.59	4549.09	4285.78	4622.44	4178.11	4278.24	4536.79	4598.58	4591.82	4621.42	4716.63	4608.67	4436.49	4375.12	4546.34	4566.06	4617.8	4353.64	4617.63	4494.96	4057.51	4052.24	4182.08	3700.3	3703.46	3704.87	3604.24	3398.49	3068.23	3287.27	3195.8	2918.45	2839.82	2895.47	2654.22	2629.32	2669.11
		mean	604.495	890.877	1407.13	1914.18	2891.05	4131.41	5011.59	5404.5	5387.31	5124.03	4640.73	4564.03	4458.24	4454.35	4376.82	4515	4595.6	4605.37	4551.95	4496.79	4601.87	4561.05	4476.69	4379.86	4452.9	4379.36	4368.89	4303.97	4164.16	4113.02	3998.75	3954.41	3936.36	3701.54	3640.54	3589.86	3359.82	3464.04	3153.65	3073.42	2918.99	2778.74	2767.39	2630.78	2505.78	2461.53	2418.95
		stdev	65.4798	108.313	179.643	341.193	441.402	362.412	560.497	506.215	268.154	533.225	339.453	204.357	396.268	342.752	288.513	297.563	370.445	285.054	423.823	371.558	366.682	357.998	370.942	321.798	375.612	355.67	403.47	309.872	432.713	348.192	206.411	137.541	291.091	110.711	328.239	267.672	367.784	187.563	135.443	151.591	241.92	129.666	119.871	196.603	110.959	137.206	173.869
	15uM candidalysin	1	265.727	393.117	610.046	1095.8	1787.15	2982.94	3287.88	3141.92	3147.6	2883.2	2898.83	2667.19	2678.79	2692.53	2691.94	2814.75	2729.02	2846.74	2813.16	2777.57	2660.91	2914.66	3104.7	3000.71	3091.26	3030.73	2895.48	2853.91	2943.06	2962.21	2808.26	2582.53	2873.92	2792.03	2728.69	2673.46	2531.93	2361.11	2346.5	2388.89	2296.6	2184.55	2130.52	2184.29	1891.6	1967.07	1882.53
	+TEMPOL	2	332.329	436.956	609.841	979.367	1753.1	2767.26	3158.78	3321.8	2914.92	2637.95	2560.37	2477.2	2443.07	2681.9	2644.31	2872.95	2729.98	2882.38	2692.02	2997.37	3087	2991.42	2921.89	3053.82	3029.86	3059.31	3052.25	2879.96	2988.36	2879.07	2811.08	2962.5	2893.81	2830.79	2613.66	2640.19	2677.27	2467.65	2331.11	2318.5	2493.16	2105.02	2093.81	2091.54	1834.63	1995.43	1844.48
		3	267.604	376.921	596.562	787.455	1462.16	2309.13	2601.84	2734.12	2326.44	2154.58	1896.11	2133.14	2021.43	1977.07	2114.71	1981.43	2400.52	2190.94	2332.24	2271.14	2223.63	2069.4	2209.42	2380.28	2289.58	2043.02	2334.59	1917.55	2010.81	1813.78	1840.37	1858.43	1736.92	1699.33	1649.68	1659.76	1702.24	1593.88	1600.68	1428.94	1411.39	1309.63	1397.71	1468.87	1432.43	1376.73	1460.5
		4	292.331	470.213	971.578	1405.52	2427.31	3354.13	3902.12	3651.81	3550.43	3015.81	3155.96	3055.75	3042.95	3234.78	3258.27	3051.25	3103.6	3443.32	3144.33	3474.02	3352.18	3399.35	3617.49	3364	3166.27	3124.9	3191.47	2917.56	2737.28	2743.5	2619.34	2717.83	2689.68	2590.56	2480.27	2282.75	2225.67	2351.46	2160.39	2050.02	2107.21	2093.64	1775.97	1959.57	1952.66	1721.49	1830.18
		mean	289.498	419.302	697.007	1067.04	1857.43	2853.37	3237.65	3212.41	2984.85	2672.88	2627.82	2583.32	2546.56	2646.57	2677.31	2680.1	2740.78	2840.84	2745.44	2880.03	2830.93	2843.71	2963.38	2949.7	2894.24	2814.49	2868.45	2642.24	2669.88	2599.64	2519.76	2530.32	2548.58	2478.18	2368.08	2314.04	2284.28	2193.53	2109.67	2046.59	2077.09	1923.21	1849.5	1926.07	1777.83	1765.18	1754.42
		stdev	31.0211	42.369	183.156	259.005	406.95	436.334	533.703	382.435	511.456	379.337	545.383	384.772	428.314	515.617	467.381	476.52	287.327	512.221	335.304	499.279	494.973	558.314	582.526	412.038	406.95	515.822	375.882	483.836	452.759	531.604	461.731	474.729	548.857	529.803	489.569	470.68	431.268	403.215	349.651	436.886	470.943	411.048	340.676	318.44	235.256	286.692	197.19
	PMA	1	394.548	1960.71	9691.23	12837.8	14728.1	17168.7	19999.8	22274	24283.1	24942.7	25874.1	25949.7	25484.5	25413.4	24144	24178.2	23443.5	22740.9	22227.8	22186.3	22133.2	21649.1	21056.6	20582.8	20015.3	19870.5	19164.3	18726.7	18298.6	17705.9	17007.2	16802.1	16086.1	15560.6	15018	14430.6	14166.6	13499.5	13036.2	11875.5	11934.2	11129.8	10446.5	9847.72	9506.59	8336.39	7492.92
		2	366.238	2948.04	12961.3	16427.2	18537.1	21058.6	22692	24305.3	25478	26318.9	26277.7	27112.6	26015.4	25425.7	25588.1	24338.5	23784.2	23492.6	22642.1	21744.3	21683.5	21415.4	20835	20660.4	19498	19709.6	19170.1	18807.4	17744.5	17858.7	16804.1	16570.6	15392.5	15751.5	14750.2	14147.5	13256.1	12515.3	12381.6	11541.1	11121.4	10088.6	9473.85	9541.75	8588.01	8012.6	7091.26
		3	482.129	3206.46	12587.6	16045.8	18507	20382	22358.3	23932	25316.3	26099.5	25750.1	26493.6	25511	25093.5	24401.1	23648.3	22735.2	22199	21951.9	20790.4	21302.9	20835.1	20547.4	19888.3	19587.6	18694.5	18130.3	17669.2	17547.3	17133.9	16312.9	15690.9	15629.4	14569.9	14195.3	13339.1	13027.8	12594	11389.2	11223.9	10235.4	9703.93	9311.82	8697.03	7847.53	7635.72	6983.73
		4	328.231	4713.91	19408.5	24265.1	26929.5	28288	29242.3	29360.9	29392.4	29475.7	27755.9	27932.6	26953	25243	24507.1	23822.2	23263.1	22596.8	21349	21404	20851.3	20169	20575.8	19349.1	19135.8	18435.5	18261.6	17578.8	16887.2	16723.4	15735	15963.2	14801.2	14397.8	13460.4	12837.6	12720.5	11820.7	11167	10728.1	9689.31	9398.46	8615.28	8496.97	7562.37	7361.84	6605.45
		mean	392.786	3207.28	13662.2	17394	19675.4	21724.3	23573.1	24968.1	26117.4	26709.2	26414.4	26872.1	25991	25293.9	24660.1	23996.8	23306.5	22757.3	22042.7	21531.2	21492.7	21017.2	20753.7	20120.2	19559.2	19177.5	18681.6	18195.5	17619.4	17355.5	16464.8	16256.7	15477.3	15070	14356	13688.7	13292.8	12607.4	11993.5	11342.1	10745.1	10080.2	9461.86	9145.87	8376.12	7836.64	7043.34
		stdev	65.4661	1138.87	4100.19	4855.35	5156.18	4693.28	3964.86	3058.74	2246.54	1940.63	922.231	851.779	686.29	157.483	637.19	317.071	437.886	541.108	542.527	588.652	545.913	660.925	239.838	620.265	361.408	718.153	563.313	661.792	582.603	524.292	567.158	517.129	534.813	684.856	688.37	732.007	622.529	688.816	872.95	488.223	988.272	754.559	754.734	651.113	868.803	426.816	365.02
	PMA	1	214.466	456.128	549.404	531.446	891.52	1082.04	1392.16	1533.62	1725.05	1623.93	1660.13	1723.56	1601.83	1501.8	1694.72	1593.42	1602.26	1657.58	1489.5	1671.51	1657.38	1631.32	1692.94	1568.69	1632.52	1724.27	1605.83	1684.68	1795.68	1705.07	1621.55	1747.8	1799.9	1860.24	1697.35	1676.85	1693.07	1649.45	1638.92	1793.88	1643.37	1836.84	1876.24	1762.81	1852.38	1807.53	1881.27
	+DPI	2	213.184	432.654	507.821	633.877	894.819	1201.23	1444.16	1480.04	1761.3	1872.27	1762.05	1688.11	1473.02	1520.11	1358.6	1471	1425.48	1471.46	1489.22	1414.68	1495.93	1567.77	1509.01	1494.66	1565.62	1617	1562.9	1567.55	1443.12	1480.63	1704.67	1642.89	1625.71	1631.98	1536.57	1606.48	1828.63	1504.97	1651.68	1658.93	1748.8	1738.49	1577.22	1666.5	1680.23	1681.61	1601.71
		3	230.163	399.919	588.932	639.699	818.092	1189.66	1608.88	1866.08	1811.35	1983.19	1812.82	1972.28	1676.71	1778.11	1656.91	1681.27	1449.64	1535.22	1609.47	1568.34	1544.94	1616.82	1618.92	1789.03	1716.24	1627.43	1609.27	1619.73	1665.98	1703.9	1693.55	1548.56	1666.02	1691.82	1731.85	1872.44	1749.52	1799.99	1847.69	1686.78	1766.75	1776.6	1790.17	1813.69	1874.42	1897.71	1761.48
		4	223.106	449.085	539.305	703.855	936.355	1124.03	1521.06	1689.65	1907.63	1899.53	1850.6	1651.34	1583.21	1674.99	1398.49	1437.73	1491.37	1462.49	1499.96	1488.78	1308.92	1517.3	1427.09	1385.14	1466.36	1563.76	1527.41	1534.24	1666.25	1479.89	1557.92	1666.47	1381.73	1814.96	1742.24	1740.94	1822.69	1580.05	1687.85	1736.68	1764.82	1673.61	1714.31	1653.78	1637.24	1795.43	1916.88
		mean	220.23	434.447	546.365	627.219	885.197	1149.24	1491.57	1642.35	1801.33	1844.73	1771.4	1758.82	1583.69	1618.75	1527.18	1545.86	1492.19	1531.69	1522.04	1535.83	1501.79	1583.3	1561.99	1559.38	1595.18	1633.12	1576.35	1601.55	1642.76	1592.37	1644.42	1651.43	1618.34	1749.75	1677	1724.18	1773.48	1633.62	1706.54	1719.07	1730.93	1756.38	1739.49	1724.19	1761.07	1795.57	1790.34
		stdev	7.95415	25.0315	33.4498	71.2873	49.169	56.2379	94.4481	173.646	79.2068	154.58	82.5766	145.328	84.1226	131.613	173.089	112.389	78.2662	89.9575	58.5022	110.086	145.262	51.7259	117.465	170.66	105.701	66.8615	38.8537	65.6449	146.437	129.458	68.4327	81.993	174.429	105.965	95.5676	113.071	64.5575	125.632	96.3582	59.3468	58.9285	68.4436	126.8	77.001	119.798	88.6238	142.238
	PMA	1	436.37	1433.28	4803.98	6187.99	7754.27	9854.06	11439.9	13592.1	14773.7	15808.9	16116.9	17611.8	17870	18378.6	18531	18740	19304.6	18993	18754.8	18565.2	18210.9	17614.3	17384.9	17262.2	16956.4	16832.1	16803.8	16634	16376.1	15812.7	15532.3	15939.8	15020.7	14639.5	14820.7	14267.4	13462.7	13320.7	12734.2	12500.9	12201.4	11213.9	11289	10611	10052.2	9385.36	9779.81
	+MitoTEMPO	2	472.953	1909.45	6147.06	8238.62	9264.6	11352	12859	14515.4	16498.8	17214.1	17836.5	19214.9	19249.8	19061.9	19142.1	18668.6	18132.6	17852.4	17586.1	17325.4	17101.2	17071.5	17068.5	16219.2	16165.5	16023.4	15865.8	15626.5	15777.4	14888	15185.6	14726.3	14227.5	13743.2	13565.8	12850.2	13085.9	12433.2	12095.8	11252.2	10914.2	10540.6	10365.1	9780.11	9694.15	9197.42	8557.23
		3	479.256	1774.46	5489.43	7156.12	8613.45	10278.4	11714.5	13047	14886.1	15522.5	16906.6	18052	18420.5	18132	18681.1	19134.2	18784.2	18600.2	18042	17666.1	17608.1	17553.3	16345.3	16650.9	16904.3	16002.2	16207.1	15624.8	15322.8	14911.5	14760.1	14335.9	14539.3	13977.3	13287.3	12911.9	13030.5	12271.1	11975.6	11608.8	10846.2	10683.5	9909.5	9713.2	9097.97	8361.05	8455.04
		4	553.955	1758.36	5166.49	6693.99	7780.39	9215.26	11502.5	13334.1	15264.6	15989.6	16375.6	17945.8	18247.1	18774.4	18690.1	18734.7	18953.8	18203.8	17967.6	18244.3	17810.6	17592.6	17673.4	17581.6	17741.3	17306.8	16816.6	16963.9	16712.6	16637.5	16324.2	16137	15669.4	15193.3	14951.1	14518.3	14142.2	13955.9	13296.1	12437.9	12251.3	11898.3	10733	10218.2	10208.6	9744.25	9247.25
		mean	485.634	1718.89	5401.74	7069.18	8353.18	10174.9	11879	13622.1	15355.8	16133.8	16808.9	18206.1	18446.8	18586.7	18761.1	18819.4	18793.8	18412.4	18087.6	17950.2	17682.7	17457.9	17118	16928.5	16941.9	16541.1	16423.3	16212.3	16047.2	15562.4	15450.5	15284.8	14864.2	14388.3	14156.2	13637	13430.3	12995.2	12525.4	11949.9	11553.3	11084.1	10574.1	10080.6	9763.23	9172.02	9009.83
		stdev	49.3159	202.099	570.336	874.149	726.913	898.169	663.833	635.759	790.406	745.451	759.851	698.182	582.546	412.757	264.29	212.382	491.187	493.112	487.558	558.512	461.541	258.851	571.32	610.482	643.807	640.157	467.979	690.664	618.73	836.057	662.537	888.37	628.168	657.318	851.858	879.189	511.958	789.316	612.212	617.759	777.962	615.262	583.582	418.543	493.018	586.31	622.328
	PMA	1	195.698	883.403	3272.03	4358.79	5757.67	7029.55	8545.08	10262.1	10919.4	12027.9	12298.1	12921.2	13179.9	14339.3	14516.4	14809.9	14561.8	14354.1	14230.3	14148.6	13393.1	13232.3	13262	12939.5	12778.9	12474.3	12651.6	12278.9	11909.7	11803.1	11389.8	11084.5	10817.6	10799.6	10225.1	9871.46	9489.07	9167.35	8780.38	8630.31	8176.59	8144.85	7567.36	7698.89	7417.13	6515.53	6357.44
	+TEMPOL	2	245.238	950.802	2583.24	3227.42	4388.09	5663.85	6928.18	8085.95	9165.35	10584.2	10709.3	11650	12322.7	12885.9	13503	14433.4	14268.5	14223.8	14294.7	13953.9	14115.6	13669.3	13419.6	13372.7	13058	13042.9	12932.8	12489.6	12239.7	12263.9	12069.8	11472.4	11415.4	11198.4	10665.7	10863.9	10273.9	10154.6	9574.53	9160.71	8700.45	8338.33	8126.22	7841.61	7712.08	7054.63	7052.87
		3	247.107	1379.79	4152.52	5738.44	7435.57	8793.25	9836.47	11314.9	12049.1	11772	12720.3	13009.8	12814.3	13211.9	13716.6	13231.3	13199.5	13427.5	13248.3	13081.6	13010.1	12467.4	12600.1	12003.2	11761.7	12024.6	11560	11273.2	10826.1	10818.3	10271.9	10446.3	10220.9	9693.23	9553.19	9059.31	9104.53	8637.77	8527.88	7558.78	7843.5	7481.14	6936.87	6535.58	6353.29	6383.51	5709.79
		4	173.178	2374.23	6713.54	9118.65	10832.7	13153.7	14296.8	14535.2	14731.2	14970	14616	14275.9	13938	14261.5	14061.3	13868.2	14206.3	13233.5	13190.3	13097.8	13027.1	12624.4	12630.9	12330.1	12274.1	11585.3	11899.8	11326.5	10947.5	11063.2	10659.8	9894.84	10243.7	9825.2	9396.34	9304.26	9121.73	8534.24	8122.64	7476.31	7531.37	7094.58	6696.4	6933.05	6534.93	5956.85	6060.58
		mean	215.305	1397.06	4180.33	5610.82	7103.51	8660.09	9901.63	11049.5	11716.3	12338.5	12585.9	12964.2	13063.7	13674.6	13949.3	14085.7	14059	13809.7	13740.9	13570.5	13386.5	12998.4	12978.1	12661.4	12468.2	12281.8	12261	11842	11480.8	11487.1	11097.8	10724.5	10674.4	10379.1	9960.08	9774.73	9497.31	9123.49	8751.36	8206.53	8062.98	7764.73	7331.71	7252.28	7004.36	6477.63	6295.17
		stdev	36.817	687.544	1806.8	2554.04	2781	3258.14	3162.46	2684.72	2334.01	1863.67	1606.63	1072.63	680.486	735.395	442.523	688.638	593.615	561.526	603.33	560.852	517.196	555.774	423.853	612.719	571.902	623.857	639.205	632.335	700.696	665.898	796.66	696.344	565.907	736.047	592.03	801.835	547.265	741.227	612.014	825.197	500.019	578.225	644.54	622.451	662.194	452.562	570.289
	4uM Ionomycin	1	2215.59	5762.08	9892.44	10850.8	7509.48	4078.95	1490.09	788.806	454.272	325.089	298.595	267.9	294.607	323.803	315.532	427.877	417.423	495.98	473.653	559.511	638.522	577.695	670.583	595.189	600.866	626.881	557.5	534.823	699.88	673.735	575.199	597.626	616.888	707.214	708.088	763.807	772.196	768.88	702.454	909.125	819.286	886.302	1049.29	943.931	972.874	977.052	1132.98
		2	1994.32	5721.25	9082.85	9910.07	6033.21	2768.12	1025.1	546.819	373.92	370.704	261.87	240.222	308.206	363.694	370.45	418.822	406.565	515.338	507.624	542.453	571.004	535.914	573.899	567.644	564.389	600.592	640.147	593.536	594.846	631.595	678.149	741.306	671.836	652.39	753.031	848.261	718.286	759.752	763.011	942.244	829.81	967.155	942.178	1008.27	1005.91	923.357	972.397
		3	1823.18	4268.55	6445.87	8074.38	5442.55	2773.38	1129.39	668.872	332.611	339.305	388.163	396.813	445.811	443.575	567.111	723.415	541.072	581.295	616.046	673.148	659.659	693.032	604.068	731.391	726.43	676.537	626.139	689.027	635.884	645.548	770.991	758.321	748.858	825.189	871.872	757.61	793.369	759.079	941.888	904.779	902.762	850.438	1049.59	1098.52	1105.58	1054.66	990.171
		4	2205.45	6970.26	12002.5	12870.1	6610.51	2261.6	839.957	419.815	300.353	293.82	283.698	317.854	342.364	272.498	483.696	492.233	498.847	562.419	517.901	617.825	530.793	672.648	684.611	698.61	769.033	732.535	711.014	658.808	902.668	847.614	874.686	778.4	818.652	805.025	1005.58	808.45	872.245	1019.89	1016.65	940.007	1085.13	1055.66	1256.63	1163.51	1207.41	1182.31	1240.48
		mean	2059.64	5680.53	9355.92	10426.3	6398.94	2970.51	1121.13	606.078	365.289	332.229	308.082	305.697	347.747	350.893	434.197	515.587	465.977	538.758	528.806	598.234	599.995	619.822	633.29	648.209	665.179	659.136	633.7	619.048	708.32	699.623	724.756	718.913	714.059	747.455	834.643	794.532	789.024	826.9	856.001	924.039	909.247	939.889	1074.42	1053.56	1072.94	1034.34	1084.01
		stdev	187.76	1105.35	2297.48	1995.86	880.625	776.963	273.544	158.68	66.5257	31.9198	55.477	68.7156	68.3932	72.1883	112.933	142.354	64.8253	39.7815	61.1563	59.4612	59.6476	75.2009	52.9334	79.0809	98.0342	58.1893	62.9355	68.854	136.584	100.206	128.005	82.2672	88.2716	81.6774	133.269	42.3784	63.8531	128.737	147.658	19.8307	122.991	91.3225	131.576	96.9194	105.915	112.409	126.681
	4uM Ionomycin	1	391.556	483.243	663.785	776.831	932.365	1049.53	901.09	955.95	978.829	1045.34	1001.63	1108.51	1209.25	1137.58	1193.27	1242.33	1282.1	1349.99	1375.71	1342.29	1309.01	1292.98	1459.57	1288.26	1333.17	1289.74	1143.08	1154.74	1040.43	1213.03	1026.15	1330.35	1112.98	1080.33	1249.86	1077.93	1103.51	1256.79	1271.07	1193.98	1423.71	1426.69	1406.76	1376.15	1512.79	1445.57	1434.07
	+DPI	2	420.915	487.801	585.906	742.598	1075.04	939.523	1005.99	1018.54	916.559	996.689	1121.14	1210.98	1053.89	1143.34	1153.25	1213.88	1342.49	1372.02	1168.74	1198.54	1266.44	1218.07	1399.01	1264.16	1308.24	1213.48	1190.85	1130.76	1135.88	1199.47	1141.7	1112.49	1131.14	1214.04	1154.86	1138.9	1176.36	1202.91	1327.75	1288.41	1318.32	1258.86	1360.48	1528.66	1422.07	1560.49	1385.81
		3	421.018	397.64	640.584	916.685	1016.06	995.155	948.103	987.364	1014.37	1176.67	1164.63	1168.94	1205.86	1272.43	1213.57	1389.5	1321.79	1431.65	1345.65	1424.35	1388.59	1362.75	1245.66	1276.24	1325.64	1278.24	1247.04	1167.11	1116.56	1027.97	1339.51	1214.67	1160.61	1175.58	1206.58	1348.01	1248.23	1364.64	1338.46	1332.29	1377.03	1352.44	1530.72	1345.97	1416.86	1452.97	1453.06
		4	606.41	463.72	669.413	899.43	1020.28	999.118	1057.36	987.569	1089.91	966.783	1079.81	1176.92	1188.95	1171.96	1207.21	1336.19	1352.05	1251.27	1229.87	1326.19	1312.44	1299.8	1273.15	1229.94	1187.8	1241.9	1233.24	1225.81	1162.73	1099.32	1139.14	1172.68	1107.54	1164.89	1205.19	1249.91	1101.59	1227.55	1132.44	1253.75	1214.22	1196.66	1281.17	1462.55	1337.6	1410.3	1425.9
		mean	459.975	458.101	639.922	833.886	1010.94	995.831	978.136	987.356	999.917	1046.37	1091.8	1166.34	1164.49	1181.33	1191.83	1295.47	1324.61	1351.23	1279.99	1322.84	1319.12	1293.4	1344.35	1264.65	1288.71	1255.84	1203.55	1169.61	1113.9	1134.95	1161.63	1207.55	1128.07	1158.71	1204.12	1203.69	1157.42	1262.97	1267.43	1267.11	1333.32	1308.66	1394.78	1428.33	1422.33	1467.33	1424.71
		stdev	98.6031	41.6386	38.1109	87.0641	58.8679	44.9646	68.045	25.5527	72.3438	92.7028	69.3768	42.6448	74.2644	62.5681	27.078	81.6099	31.0253	75.0403	97.2319	93.3529	50.8203	59.2317	101.772	25.1448	68.0803	34.8313	46.8714	40.3944	52.5116	87.5091	130.255	91.9834	23.9267	56.3549	38.8411	119.691	69.8295	71.2665	94.7265	58.3912	90.3525	101.443	104.414	83.1525	71.6291	64.8355	28.3194
	4uM Ionomycin	1	1701.85	2596.58	3557.57	4337.68	4507.55	3343.8	2258.48	1718.94	1164.09	969.396	960.673	910.741	840.02	949.437	837.72	967.494	1050.99	982.638	980.694	983.952	971.433	929.053	851.285	1004.08	1004.21	1031.88	1011.52	1122	1052.13	1128.12	1248.43	1167.92	1164.64	1180.41	1271.13	1363.99	1332.61	1377.36	1410.4	1372.1	1391.16	1480.17	1576.94	1592.2	1672.22	1572.88	1819.97
	+MitoTEMPO	2	1820.71	3389.61	4567.83	5378.79	4667.41	3144.61	2058.09	1354.9	1061.93	982.234	917.802	922.642	915.013	947.663	1115.39	877.157	974.77	1059.27	969.43	910.199	1028.27	1051.39	942.161	960.841	1023.8	991.911	1047.23	866.278	991.766	912.921	941.422	1048.4	992.848	1039.2	1043.19	1002.9	1006.83	1062.68	1315.17	1346.71	1183.05	1232.47	1250.43	1252.51	1349	1530.56	1516.95
		3	1740.15	2888.43	3980.01	5000.25	4635.34	3881.53	2329.15	1673.49	1172.73	968.22	921.19	797.327	805.113	814.206	776.377	884.903	825.257	892.647	865.129	863.227	885.308	1015.06	894.261	872.986	861.27	947.929	931.987	1007.64	910.888	884.046	872.811	971.043	972.288	960.89	942.124	1088.12	1106.42	1167.02	1132.19	1092.72	1313.15	1244.26	1318.61	1334.34	1214.72	1391.57	1642.47
		4	1560.52	2601.09	3234.71	4096.12	4284.88	3342.42	2326.53	1712.54	1214.84	980.826	923.419	877.578	869.57	905.581	926.262	874.78	898.007	926.71	786.096	1025.27	937.166	1000.33	968.75	889.537	850.643	952.177	907.634	908.748	862.555	917.603	1010.74	941.565	953.183	954.943	1017.86	1063.57	1022.57	1130.09	1152.71	1163.33	1139.03	1216.99	1204.99	1228.8	1260.51	1410.69	1398
		mean	1705.81	2868.93	3835.03	4703.21	4523.8	3428.09	2243.06	1614.97	1153.4	975.169	930.771	877.072	857.429	904.222	913.937	901.083	937.256	965.316	900.337	945.662	955.544	998.958	914.114	931.861	934.981	980.974	974.593	976.167	954.335	960.673	1018.35	1032.23	1020.74	1033.86	1068.58	1129.64	1117.11	1184.29	1252.62	1243.71	1256.6	1293.47	1337.74	1351.96	1374.11	1476.43	1594.35
		stdev	108.79	373.006	576.016	590.709	173.601	316.445	127.581	174.538	64.8834	7.38313	20.068	56.4793	46.5595	63.341	147.724	44.4841	97.343	72.7979	92.2347	72.7019	60.0344	51.3062	52.0043	61.4085	91.7018	39.2949	65.6722	113.84	84.2143	112.614	163.395	101.056	97.2912	104.973	141.698	160.283	150.171	135.771	133.282	137.055	116.242	124.965	166.161	166.418	206.406	88.9862	180.521
	4uM Ionomycin	1	1336.61	1908.73	2294.25	2650.51	2762.26	2120.46	1376.95	1035.71	741.066	749.55	698.549	720.495	792.191	862.857	708.378	757.067	771.973	759.495	688.081	602.108	780.274	700.696	668.578	636.251	730.766	689.839	744.261	611.162	683.579	743.481	796.79	814.857	642.515	872.761	797.228	819.699	844.412	870.551	1072.48	890.27	975.6	1044.46	1053.55	1230.03	1235.69	1256.55	1245.51
	+TEMPOL	2	1350.16	2468.02	2975.02	3015.03	3299.47	2486.54	1644.95	1084.37	869.608	723.194	735.384	745.574	641.802	741.728	724.336	662.056	548.371	558.414	506.017	621.449	662.7	558.879	592.161	499.762	522.045	663.974	672.416	630.084	623.642	578.008	629.845	718.858	788.944	699.304	794.491	663.956	784.426	695.399	767.75	830.908	860.273	907.093	874.986	901.897	941.287	952.103	963.503
		3	1471.64	2980.13	3527.09	3439.75	3077.66	2119.32	1253.37	808.565	633.835	547.112	520.879	528.034	608.249	610.753	533.335	542.953	666.327	595.106	648.286	507.855	549.81	637.229	690.629	593.318	751.546	654.879	614.427	610.776	644.489	660.446	653.138	647.705	699.43	718.213	718.048	778.512	677.937	771.16	890.716	844.026	822.671	836.216	734.765	906.373	987.752	1005.52	1129.03
		4	1534.63	4449.93	4746.91	4515.25	3642.53	2558.5	1484.55	786.302	602.064	503.216	470.628	544.347	453.843	445.212	415.301	541.526	551.237	510.742	484.476	544.608	500.627	633.555	648.546	555.442	661.057	605.496	664.557	523.009	545.511	556.709	543.882	590.662	730.418	627.067	614.929	615.882	789.673	790.101	812.417	789.893	728.94	875.406	924.044	1045.75	1038.44	919.696	1151.29
		mean	1423.26	2951.7	3385.82	3405.14	3195.48	2321.2	1439.96	928.737	711.643	630.768	606.36	634.612	624.021	665.138	595.337	625.9	634.477	605.939	581.715	569.005	623.353	632.59	649.978	571.193	666.353	653.547	673.915	593.758	624.305	634.661	655.914	693.021	715.327	729.336	731.174	719.512	774.112	781.803	885.841	838.774	846.871	915.794	896.836	1021.01	1050.79	1033.47	1122.33
		stdev	95.9092	1090.45	1038.08	807.299	370.688	234.308	166.128	153.182	120.941	123.72	130.226	114.302	138.812	179.15	147.96	104.101	106.869	108.04	101.54	52.2198	124.69	58.0063	42.2032	57.9441	103.698	35.2917	53.4702	48.0191	58.1083	85.2305	105.015	96.6824	61.1051	103.369	85.7465	95.4709	69.6186	71.9351	134.405	41.3548	102.052	90.5437	131.712	154.522	129.493	152.874	117.307
	Blank1	1	439.484	523.461	757.903	752.536	824.608	892.542	1006.3	1062.89	926.154	1052.45	1073.09	1085.87	1047.06	1154.85	1259.69	1346.84	1153.84	1187.42	1110.86	1207.68	1339.19	1222.81	1372.83	1402.1	1314.45	1422.12	1304.06	1586.47	1434.61	1345.98	1379.86	1564.1	1464.82	1556.87	1504.12	1469.35	1482.37	1415.73	1513.35	1657.65	1619.35	1423.56	1461.2	1567.05	1475.48	1667.03	1569.71
	(RPMI+luminol+HRP)	2	673.575	849.744	859.123	1024.03	1143.18	1179.89	1293.78	1220.77	1363.4	1365.61	1283.93	1379.85	1466.23	1332.41	1587.95	1505.36	1688.93	1610.53	1539.99	1519.7	1594.71	1610.48	1718.34	1751.06	1740.37	1784.66	1838.66	1850.91	1883.81	1838.26	1883.99	1845.8	1907.02	2134.96	1782.87	1834.69	1938.32	1904.85	1876.16	1907.44	2036.98	1987.98	2066.43	2003.01	2127.68	2079.17	2018.28
		3	604.535	692.638	659.205	917.291	879.672	929.183	971.941	983.002	1137.53	1029.87	1144.43	1186.53	1001.74	1267.16	1277.59	1197.24	1321.28	1268.87	1415.45	1466.07	1378.17	1372.2	1363.79	1606.26	1451.69	1579.12	1574.66	1469.93	1632.87	1475.46	1656.12	1458.88	1567.72	1569.15	1514.54	1675.54	1604.4	1583.79	1514.89	1429.41	1734.6	1777.76	1853.83	1790.66	1567.42	1670.16	1888.73
		4	572.73	677.167	760.616	885.559	924.23	1013.12	1020.16	1200.16	1122.73	1165.85	1226.28	1170.9	1381.75	1337.48	1173.82	1245.83	1403.75	1399.41	1409.7	1371.15	1578.06	1426.44	1591.23	1582.93	1658.17	1560.16	1557.8	1562.5	1666.78	1527.37	1671.3	1687.66	1731.41	1758.28	1648.58	1628.57	1586.6	1679.78	1687.76	1741.09	1585.13	1807.08	1879.71	1686.41	1745.01	1779.04	1879.37
		mean	572.581	685.752	759.212	894.854	942.923	1003.68	1073.05	1116.71	1137.45	1153.44	1181.93	1205.79	1224.19	1272.97	1324.76	1323.82	1391.95	1366.56	1369	1391.15	1472.53	1407.98	1511.55	1585.59	1541.17	1586.51	1568.8	1617.45	1654.52	1546.77	1647.82	1639.11	1667.74	1754.81	1612.53	1652.04	1652.92	1646.04	1648.04	1683.9	1744.02	1749.1	1815.29	1761.78	1728.9	1798.85	1839.02
		stdev	98.2101	133.358	81.6237	111.849	139.584	127.855	148.546	113.383	178.807	153.448	92.4181	124.185	234	85.0113	181.21	136.127	223.627	184.603	182.289	136.869	132.6	160.12	173.385	143.159	193.889	149.484	218.378	163.549	183.987	208.762	206.72	166.52	193.64	269.676	131.238	150.377	197.731	204.156	172.71	198.91	205.51	236.095	254.353	184.956	288.434	194.001	190.404
	Blank2	1	-14.6846	-18.9725	4.72815	-13.7605	-7.36986	2.91148	-1.76424	16.0345	-12.9562	7.8594	4.10752	-10.6519	1.06676	-15.7628	-5.0044	13.4946	20.9797	15.029	-33.9356	-33.8711	-14.8384	6.51441	2.47281	-7.93789	15.2863	0.49597	14.7473	-17.7767	2.71348	-8.75686	-12.7857	-13.7659	3.73523	15.2636	-15.2476	-1.54696	-9.44182	22.7873	7.54792	-26.2998	-21.0058	9.47742	55.0368	23.2148	7.95873	-25.6981	-13.7984
	(RPMI)	2	-5.6642	24.5498	5.73825	24.7548	-16.2425	-5.04288	15.969	24.6365	-1.21217	2.72928	-9.96344	1.01601	1.10428	-1.85298	-15.857	16.8585	19.8057	5.8504	-27.0323	-12.5034	-16.6467	8.39164	-7.80128	-25.5321	37.2304	24.0733	29.3288	-25.0438	-12.9588	0.622056	17.3079	-5.8991	-3.88769	-4.04126	-11.0199	-1.45418	0.300152	10.107	18.5913	-18.2836	-22.4454	-5.37982	-1.11965	-4.32514	27.7603	-36.5617	-14.3413
		3	3.66484	-14.7299	-12.4946	-9.3984	-3.11544	-9.77762	6.49698	4.07132	19.1778	7.56961	5.66009	19.2806	-17.1254	-8.58864	-19.405	14.5098	27.6012	10.6703	-34.5483	-7.3429	-15.2636	-6.51441	-5.3859	-31.0829	23.1814	4.02562	27.244	-13.8897	2.97816	-14.5845	-6.31447	-5.2975	-24.3171	-5.91902	7.92643	-11.7795	2.07252	4.9032	-0.178188	-32.6993	-22.9015	7.32472	-2.85756	-1.78058	19.9787	-8.19387	13.1272
		4	-5.75998	19.736	-8.68387	7.38266	36.1376	3.34103	5.08893	10.6127	6.38059	9.42689	-16.8204	4.57206	-0.173649	-8.50138	2.4084	17.1685	16.8298	7.91881	-38.821	-17.0365	-3.58904	-1.4535	7.20483	-12.8992	-9.8437	34.995	30.8963	-16.2306	-12.1288	-12.7088	-18.6614	2.58313	-2.69271	13.6217	-6.06817	5.66062	10.3358	3.81029	9.84966	-17.5929	-22.9227	-13.0684	-1.0192	20.7638	9.2918	-14.5474	-7.53045
		mean	-5.61098	2.64585	-2.67802	2.24464	2.35245	-2.142	6.44767	13.8388	2.8475	6.8963	-4.25406	3.55419	-3.782	-8.67645	-9.4645	15.5078	21.3041	9.86713	-33.5843	-17.6885	-12.5844	1.73454	-0.877385	-19.363	16.4636	15.8975	25.5541	-18.2352	-4.84899	-8.85703	-5.11342	-5.59484	-6.79057	4.73125	-6.10231	-2.28001	0.816663	10.4019	8.95267	-23.7189	-22.3188	-0.41152	12.5101	9.46822	16.2474	-21.2503	-5.63574
		stdev	7.49214	22.6651	9.27578	17.5578	23.1778	6.38538	7.30159	8.70293	13.4833	2.89533	10.9349	12.3371	8.91539	5.6808	10.0089	1.79177	4.54691	3.96737	4.87868	11.4923	6.04642	6.96115	6.94773	10.7661	19.7471	16.4287	7.35822	4.8121	8.89232	6.77011	15.7752	6.67898	12.1544	11.2599	10.0768	7.17666	8.11777	8.70192	7.72558	7.17354	0.902632	10.6852	28.3637	14.5299	9.37287	12.5116	12.8848
	corrected by blank
	condition	replicate	0	2	4	6	8	10	12	14	16	18	20	22	24	26	28	30	32	34	36	38	40	42	44	46	48	50	52	54	56	58	60	62	64	66	68	70	72	74	76	78	80	82	84	86	88	90	92
	unstimulated	1	-195.417	-232.255	-204.613	-258.569	-155.658	-240.81	-99.1952	-108.125	32.7665	104.325	75.8375	37.0625	250.215	175.075	236.837	103.163	113.96	324.523	147.61	193.06	115.818	273.857	72.9025	-7.7675	-24.75	133.095	162.495	25.8275	133.513	102.803	-5.9475	-27.73	97.3775	88.965	5.0425	110.393	19.3475	221.723	-150.56	1.6025	-108.825	-73.695	-71.8425	137.648	144.332	-63.71	44.5775
		2	-220.934	-290.713	-244.164	-237.585	-207.365	-268.448	-169.51	-199.916	-143.549	-57.155	-29.3025	17.0725	286.135	95.605	111.747	5.1925	84.38	143.513	195.12	-11.89	64.1375	141.127	-11.3575	-23.3375	-9.3	44.065	-2.905	-132.363	-65.9375	-46.5875	-7.5275	-60.36	-1.4325	-45.735	159.723	-110.717	-36.1425	24.5425	44.58	-8.1775	-80.065	-108.115	-174.382	14.4075	77.9825	18.1	-126.882
		3	-256.625	-241.527	-171.386	-244.152	-283.137	-139.057	-193.659	-60.3255	-225.324	-25.095	-69.9125	-60.5675	120.925	26.495	60.5975	69.8925	-58.32	170.173	137.59	330.65	112.998	176.717	260.762	-27.2175	65.23	33.375	104.935	77.7175	-130.918	79.7625	-58.3775	136.35	145.087	-98.635	126.523	146.973	108.467	244.082	188.17	22.0225	-80.545	55.025	-129.852	58.4275	91.3425	64.8	20.0275
		4	-22.591	50.7435	31.6472	130.556	175.867	221.556	83.3048	205.334	438.396	437.385	615.358	530.593	658.245	845.235	631.017	718.193	736.14	977.932	875.95	724.69	761.878	836.628	793.182	589.082	741.17	738.215	687.015	562.007	556.803	609.533	518.612	813.73	632.857	389.045	534.723	320.243	401.297	411.113	467.5	210.172	360.845	277.215	218.037	373.808	423.043	312.05	261.938
		mean	-173.892	-178.438	-147.129	-152.438	-117.573	-106.69	-94.765	-40.758	25.5727	114.865	147.995	131.04	328.88	285.603	260.05	224.11	219.04	404.035	339.067	309.127	263.708	357.082	278.872	132.69	193.087	237.188	237.885	133.297	123.365	186.378	111.69	215.498	218.472	83.41	206.503	116.723	123.242	225.365	137.422	56.405	22.8525	37.6075	-39.51	146.073	184.175	82.81	49.915
		stdev	103.944	154.926	122.841	188.866	202.511	225.793	125.294	173.986	295.537	226.06	317.57	269.676	230.754	377.995	258.154	331.89	352.844	390.83	358.8	310.741	332.96	324.581	361.248	304.378	367.494	336.996	307.168	299.448	310.089	289.646	272.372	408.005	282.915	218.527	228.692	177.111	194.705	158.32	260.179	103.281	225.729	174.488	176.756	160.158	161.802	161.793	160.346
	unstimulated	1	-170.794	-236.228	-150.002	-299.726	-117.44	-164.296	-134.196	22.4845	-59.1435	-13.465	53.0575	136.953	195.255	188.455	118.827	50.9025	83.78	11.8825	-35.92	168.76	173.978	58.4375	-19.6375	74.4225	-0.68	167.735	250.635	-66.3825	221.383	124.203	96.7825	144.08	171.317	-10.115	140.713	188.153	107.497	67.5925	248.24	148.182	108.835	-27.245	-28.7725	171.977	198.652	278.04	-1.2925
	+DPI	2	-299.942	-328.705	-232.176	-303.762	-214.399	-331.064	-218.752	-157.795	-64.4635	-321.895	-110.422	-0.5175	-73.965	-36.995	-66.3425	-2.6575	-87.85	-5.9075	0.73	44.26	-84.0025	23.0575	-4.3775	-95.4375	154.83	-143.035	-30.855	-69.9825	-192.007	42.5925	41.9325	-32.57	-6.7325	20.275	189.923	23.8025	-30.4925	170.572	57.5	92.0525	30.385	-3.785	-109.963	24.8375	34.2525	20.24	-14.5225
		3	-219.946	-273.075	-194.024	-181.317	-216.332	-49.0278	-183.555	-141.797	-121.804	9.725	-5.0125	77.3425	41.575	48.255	-68.4325	-12.4975	-18.8	69.7325	16.61	140.35	-50.9825	98.3375	73.9725	-178.108	38.59	248.515	195.215	59.4175	12.8225	-9.7975	-114.047	107.79	56.8175	-78.395	197.993	119.373	51.9075	150.503	139.65	217.582	264.655	-31.575	70.5075	102.327	242.422	83.16	211.488
		4	-248.937	-214.161	-137.382	-263.238	-141.394	-181.609	-78.2702	-37.4955	-19.4335	-84.605	-39.4925	21.5625	11.135	100.675	88.9075	66.8325	14.34	104.083	148.22	205.89	46.4175	141.057	99.4425	127.272	131.3	160.775	91.215	51.6175	98.5825	202.773	39.6225	111.66	102.867	63.865	198.783	136.403	192.097	156.613	51.85	76.5425	111.815	85.705	121.717	138.447	186.112	264.73	108.298
		mean	-234.905	-263.043	-178.396	-262.011	-172.391	-181.499	-153.693	-78.6505	-66.211	-102.56	-25.4675	58.835	43.5	75.0975	18.24	25.645	-2.1325	44.9475	32.41	139.815	21.3525	80.2225	37.35	-17.9625	81.01	108.498	126.552	-6.3325	35.195	89.9425	16.0725	82.74	81.0675	-1.0925	181.853	116.933	80.2525	136.32	124.31	133.59	128.922	5.775	13.3725	109.397	165.36	161.543	75.9925
		stdev	54.0392	50.0687	43.3008	56.7996	50.5835	115.779	61.0824	85.9713	42.1571	151.631	68.3097	61.5273	112.367	94.4976	99.6294	39.1162	71.362	50.96	80.2791	69.1249	115.837	50.8969	58.2679	142.918	74.0522	172.352	124.012	71.5043	173.978	93.2639	90.6801	78.5766	75.0937	59.814	27.7173	68.6307	93.6652	46.5819	91.8477	63.8943	98.0291	54.6673	103.265	63.1415	90.6768	129.524	105.78
	unstimulated	1	-141.458	-115.778	-32.5708	76.808	204.288	73.4362	46.6748	242.264	305.876	332.615	435.088	442.683	657.785	568.055	489.327	484.533	547.78	518.633	739.7	614.97	422.678	591.617	448.462	439.402	512.15	382.335	479.775	389.827	269.513	347.473	336.773	437.82	475.797	308.075	389.233	353.082	224.467	443.723	439.43	143.392	254.285	201.675	235.318	273.707	266.582	336.39	171.898
	+MitoTEMPO	2	21.401	35.9705	222.656	33.366	366.508	379.966	319.965	451.144	537.156	524.455	608.878	610.312	632.635	653.705	622.567	750.693	576.46	513.873	670.59	693.92	501.118	819.307	484.662	537.312	441.03	475.145	513.855	506.857	637.673	636.113	592.183	500.21	529.547	321.005	561.263	405.463	431.007	476.053	584.37	387.983	596.125	468.855	250.247	580.087	400.392	192.37	495.228
		3	-71.567	-17.1455	72.3582	204.056	261.597	348.656	359.575	386.225	446.026	593.455	590.438	641.803	622.995	763.915	662.807	721.433	699.07	749.812	832.84	721.47	739.078	696.628	715.572	700.233	714.96	617.705	642.355	732.178	503.903	678.293	620.882	532.61	493.268	487.775	618.793	827.682	754.237	513.253	585.69	508.592	345.545	402.495	517.227	358.368	489.742	404.86	399.947
		4	-54.647	-63.6735	40.6102	108.006	108.468	234.826	271.615	260.925	351.447	558.705	626.848	654.383	783.155	677.585	643.128	929.893	866.14	955.312	893.88	871.18	899.008	1047.93	877.392	868.782	889.32	766.075	943.045	672.877	775.793	803.513	679.132	884.68	810.518	714.605	895.533	617.543	859.567	886.562	937.44	838.972	603.745	689.085	519.057	750.268	875.082	726.19	621.258
		mean	-61.5678	-40.1567	75.7635	105.559	235.215	259.221	249.457	335.139	410.126	502.308	565.312	587.295	674.143	665.815	604.457	721.638	672.362	684.408	784.253	725.385	640.47	788.87	631.522	636.432	639.365	560.315	644.758	575.435	546.72	616.348	557.243	588.83	577.283	457.865	616.205	550.942	567.32	579.898	636.732	469.735	449.925	440.527	380.462	490.608	507.95	414.953	422.083
		stdev	66.8684	64.7986	107.333	72.4479	107.943	138.671	139.891	100.334	102.854	116.583	88.08	98.174	74.14	80.5519	78.492	182.969	144.892	211.527	98.7978	107.165	218.646	196.175	202.151	188.594	203.07	167.89	210.821	156.222	215.58	192.832	151.366	201.118	157.093	189.717	210.211	217.051	292.39	206.408	211.897	289.269	177.205	200.898	159.098	215.996	261.371	225.6	189.827
	unstimulated	1	-334.546	-432.878	-432.292	-420.99	-431.293	-466.817	-393.444	-385.57	-371.368	-240.621	-185.323	-126.017	-136.515	-194.205	-60.4225	-197.707	-32.83	-105.247	49.05	57.78	-108.942	108.418	-12.9375	-142.518	-8.17	61.175	132.635	-14.5425	148.342	122.933	208.683	155.65	131.658	80.285	169.793	182.993	442.807	115.312	347.78	276.882	345.245	235.085	294.057	461.678	553.602	359.46	470.368
	+TEMPOL	2	-331.843	-398.955	-391.465	-458.718	-363.023	-370.623	-346.662	-318.37	-311.245	-232.733	-352.683	-298.443	-93.035	-226.545	-176.632	-127.767	-197.68	51.2525	-166.2	-108.84	-129.602	-38.8025	-282.348	-339.828	18.72	-70.175	-130.385	-310.243	-227.717	-131.377	-20.4075	-321.47	-163.883	-215.795	-66.6575	-187.317	-203.313	-82.2875	-186.44	-196.638	-273.305	-306.745	-339.523	-181.582	-148.257	-84.24	-369.852
		3	-302.412	-421.056	-380.275	-485.502	-528.522	-439.837	-373.192	-384.104	-412.124	-363.36	-451.438	-306.366	-234.752	-177.015	-129.043	-54.5275	-65.56	74.3125	-40.21	-10.91	6.6875	-82.3825	-189.638	-62.9875	-82.91	-124.615	-10.645	-14.1225	-52.1675	-127.077	-81.8475	4.56	9.5475	-202.465	39.1425	-214.037	-124.253	15.0125	88.6	-76.3475	-69.275	-116.285	-206.923	-177.913	37.7925	23.62	-207.432
		4	-373.966	-403.813	-495.177	-473.47	-440.903	-344.766	-376.408	-438.592	-328.403	-393.424	-360.469	-267.565	-187.705	-197.565	-283.612	-180.177	-192.82	-50.7675	-66.59	-17.5	-69.4425	-37.9125	23.6025	-239.808	-110.58	-78.345	2.515	-155.263	-223.707	-146.557	-176.267	64.38	-197.763	-231.235	-113.678	36.8725	-58.7925	-101.617	-123.58	-10.9475	-31.455	-124.035	-289.822	-91.0825	-126.808	-179.14	-161.582
		mean	-335.692	-414.176	-424.802	-459.67	-440.935	-405.511	-372.427	-381.659	-355.785	-307.534	-337.479	-249.598	-163.002	-198.832	-162.428	-140.045	-122.223	-7.6125	-55.9875	-19.8675	-75.325	-12.67	-115.33	-196.285	-45.735	-52.99	-1.47	-123.543	-88.8125	-70.52	-17.46	-24.22	-55.11	-142.302	7.15	-45.3725	14.1125	-13.395	31.59	-1.7625	-7.1975	-77.995	-135.553	2.775	79.0825	29.925	-67.125
		stdev	29.3745	15.6649	51.9703	28.0165	67.9086	57.2824	19.3389	49.2214	45.2788	82.7973	110.902	84.0704	61.523	20.5508	93.821	64.2899	85.4	84.7973	88.5833	68.3888	60.1022	83.3509	145.147	119.941	60.9711	79.7955	107.554	141.087	178.023	129.239	163.824	207.677	154.104	148.857	125.861	189.307	291.841	99.8365	241.413	201.053	257.857	226.518	291.583	308.781	327.082	234.787	369.301
	15uM candidalysin	1	-25.244	401.367	1111.48	2666.71	4531.95	6467.44	7516.38	7437.56	6712.7	5887.06	5211.93	4502.88	4831.39	4305.32	4425.81	4170.07	3508.72	3563	3175.66	3195.23	2696.84	2715.81	2424.08	1967.22	1828.04	1584.1	1493.78	1388.06	1070	892.943	823.523	805.24	456.308	453.775	367.033	350.863	174.627	183.812	95.81	205.793	73.955	7.915	-113.763	-158.892	33.0125	8.57	-134.172
		2	-93.391	265.98	858.408	1552.44	3727.09	5717.88	6566.98	6432.61	5959.87	4960.78	4662.17	4491.04	4221.23	4121.01	3966.49	4115.74	3499.39	3987.6	3755.42	3319.48	3465.79	2972.41	2912.22	2911.62	2699.31	2733.34	2141.17	2002.43	2156.08	1953.76	1471.77	1394.42	1251.6	1071.47	1247.1	963.883	860.648	528.613	476.68	337.202	262.595	69.615	-135.892	-58.4925	33.7625	-170.31	-385.432
		3	-102.39	182.628	757.598	1722.06	3888.22	6000.22	6838.69	7053.69	6641.56	6264.94	5333.97	5196.43	4598.9	4737	4762.57	4819.36	4100.93	4248.21	4253.5	3850.58	3726.97	3461.51	3694.15	3374.22	3199.13	2968.32	2751.84	2309.7	2177.25	2282.65	1944.13	1765.48	1580.73	1353.45	1227.2	1188.61	851.947	953.332	653.75	644.702	324.435	205.485	-8.7425	262.388	171.503	-175.16	-172.592
		4	129.473	617.158	1548.8	2829.92	4989.95	6632.35	7956.22	7780.32	7476.57	6144.87	5568.17	5371.57	5084.05	5076.02	4869.04	4865.36	4672.1	4425.04	4160.27	4131.57	3983.54	3594.88	3547.54	3073.8	2707.59	2500.36	2345.63	2151.08	2017.54	2126.62	1601.74	1589.67	1471.13	1152.01	1127.81	815.872	1002.17	730.753	659.23	405.182	382.855	375.385	302.758	221.297	227.053	-35.85	15.1475
		mean	-22.888	366.783	1069.07	2192.78	4284.3	6204.47	7219.57	7176.05	6697.67	5814.41	5194.06	4890.48	4683.89	4559.84	4505.98	4492.64	3945.29	4055.97	3836.21	3624.21	3468.28	3186.15	3144.5	2831.72	2608.52	2446.53	2183.11	1962.82	1855.22	1813.99	1460.29	1388.7	1189.94	1007.67	992.288	829.808	722.347	599.128	471.367	398.22	260.96	164.6	11.09	66.575	116.333	-93.1875	-169.262
		stdev	107.255	189.7	352.766	648.632	584.989	420.604	632.901	577.698	620.325	590.516	384.17	460.014	366.589	430.186	406.254	404.875	560.326	374.55	490.578	441.792	556.039	412.225	588.08	607.359	570.388	605.862	524.973	403.19	528.248	628.556	468.941	417.457	507.871	387.841	420.09	354.166	371.582	326.724	264.34	183.987	133.991	162.966	202.201	207.171	98.4254	93.6475	165.307
	15uM candidalysin	1	-252.263	-282.712	-232.344	-295.057	-154.899	-176.538	-132.222	-139.728	-62.1535	-186.421	70.3575	29.1625	58.245	-34.125	68.2675	148.133	106.89	123.273	232.63	43.21	-58.6225	61.4675	138.872	-145.048	-33.73	24.105	83.955	-169.383	4.6025	204.773	-93.7675	43.88	48.9275	-21.065	27.2725	17.2525	133.527	85.6925	106.42	17.0625	0.985	56.455	29.4775	325.207	195.253	83.72	165.748
	+DPI	2	-284.743	-248.686	-196.324	-226.816	-199.005	-204.3	-156.328	-122.547	-176.118	-113.955	-43.2725	147.973	46.315	64.405	162.827	118.063	112.48	120.393	114.07	106.51	84.4675	55.4775	29.2525	-118.078	75.98	-75.615	18.255	49.0775	64.2725	244.342	-165.347	-24.78	-26.3225	-72.215	206.353	163.273	134.617	193.913	30.86	20.7325	-9.255	6.405	-90.2125	46.3375	83.5125	-15.94	57.1475
		3	-181.772	-151.855	-23.5938	-172.605	-2.6415	-42.0768	-27.0852	-180.462	144.616	71.135	165.038	249.503	172.115	286.215	264.888	134.623	330.15	312.133	299.8	281.93	326.288	291.827	90.3025	183.772	159.53	268.325	245.305	311.457	236.003	299.503	151.553	333.88	248.438	170.765	317.553	309.283	263.187	352.603	183.63	203.092	6.085	192.745	195.888	131.307	239.642	150.47	-4.9825
		4	-205.039	-253.047	-195.563	-99.234	-55.9985	-6.68875	-106.861	-34.9155	-55.2035	25.075	-48.2225	292.562	305.195	118.415	117.227	289.793	245.52	342.143	207.54	258.08	246.528	380.837	303.852	97.9925	170.34	167.215	138.875	46.4475	315.743	229.993	63.8925	142.76	11.7275	152.665	313.303	110.933	266.037	271.163	268.85	265.102	245.345	62.655	80.9375	218.178	263.513	299.75	225.888
		mean	-230.954	-234.075	-161.956	-198.428	-103.136	-107.401	-105.624	-119.413	-37.2145	-51.0415	35.975	179.8	145.468	108.728	153.302	172.653	198.76	224.485	213.51	172.432	149.665	197.402	140.57	4.66	93.03	96.0075	121.597	59.4	155.155	244.653	-10.9175	123.935	70.6925	57.5375	216.12	150.185	199.342	225.843	147.44	126.498	60.79	79.565	54.0225	180.257	195.48	129.5	110.95
		stdev	46.3242	56.8598	93.8245	82.9645	89.7983	97.6037	56.1197	61.3443	133.294	119.731	101.995	117.301	120.64	134.123	83.8139	79.0556	108.527	119.17	76.8884	116.002	171.476	164.505	117.732	161.523	94.442	152.083	96.088	196.764	145.201	40.0581	144.575	155.945	122.414	122.316	136.005	122.059	75.3776	113.701	102.182	126.807	123.202	79.5448	118.682	119.414	79.8238	132.506	104.161
	15uM candidalysin	1	-57.006	113.975	449.758	595.986	1336.04	2640.4	3159.1	3577.16	3953.78	3292.34	3097.34	3103.05	2762.59	2667.26	2759.18	2927.78	2712.92	2843.18	2609.62	2554.94	2598.81	2633.69	2517.44	2350.87	2371.66	2260.84	2199.26	2236.19	1935.58	2121.28	2052.39	2144.82	1847.94	1790.88	1617.36	1537.81	1164.04	1595.25	1413.98	1321.56	956.605	927.265	794.778	899.888	760.372	609.84	473.508
	+MitoTEMPO	2	97.257	355.398	878.358	1328.78	2267.72	3311	4475.89	4488.59	4328.47	4094.37	3423.11	3601.6	3632.68	3352.22	3255.28	3528.2	3569.03	3495.81	3631.74	3366.63	3442.82	3364.66	3423.24	3100.85	3242.54	2997.04	3017.78	2851.19	2668.1	2692.23	2527.78	2439.6	2328.3	2016.87	2414.21	2103.76	1914.52	2033.1	1702.92	1379.6	1303.17	1110.33	1063.5	746.308	765.372	702.47	564.848
		3	57.992	211.317	676.078	1260.36	2274.57	3475.62	4151.5	4758.9	4580.22	4582.43	3917.08	3385.01	3479.33	3356.55	3340.43	3354.32	3387.8	3384.24	3267.62	3270.71	3231.64	3413.25	2994.93	2935.85	3027.54	2933.97	2934.35	2922.49	2471.78	2503.28	2413.87	2263.65	2383.9	2033.67	1989.53	2056.87	1797.73	1891.19	1485.34	1253.54	988.345	911.625	925.608	696.107	656.483	507.93	451.248
		4	29.411	139.809	587.488	892.176	1914.17	3083.89	3967.65	4326.52	4136.99	3913.2	3397.66	3343.3	3061.59	3349.46	2853.35	2954.42	3144.84	3232.02	3222.82	3230.27	3244.1	3200.69	2924.94	2789.53	3005.17	2979.55	3049.01	2736.19	2963.11	2948.19	2409.69	2413.13	2514.34	1945.49	2090.93	2052.83	1951.32	1752.45	1420.19	1603.37	1451.79	1169.35	1024.53	1133.69	925.322	830.47	830.088
		mean	31.9135	205.124	647.921	1019.32	1948.12	3127.72	3938.54	4287.8	4249.86	3970.58	3458.8	3358.24	3234.04	3181.38	3052.06	3191.18	3203.65	3238.81	3182.95	3105.64	3129.34	3153.07	2965.14	2794.28	2911.73	2792.85	2800.1	2686.51	2509.64	2566.25	2350.94	2315.3	2268.62	1946.73	2028.01	1937.82	1706.9	1818	1505.61	1389.52	1174.98	1029.64	952.103	868.997	776.887	662.678	579.923
		stdev	65.4798	108.313	179.643	341.193	441.402	362.412	560.497	506.215	268.154	533.225	339.453	204.357	396.268	342.752	288.513	297.563	370.445	285.054	423.823	371.558	366.682	357.998	370.942	321.798	375.612	355.67	403.47	309.872	432.713	348.192	206.411	137.541	291.091	110.711	328.239	267.672	367.784	187.563	135.443	151.591	241.92	129.666	119.871	196.603	110.959	137.206	173.869
	15uM candidalysin	1	-306.854	-292.635	-149.166	200.946	844.228	1979.26	2214.83	2025.21	2010.15	1729.75	1716.9	1461.4	1454.6	1419.56	1367.18	1490.93	1337.07	1480.18	1444.16	1386.42	1188.38	1506.68	1593.15	1415.12	1550.09	1444.22	1326.68	1236.46	1288.54	1415.44	1160.44	943.42	1206.18	1037.22	1116.16	1021.42	879.007	715.073	698.46	704.992	552.585	435.455	315.227	422.507	162.702	168.22	43.5075
	+TEMPOL	2	-240.252	-248.796	-149.371	84.513	810.177	1763.58	2085.73	2205.09	1777.47	1484.5	1378.44	1271.41	1218.88	1408.93	1319.55	1549.13	1338.03	1515.82	1323.02	1606.22	1614.47	1583.44	1410.34	1468.23	1488.69	1472.8	1483.45	1262.51	1333.84	1332.3	1163.26	1323.39	1226.07	1075.98	1001.13	988.153	1024.35	821.613	683.07	634.602	749.145	355.925	278.517	329.757	105.733	196.58	5.4575
		3	-304.977	-308.831	-162.65	-107.399	519.238	1305.45	1528.79	1617.41	1188.99	1001.13	714.178	927.352	797.235	704.095	789.947	657.613	1008.57	824.383	963.24	879.99	751.098	661.418	697.872	794.693	748.41	456.505	765.795	300.097	356.293	267.013	192.553	219.32	69.1775	-55.485	37.1525	7.7225	49.3175	-52.1575	-47.36	-254.957	-332.625	-439.465	-417.582	-292.913	-296.467	-422.12	-378.522
		4	-280.25	-215.539	212.366	510.666	1484.39	2350.45	2829.07	2535.1	2412.98	1862.37	1974.03	1849.96	1818.75	1961.81	1933.51	1727.43	1711.65	2076.76	1775.33	2082.87	1879.65	1991.37	2105.94	1778.41	1625.1	1538.39	1622.67	1300.11	1082.76	1196.73	971.523	1078.72	1021.94	835.745	867.743	630.713	572.747	705.423	512.35	366.122	363.195	344.545	-39.3225	197.787	223.763	-77.36	-8.8425
		mean	-283.083	-266.451	-62.205	172.181	914.507	1849.68	2164.61	2095.71	1847.39	1519.44	1445.88	1377.53	1322.37	1373.6	1352.54	1356.28	1348.83	1474.29	1376.44	1488.88	1358.4	1435.72	1451.83	1364.12	1353.07	1227.98	1299.65	1024.79	1015.36	1052.87	871.945	891.213	880.84	723.363	755.548	662.003	631.355	547.488	461.63	362.69	333.075	174.115	34.21	164.285	48.9325	-33.67	-84.6
		stdev	31.0211	42.369	183.156	259.005	406.95	436.334	533.703	382.435	511.456	379.337	545.383	384.772	428.314	515.617	467.381	476.52	287.327	512.221	335.304	499.279	494.973	558.314	582.526	412.038	406.95	515.822	375.882	483.836	452.759	531.604	461.731	474.729	548.857	529.803	489.569	470.68	431.268	403.215	349.651	436.886	470.943	411.048	340.676	318.44	235.256	286.692	197.19
	PMA	1	-178.033	1274.96	8932.02	11942.9	13785.2	16165	18926.8	21157.3	23145.6	23789.3	24692.2	24743.9	24260.3	24140.4	22819.2	22854.4	22051.5	21374.3	20858.8	20795.1	20660.7	20241.1	19545.1	18997.2	18474.1	18284	17595.5	17109.2	16644.1	16159.1	15359.4	15163	14418.4	13805.8	13405.5	12778.6	12513.7	11853.5	11388.2	10191.6	10190.2	9380.7	8631.21	8085.94	7777.69	6537.54	5653.9
		2	-206.343	2262.29	12202.1	15532.3	17594.2	20054.9	21619	23188.6	24340.5	25165.5	25095.8	25906.8	24791.2	24152.7	24263.3	23014.7	22392.2	22126	21273.1	20353.1	20211	20007.4	19323.5	19074.8	17956.8	18123.1	17601.3	17189.9	16090	16311.9	15156.3	14931.5	13724.8	13996.7	13137.7	12495.5	11603.2	10869.3	10733.6	9857.2	9377.39	8339.51	7658.56	7779.97	6859.11	6213.75	5252.24
		3	-90.452	2520.71	11828.4	15150.9	17564.1	19378.3	21285.3	22815.3	24178.8	24946.1	24568.2	25287.8	24286.8	23820.5	23076.3	22324.5	21343.2	20832.4	20582.9	19399.2	19830.4	19427.1	19035.9	18302.7	18046.4	17108	16561.5	16051.7	15892.8	15587.1	14665.1	14051.8	13961.7	12815.1	12582.8	11687.1	11374.9	10948	9741.16	9540	8491.39	7954.84	7496.53	6935.25	6118.63	5836.87	5144.71
		4	-244.35	4028.16	18649.3	23370.2	25986.6	27284.3	28169.3	28244.2	28254.9	28322.3	26574	26726.8	25728.8	23970	23182.3	22498.4	21871.1	21230.2	19980	20012.8	19378.8	18761	19064.3	17763.5	17594.6	16849	16692.8	15961.3	15232.7	15176.6	14087.2	14324.1	13133.5	12643	11847.9	11185.6	11067.6	10174.7	9518.96	9044.2	7945.29	7649.36	6799.99	6735.19	5833.47	5562.99	4766.43
		mean	-179.795	2521.53	12902.9	16499.1	18732.5	20720.6	22500.1	23851.3	24980	25555.8	25232.5	25666.3	24766.8	24020.9	23335.3	22673	21914.5	21390.8	20673.7	20140.1	20020.2	19609.2	19242.2	18534.6	18018	17591	17112.8	16578.1	15964.9	15808.7	14817	14617.6	13809.6	13315.1	12743.4	12036.7	11639.8	10961.3	10345.5	9658.25	9001.06	8331.1	7646.57	7384.09	6647.23	6037.79	5204.32
		stdev	65.4661	1138.87	4100.19	4855.35	5156.18	4693.28	3964.86	3058.74	2246.54	1940.63	922.231	851.779	686.29	157.483	637.19	317.071	437.886	541.108	542.527	588.652	545.913	660.925	239.838	620.265	361.408	718.153	563.313	661.792	582.603	524.292	567.158	517.129	534.813	684.856	688.37	732.007	622.529	688.816	872.95	488.223	988.272	754.559	754.734	651.113	868.803	426.816	365.02
	PMA	1	-358.115	-229.624	-209.808	-363.408	-51.4025	78.3562	319.115	416.914	587.596	470.485	478.198	517.773	377.635	228.825	369.957	269.603	210.31	291.023	120.5	280.36	184.848	223.337	181.392	-16.8975	91.35	137.755	37.035	67.2275	141.163	158.303	-26.2675	108.69	132.158	105.425	84.8225	24.8125	40.1475	3.4125	-9.12	109.983	-100.645	87.745	60.9475	1.0275	123.483	8.68	42.2475
	+DPI	2	-359.397	-253.098	-251.391	-260.977	-48.1035	197.546	371.115	363.334	623.846	718.825	580.118	482.322	248.825	247.135	33.8375	147.183	33.53	104.903	120.22	23.53	23.3975	159.787	-2.5375	-90.9275	24.45	30.485	-5.895	-49.9025	-211.398	-66.1375	56.8525	3.78	-42.0325	-122.835	-75.9575	-45.5575	175.707	-141.067	3.64	-24.9675	4.785	-10.605	-238.072	-95.2825	-48.6675	-117.24	-237.312
		3	-342.418	-285.833	-170.28	-255.155	-124.831	185.976	535.835	749.374	673.896	829.745	630.888	766.493	452.515	505.135	332.148	357.453	57.69	168.663	240.47	177.19	72.4075	208.837	107.372	203.442	175.07	40.915	40.475	2.2775	11.4625	157.133	45.7325	-90.55	-1.7225	-62.995	119.322	220.403	96.5975	153.953	199.65	2.8825	22.735	27.505	-25.1225	51.9075	145.523	98.86	-77.5425
		4	-349.475	-236.667	-219.907	-190.999	-6.5675	120.346	448.015	572.945	770.177	746.085	668.668	445.553	359.015	402.015	73.7275	113.913	99.42	95.9325	130.96	97.63	-163.612	109.317	-84.4575	-200.447	-74.81	-22.755	-41.385	-83.2125	11.7325	-66.8775	-89.8975	27.36	-286.013	60.145	129.713	88.9025	169.767	-65.9875	39.81	52.7825	20.805	-75.485	-100.983	-108.003	-91.6575	-3.42	77.8575
		mean	-352.351	-251.306	-212.846	-267.635	-57.726	145.556	418.52	525.642	663.879	691.285	589.468	553.035	359.498	345.778	202.417	222.038	100.237	165.13	153.038	144.677	29.26	175.32	50.4425	-26.2075	54.015	46.6	7.5575	-15.9025	-11.76	45.605	-3.395	12.32	-49.4025	-5.065	64.475	72.14	120.555	-12.4225	58.495	35.17	-13.08	7.29	-75.8075	-37.5875	32.17	-3.28	-48.6875
		stdev	7.95415	25.0315	33.4498	71.2873	49.169	56.2379	94.4481	173.646	79.2068	154.58	82.5766	145.328	84.1226	131.613	173.089	112.389	78.2662	89.9575	58.5022	110.086	145.262	51.7259	117.465	170.66	105.701	66.8615	38.8537	65.6449	146.437	129.458	68.4327	81.993	174.429	105.965	95.5676	113.071	64.5575	125.632	96.3582	59.3468	58.9285	68.4436	126.8	77.001	119.798	88.6238	142.238
	PMA	1	-136.211	747.528	4044.77	5293.14	6811.35	8850.38	10366.9	12475.4	13636.2	14655.5	14935	16406	16645.8	17105.6	17206.2	17416.2	17912.6	17626.4	17385.8	17174	16738.4	16206.3	15873.4	15676.6	15415.2	15245.6	15235	15016.5	14721.6	14265.9	13884.5	14300.7	13353	12884.7	13208.2	12615.4	11809.8	11674.7	11086.2	10817	10457.4	9464.81	9473.71	8849.22	8323.3	7586.51	7940.79
	+MitoTEMPO	2	-99.628	1223.7	5387.85	7343.77	8321.68	10348.3	11786	13398.7	15361.3	16060.7	16654.6	18009.1	18025.6	17788.9	17817.3	17344.8	16740.6	16485.8	16217.1	15934.3	15628.7	15663.5	15557	14633.6	14624.3	14436.9	14297	14009	14122.9	13341.2	13537.8	13087.2	12559.8	11988.4	11953.3	11198.2	11433	10787.2	10447.8	9568.3	9170.19	8791.51	8549.81	8018.33	7965.25	7398.57	6718.21
		3	-93.325	1088.71	4730.22	6261.27	7670.53	9274.72	10641.5	11930.3	13748.6	14369.1	15724.7	16846.2	17196.3	16859	17356.3	17810.4	17392.2	17233.6	16673	16274.9	16135.6	16145.3	14833.8	15065.3	15363.1	14415.7	14638.3	14007.3	13668.3	13364.7	13112.3	12696.8	12871.6	12222.5	11674.8	11259.9	11377.6	10625.1	10327.6	9924.9	9102.19	8934.41	8094.21	7951.42	7369.07	6562.2	6616.02
		4	-18.626	1072.61	4407.28	5799.14	6837.47	8211.58	10429.5	12217.4	14127.1	14836.2	15193.7	16740	17022.9	17501.4	17365.3	17410.9	17561.8	16837.2	16598.6	16853.1	16338.1	16184.6	16161.9	15996	16200.1	15720.3	15247.8	15346.4	15058.1	15090.7	14676.4	14497.9	14001.7	13438.5	13338.6	12866.3	12489.3	12309.9	11648.1	10754	10507.3	10149.2	8917.71	8456.42	8479.7	7945.4	7408.23
		mean	-86.9475	1033.14	4642.53	6174.33	7410.26	9171.25	10805.9	12505.4	14218.3	14980.3	15627	17000.3	17222.7	17313.8	17436.3	17495.6	17401.8	17045.8	16718.6	16559.1	16210.2	16049.9	15606.5	15342.9	15400.7	14954.6	14854.5	14594.8	14392.7	14015.7	13802.7	13645.6	13196.5	12633.5	12543.7	11984.9	11777.4	11349.2	10877.4	10266.1	9809.26	9334.98	8758.86	8318.85	8034.33	7373.17	7170.81
		stdev	49.3159	202.099	570.336	874.149	726.913	898.169	663.833	635.759	790.406	745.451	759.851	698.182	582.546	412.757	264.29	212.382	491.187	493.112	487.558	558.512	461.541	258.851	571.32	610.482	643.807	640.157	467.979	690.664	618.73	836.057	662.537	888.37	628.168	657.318	851.858	879.189	511.958	789.316	612.212	617.759	777.962	615.262	583.582	418.543	493.018	586.31	622.328
	PMA	1	-376.883	197.651	2512.82	3463.94	4814.75	6025.87	7472.03	9145.39	9781.95	10874.5	11116.2	11715.4	11955.7	13066.3	13191.6	13486.1	13169.8	12987.5	12861.3	12757.5	11920.6	11824.3	11750.5	11353.9	11237.7	10887.8	11082.8	10661.4	10255.2	10256.3	9741.98	9445.39	9149.86	9044.78	8612.57	8219.42	7836.15	7521.31	7132.34	6946.41	6432.57	6395.76	5752.07	5937.11	5688.23	4716.68	4518.42
	+TEMPOL	2	-327.343	265.05	1824.03	2332.57	3445.17	4660.17	5855.13	6969.24	8027.9	9430.76	9527.37	10444.2	11098.5	11612.9	12178.2	13109.6	12876.5	12857.2	12925.7	12562.8	12643.1	12261.3	11908.1	11787.1	11516.8	11456.4	11364	10872.1	10585.2	10717.1	10422	9833.29	9747.66	9443.58	9053.17	9211.86	8620.98	8508.56	7926.49	7476.81	6956.44	6589.23	6310.93	6079.83	5983.18	5255.78	5213.85
		3	-325.474	694.038	3393.31	4843.59	6492.65	7789.57	8763.42	10198.2	10911.6	10618.6	11538.4	11804	11590.1	11938.9	12391.8	11907.5	11807.5	12060.9	11879.3	11690.5	11537.6	11059.4	11088.6	10417.6	10220.5	10438.1	9991.2	9655.75	9171.58	9271.53	8624.08	8807.19	8553.16	7938.41	7940.66	7407.27	7451.61	6991.73	6879.84	5874.88	6099.48	5732.05	5121.58	4773.8	4624.39	4584.66	3870.77
		4	-399.403	1688.48	5954.33	8223.8	9889.78	12150	13223.8	13418.5	13593.7	13816.6	13434.1	13070.1	12713.8	12988.5	12736.5	12544.4	12814.3	11866.9	11821.3	11706.6	11554.6	11216.4	11119.4	10744.5	10732.9	9998.78	10331	9709.05	9292.98	9516.43	9011.98	8255.73	8575.96	8070.39	7783.81	7652.22	7468.81	6888.2	6474.6	5792.41	5787.35	5345.48	4881.11	5171.27	4806.03	4158	4221.56
		mean	-357.276	711.304	3421.12	4715.97	6160.59	7656.4	8828.59	9932.83	10578.8	11185.1	11404	11758.4	11839.5	12401.7	12624.6	12761.9	12667.1	12443.2	12371.9	12179.3	11913.9	11590.4	11466.6	11075.8	10927	10695.3	10692.3	10224.6	9826.23	9940.36	9450.01	9085.4	9006.66	8624.29	8347.56	8122.69	7844.38	7477.45	7103.32	6522.63	6318.96	6015.63	5516.42	5490.5	5275.46	4678.78	4456.15
		stdev	36.817	687.544	1806.8	2554.04	2781	3258.14	3162.46	2684.72	2334.01	1863.67	1606.63	1072.63	680.486	735.395	442.523	688.638	593.615	561.526	603.33	560.852	517.196	555.774	423.853	612.719	571.902	623.857	639.205	632.335	700.696	665.898	796.66	696.344	565.907	736.047	592.03	801.835	547.265	741.227	612.014	825.197	500.019	578.225	644.54	622.451	662.194	452.562	570.289
	4uM Ionomycin	1	1643.01	5076.33	9133.23	9955.95	6566.56	3075.27	417.045	-327.899	-683.182	-828.356	-883.337	-937.887	-929.588	-949.172	-1009.23	-895.94	-974.527	-870.577	-895.347	-831.639	-834.01	-830.288	-840.965	-990.399	-940.304	-959.634	-1011.3	-1082.63	-954.637	-873.032	-1072.62	-1041.48	-1050.85	-1047.6	-904.439	-888.23	-880.727	-877.157	-945.586	-774.773	-924.729	-862.793	-766.003	-817.851	-756.024	-821.798	-706.042
		2	1421.74	5035.5	8323.64	9015.22	5090.29	1764.44	-47.9452	-569.887	-763.534	-782.741	-920.062	-965.565	-915.989	-909.281	-954.312	-904.995	-985.385	-851.219	-861.376	-848.697	-901.528	-872.069	-937.649	-1017.94	-976.781	-985.923	-928.648	-1023.92	-1059.67	-915.172	-969.668	-897.804	-995.907	-1102.42	-859.496	-803.776	-934.637	-886.285	-885.029	-741.654	-914.205	-781.94	-873.115	-753.513	-722.988	-875.493	-866.625
		3	1250.6	3582.8	5686.66	7179.53	4499.63	1769.7	56.3448	-447.834	-804.843	-814.14	-793.769	-808.974	-778.384	-829.4	-757.652	-600.402	-850.878	-785.262	-752.954	-718.002	-812.873	-714.951	-907.48	-854.197	-814.74	-909.978	-942.656	-928.426	-1018.63	-901.219	-876.826	-880.789	-918.885	-929.626	-740.655	-894.427	-859.554	-886.958	-706.152	-779.119	-841.253	-898.657	-765.703	-663.263	-623.318	-744.19	-848.851
		4	1632.87	6284.51	11243.3	11975.2	5667.59	1257.92	-233.088	-696.89	-837.101	-859.625	-898.234	-887.933	-881.831	-1000.48	-841.067	-831.584	-893.103	-804.138	-851.099	-773.325	-941.739	-735.335	-826.937	-886.978	-772.137	-853.98	-857.781	-958.645	-751.849	-699.153	-773.131	-860.71	-849.091	-949.79	-606.947	-843.587	-780.678	-626.147	-631.39	-743.891	-658.885	-693.435	-558.662	-598.273	-521.487	-616.54	-598.542
		mean	1487.05	4994.78	8596.7	9531.48	5456.02	1966.83	48.089	-510.628	-772.165	-821.216	-873.851	-900.09	-876.448	-922.082	-890.565	-808.231	-925.973	-827.799	-840.194	-792.916	-872.538	-788.16	-878.257	-937.379	-875.991	-927.379	-935.095	-998.404	-946.198	-847.144	-923.061	-920.197	-953.684	-1007.36	-777.885	-857.505	-863.899	-819.137	-792.039	-759.859	-834.768	-809.206	-740.871	-708.225	-655.954	-764.505	-755.015
		stdev	187.76	1105.35	2297.48	1995.86	880.625	776.963	273.544	158.68	66.5257	31.9198	55.477	68.7156	68.3932	72.1883	112.933	142.354	64.8253	39.7815	61.1563	59.4612	59.6476	75.2009	52.9334	79.0809	98.0342	58.1893	62.9355	68.854	136.584	100.206	128.005	82.2672	88.2716	81.6774	133.269	42.3784	63.8531	128.737	147.658	19.8307	122.991	91.3225	131.576	96.9194	105.915	112.409	126.681
	4uM Ionomycin	1	-181.025	-202.509	-95.4268	-118.023	-10.5575	45.8462	-171.955	-160.755	-158.625	-108.105	-180.302	-97.2775	-14.945	-135.395	-131.493	-81.4875	-109.85	-16.5675	6.71	-48.86	-163.522	-115.003	-51.9775	-297.328	-208	-296.775	-425.715	-462.713	-614.087	-333.737	-621.667	-308.76	-554.763	-674.485	-362.668	-574.107	-549.413	-389.247	-376.97	-489.918	-320.305	-322.405	-408.533	-385.632	-216.108	-353.28	-404.952
	+DPI	2	-151.666	-197.951	-173.306	-152.256	132.117	-64.1608	-67.0552	-98.1655	-220.895	-156.756	-60.7925	5.1925	-170.305	-129.635	-171.513	-109.937	-49.46	5.4625	-200.26	-192.61	-206.092	-189.913	-112.538	-321.428	-232.93	-373.035	-377.945	-486.693	-518.637	-347.297	-506.117	-526.62	-536.602	-540.775	-457.668	-513.137	-476.563	-443.127	-320.29	-395.487	-425.695	-490.235	-454.812	-233.122	-306.828	-238.36	-453.212
		3	-151.563	-288.112	-118.628	21.831	73.1375	-8.52875	-124.942	-129.341	-123.084	23.225	-17.3025	-36.8475	-18.335	-0.545	-111.193	65.6825	-70.16	65.0925	-23.35	33.2	-83.9425	-45.2325	-265.888	-309.348	-215.53	-308.275	-321.755	-450.343	-537.957	-518.797	-308.307	-424.44	-507.133	-579.235	-405.947	-304.027	-404.693	-281.397	-309.58	-351.608	-366.985	-396.655	-284.572	-415.812	-312.038	-345.88	-385.962
		4	33.829	-222.032	-89.7988	4.576	77.3575	-4.56575	-15.6852	-129.137	-47.5435	-186.662	-102.122	-28.8675	-35.245	-101.015	-117.553	12.3725	-39.9	-115.287	-139.13	-64.96	-160.092	-108.183	-238.398	-355.648	-353.37	-344.615	-335.555	-391.643	-491.787	-447.447	-508.677	-466.43	-560.203	-589.925	-407.337	-402.127	-551.333	-418.487	-515.6	-430.148	-529.795	-552.435	-534.122	-299.233	-391.298	-388.55	-413.122
		mean	-112.606	-227.651	-119.29	-60.968	68.0137	-7.85225	-94.9095	-129.35	-137.537	-107.074	-90.13	-39.45	-59.7075	-91.6475	-132.938	-28.3425	-67.3425	-15.325	-89.0075	-68.3075	-153.412	-114.583	-167.2	-320.938	-252.458	-330.675	-365.243	-447.848	-540.617	-411.82	-486.192	-431.562	-539.675	-596.105	-408.405	-448.35	-495.5	-383.065	-380.61	-416.79	-410.695	-440.433	-420.51	-333.45	-306.568	-331.517	-414.312
		stdev	98.6031	41.6386	38.1109	87.0641	58.8679	44.9646	68.045	25.5527	72.3438	92.7028	69.3768	42.6448	74.2644	62.5681	27.078	81.6099	31.0253	75.0403	97.2319	93.3529	50.8203	59.2317	101.772	25.1448	68.0803	34.8313	46.8714	40.3944	52.5116	87.5091	130.255	91.9834	23.9267	56.3549	38.8411	119.691	69.8295	71.2665	94.7265	58.3912	90.3525	101.443	104.414	83.1525	71.6291	64.8355	28.3194
	4uM Ionomycin	1	1129.27	1910.83	2798.36	3442.83	3564.63	2340.12	1185.43	602.235	26.6365	-184.049	-221.259	-295.046	-384.175	-323.538	-487.043	-356.323	-340.96	-383.919	-388.306	-407.198	-501.099	-478.93	-660.263	-581.508	-536.96	-554.635	-557.275	-495.453	-602.387	-418.648	-399.387	-471.19	-503.102	-574.405	-341.397	-288.047	-320.313	-268.678	-237.64	-311.798	-352.855	-268.925	-238.352	-169.582	-56.6775	-225.97	-19.0525
	+MitoTEMPO	2	1248.13	2703.86	3808.62	4483.94	3724.49	2140.93	985.045	238.195	-75.5235	-171.211	-264.13	-283.145	-309.182	-325.312	-209.372	-446.66	-417.18	-307.287	-399.57	-480.951	-444.262	-356.592	-569.387	-624.747	-517.37	-594.604	-521.565	-751.175	-662.751	-633.846	-706.395	-590.71	-674.895	-715.615	-569.337	-649.137	-646.093	-583.357	-332.87	-337.188	-560.965	-516.625	-564.862	-509.273	-379.898	-268.29	-322.072
		3	1167.57	2202.68	3220.8	4105.4	3692.42	2877.85	1256.1	556.784	35.2765	-185.225	-260.742	-408.46	-419.082	-458.769	-548.386	-438.914	-566.693	-473.91	-503.871	-527.923	-587.224	-392.923	-617.287	-712.602	-679.9	-638.586	-636.808	-609.813	-743.629	-662.721	-775.006	-668.067	-695.455	-793.925	-670.403	-563.918	-546.503	-479.017	-515.85	-591.178	-430.865	-504.835	-496.683	-427.443	-514.178	-407.28	-196.552
		4	987.939	1915.34	2475.5	3201.27	3341.96	2338.74	1253.48	595.834	77.3865	-172.619	-258.513	-328.209	-354.625	-367.394	-398.501	-449.037	-493.943	-439.847	-582.904	-365.88	-535.366	-407.653	-542.798	-696.051	-690.527	-634.338	-661.161	-708.705	-791.962	-629.164	-637.077	-697.545	-714.56	-799.872	-594.667	-588.467	-630.353	-515.947	-495.33	-520.568	-604.985	-532.105	-610.303	-532.983	-468.388	-388.16	-441.022
		mean	1133.23	2183.17	3075.82	3808.36	3580.87	2424.41	1170.02	498.262	15.944	-178.276	-251.161	-328.715	-366.766	-368.753	-410.825	-422.734	-454.694	-401.241	-468.663	-445.488	-516.988	-409.024	-597.433	-653.726	-606.189	-605.541	-594.202	-641.286	-700.183	-586.095	-629.467	-606.878	-647.003	-720.954	-543.951	-522.392	-535.815	-461.75	-395.423	-440.183	-487.418	-455.623	-477.55	-409.82	-354.785	-322.425	-244.675
		stdev	108.79	373.006	576.016	590.709	173.601	316.445	127.581	174.538	64.8834	7.38313	20.068	56.4793	46.5595	63.341	147.724	44.4841	97.343	72.7979	92.2347	72.7019	60.0344	51.3062	52.0043	61.4085	91.7018	39.2949	65.6722	113.84	84.2143	112.614	163.395	101.056	97.2912	104.973	141.698	160.283	150.171	135.771	133.282	137.055	116.242	124.965	166.161	166.418	206.406	88.9862	180.521
	4uM Ionomycin	1	764.029	1222.98	1535.04	1755.66	1819.34	1116.78	303.905	-80.9955	-396.388	-403.895	-483.383	-485.292	-432.004	-410.118	-616.385	-566.75	-619.977	-607.062	-680.919	-789.042	-692.258	-707.287	-842.97	-949.337	-810.404	-896.676	-824.534	-1006.29	-970.938	-803.286	-851.027	-824.253	-1025.23	-882.054	-815.299	-832.338	-808.511	-775.486	-575.56	-793.628	-768.415	-704.635	-761.743	-531.753	-493.207	-542.3	-593.512
	+TEMPOL	2	777.579	1782.27	2215.81	2120.18	2356.55	1482.86	571.905	-32.3355	-267.846	-430.251	-446.548	-460.213	-582.393	-531.247	-600.427	-661.761	-843.579	-808.143	-862.983	-769.701	-809.832	-849.104	-919.387	-1085.83	-1019.13	-922.541	-896.379	-987.369	-1030.88	-968.759	-1017.97	-920.252	-878.799	-1055.51	-818.036	-988.081	-868.497	-950.638	-880.29	-852.99	-883.742	-842.002	-940.307	-859.885	-787.611	-846.747	-875.519
		3	899.059	2294.38	2767.88	2544.9	2134.74	1115.64	180.325	-308.14	-503.619	-606.333	-661.053	-677.753	-615.946	-662.222	-791.428	-780.864	-725.623	-771.451	-720.714	-883.295	-922.722	-770.754	-820.919	-992.27	-789.624	-931.636	-954.368	-1006.68	-1010.03	-886.321	-994.679	-991.405	-968.313	-1036.6	-894.479	-873.525	-974.986	-874.877	-757.324	-839.872	-921.344	-912.879	-1080.53	-855.409	-741.146	-793.33	-709.992
		4	962.049	3764.18	3987.7	3620.4	2699.61	1554.82	411.505	-330.404	-535.39	-650.229	-711.304	-661.44	-770.352	-827.763	-909.462	-782.291	-840.713	-855.815	-884.524	-846.542	-971.905	-774.428	-863.002	-1030.15	-880.113	-981.019	-904.238	-1094.44	-1109.01	-990.058	-1103.94	-1048.45	-937.325	-1127.75	-997.598	-1036.16	-863.25	-855.936	-835.623	-894.005	-1015.08	-873.689	-891.249	-716.033	-690.457	-879.154	-687.732
		mean	850.679	2265.95	2626.61	2510.28	2252.56	1317.52	366.91	-187.969	-425.81	-522.677	-575.572	-571.175	-600.174	-607.837	-729.425	-697.917	-757.473	-760.618	-787.285	-822.145	-849.18	-775.393	-861.569	-1014.39	-874.817	-932.968	-894.88	-1023.69	-1030.21	-912.106	-991.904	-946.089	-952.416	-1025.48	-881.353	-932.525	-878.811	-864.235	-762.199	-845.123	-897.144	-833.301	-918.456	-740.77	-678.105	-765.383	-716.689
		stdev	95.9092	1090.45	1038.08	807.299	370.688	234.308	166.128	153.182	120.941	123.72	130.226	114.302	138.812	179.15	147.96	104.101	106.869	108.04	101.54	52.2198	124.69	58.0063	42.2032	57.9441	103.698	35.2917	53.4702	48.0191	58.1083	85.2305	105.015	96.6824	61.1051	103.369	85.7465	95.4709	69.6186	71.9351	134.405	41.3548	102.052	90.5437	131.712	154.522	129.493	152.874	117.307
	Blank1	1	-133.097	-162.291	-1.30875	-142.318	-118.315	-111.142	-66.7452	-53.8155	-211.3	-100.995	-108.842	-119.918	-177.135	-118.125	-65.0725	23.0225	-238.11	-179.137	-258.14	-183.47	-133.342	-185.173	-138.718	-183.488	-226.72	-164.395	-264.735	-30.9825	-219.908	-200.787	-267.957	-75.01	-202.923	-197.945	-108.408	-182.688	-170.553	-230.307	-134.69	-26.2475	-124.665	-325.535	-354.092	-194.733	-253.418	-131.82	-269.312
	(RPMI+luminol+HRP)	2	100.994	163.992	99.9112	129.176	200.258	176.206	220.735	104.064	225.947	212.165	101.998	174.062	242.035	59.435	263.188	181.543	296.98	243.973	170.99	128.55	122.178	202.497	206.792	165.472	199.2	198.145	269.865	233.457	229.293	291.493	236.173	206.69	239.277	380.145	170.342	182.653	285.397	258.812	228.12	223.543	292.965	238.885	251.137	241.227	398.782	280.32	179.258
		3	31.954	6.8855	-100.007	22.437	-63.2505	-74.5008	-101.104	-133.704	0.0765	-123.575	-37.5025	-19.2575	-222.455	-5.815	-47.1725	-126.577	-70.67	-97.6875	46.45	74.92	-94.3625	-35.7825	-147.758	20.6725	-89.48	-7.395	5.865	-147.523	-21.6475	-71.3075	8.3025	-180.23	-100.023	-185.665	-97.9875	23.5025	-48.5225	-62.2475	-133.15	-254.487	-9.415	28.665	38.5375	28.8775	-161.477	-128.69	49.7075
		4	0.149	-8.5855	1.40425	-9.295	-18.6925	9.43625	-52.8852	83.4545	-14.7235	12.405	44.3475	-34.8875	157.555	64.505	-150.943	-77.9875	11.8	32.8525	40.7	-20	105.528	18.4575	79.6825	-2.6575	117	-26.355	-10.995	-54.9525	12.2625	-19.3975	23.4825	48.55	63.6675	3.465	36.0525	-23.4675	-66.3225	33.7425	39.72	57.1925	-158.885	57.985	64.4175	-75.3725	16.1125	-19.81	40.3475
		mean	-1.42109e-14	8.52651e-14	-2.84217e-14	-5.68434e-14	0	0	8.52651e-14	0	-5.68434e-14	0	1.13687e-13	5.68434e-14	5.68434e-14	1.13687e-13	-5.68434e-14	5.68434e-14	-5.68434e-14	1.13687e-13	0	-5.68434e-14	2.27374e-13	-5.68434e-14	-1.7053e-13	-1.13687e-13	-5.68434e-14	1.13687e-13	-5.68434e-14	-5.68434e-14	0	5.68434e-14	5.68434e-14	1.13687e-13	-5.68434e-14	1.7053e-13	0	5.68434e-14	-1.7053e-13	5.68434e-14	-1.7053e-13	0	-1.13687e-13	-5.68434e-14	-5.68434e-14	0	-5.68434e-14	1.13687e-13	1.7053e-13
		stdev	98.2101	133.358	81.6237	111.849	139.584	127.855	148.546	113.383	178.807	153.448	92.4181	124.185	234	85.0113	181.21	136.127	223.627	184.603	182.289	136.869	132.6	160.12	173.385	143.159	193.889	149.484	218.378	163.549	183.987	208.762	206.72	166.52	193.64	269.676	131.238	150.377	197.731	204.156	172.71	198.91	205.51	236.095	254.353	184.956	288.434	194.001	190.404
	Blank2	1	-587.266	-704.725	-754.484	-908.615	-950.292	-1000.77	-1074.81	-1100.67	-1150.41	-1145.59	-1177.82	-1216.44	-1223.13	-1288.74	-1329.77	-1310.32	-1370.97	-1351.53	-1402.94	-1425.02	-1487.37	-1401.47	-1509.07	-1593.53	-1525.88	-1586.02	-1554.05	-1635.23	-1651.8	-1555.52	-1660.6	-1652.88	-1664.01	-1739.55	-1627.78	-1653.58	-1662.36	-1623.25	-1640.49	-1710.2	-1765.02	-1739.62	-1760.26	-1738.57	-1720.94	-1824.55	-1852.82
	(RPMI)	2	-578.245	-661.203	-753.474	-870.099	-959.165	-1008.73	-1057.08	-1092.07	-1138.67	-1150.72	-1191.9	-1204.77	-1223.09	-1274.83	-1340.62	-1306.96	-1372.14	-1360.71	-1396.03	-1403.65	-1489.18	-1399.59	-1519.35	-1611.12	-1503.94	-1562.44	-1539.47	-1642.5	-1667.48	-1546.15	-1630.51	-1645.01	-1671.63	-1758.86	-1623.55	-1653.49	-1652.62	-1635.93	-1629.45	-1702.18	-1766.46	-1754.47	-1816.41	-1766.11	-1701.14	-1835.41	-1853.36
		3	-568.916	-700.482	-771.706	-904.252	-946.038	-1013.46	-1066.55	-1112.63	-1118.28	-1145.88	-1176.27	-1186.51	-1241.32	-1281.56	-1344.17	-1309.31	-1364.35	-1355.89	-1403.55	-1398.49	-1487.8	-1414.5	-1516.93	-1616.67	-1517.99	-1582.49	-1541.55	-1631.34	-1651.54	-1561.35	-1654.13	-1644.41	-1692.06	-1760.73	-1604.6	-1663.82	-1650.85	-1641.13	-1648.22	-1716.6	-1766.92	-1741.77	-1818.15	-1763.56	-1708.92	-1807.04	-1825.9
		4	-578.341	-666.016	-767.896	-887.471	-906.785	-1000.34	-1067.96	-1106.09	-1131.07	-1144.02	-1198.75	-1201.22	-1224.37	-1281.48	-1322.35	-1306.65	-1375.12	-1358.64	-1407.82	-1408.19	-1476.12	-1409.44	-1504.34	-1598.49	-1551.01	-1551.52	-1537.9	-1633.68	-1666.65	-1559.48	-1666.48	-1636.53	-1670.44	-1741.19	-1618.6	-1646.38	-1642.59	-1642.23	-1638.19	-1701.49	-1766.94	-1762.16	-1816.31	-1741.02	-1719.61	-1813.4	-1846.55
		mean	-578.192	-683.107	-761.89	-892.609	-940.57	-1005.83	-1066.6	-1102.87	-1134.61	-1146.55	-1186.19	-1202.23	-1227.98	-1281.65	-1334.23	-1308.31	-1370.65	-1356.69	-1402.58	-1408.84	-1485.12	-1406.25	-1512.42	-1604.95	-1524.71	-1570.62	-1543.24	-1635.69	-1659.37	-1555.62	-1652.93	-1644.7	-1674.53	-1750.08	-1618.63	-1654.32	-1652.11	-1635.64	-1639.09	-1707.62	-1766.33	-1749.51	-1802.78	-1752.31	-1712.65	-1820.1	-1844.66
		stdev	7.49214	22.6651	9.27578	17.5578	23.1778	6.38538	7.30159	8.70293	13.4833	2.89533	10.9349	12.3371	8.91539	5.6808	10.0089	1.79177	4.54691	3.96737	4.87868	11.4923	6.04642	6.96115	6.94773	10.7661	19.7471	16.4287	7.35822	4.8121	8.89232	6.77011	15.7752	6.67898	12.1544	11.2599	10.0768	7.17666	8.11777	8.70192	7.72558	7.17354	0.902632	10.6852	28.3637	14.5299	9.37287	12.5116	12.8848
[truncated: 45 more columns]

## Sheet: D2
	condition	replicate	0	2	4	6	8	10	12	14	16	18	20	22	24	26	28	30	32	34	36	38	40	42	44	46	48	50	52	54	56	58	60	62	64	66	68	70	72	74	76	78	80	82	84	86	88	90	92
	unstimulated	1	343.467	492.446	732.985	862.868	1058.86	1195.7	1128.96	1242.98	1335.11	1425.62	1418.9	1464.85	1537.03	1629.15	1534.3	1445.41	1500.8	1439.12	1400.53	1404.99	1475.97	1232.61	1311.05	1275.55	1320.76	1392.6	1406.12	1295.43	1232.57	1306.66	1305.89	1250.18	1328.19	1299.74	1274.52	1174.44	1280.21	1352.56	1188.94	1137.07	1090.47	1172.93	1124.8	1229.25	1052.09	1128.48	1152.25
		2	355.336	548.512	737.898	814.782	1044.78	1203.07	1330.58	1345.69	1557.41	1466.74	1582.95	1679.51	1688.78	1675.68	1682.29	1743.59	1850.76	1809.86	1697.38	1587.55	1630.46	1716.38	1588.06	1648.38	1582.74	1658.05	1684.34	1562.99	1707.59	1635.92	1713.09	1670.96	1411.7	1451.93	1664.78	1550.39	1672.43	1630.58	1642.1	1609.51	1465.59	1545.97	1507.33	1457.38	1491.84	1176.05	1374.52
		3	271.015	588.847	582.103	834.669	866.263	1035.74	1233.54	1285.83	1447.83	1517.35	1444.76	1435.82	1608.06	1599.58	1676.24	1753.97	1855.75	1742.44	1727.45	1787.3	1743.52	1617.56	1548.75	1599.07	1733.17	1667.55	1676.99	1619.55	1613.25	1431.41	1563.47	1606.21	1540.12	1498.9	1612.85	1525.49	1673.75	1541.89	1610.79	1763.59	1441.23	1582.45	1503.95	1584.26	1720.51	1494.3	1408.9
		4	364.08	482.796	588.125	719.513	862.715	909.425	1113.34	1087.18	1344.39	1196.24	1366.8	1457.95	1663.54	1578.9	1617.08	1613.59	1829.74	1718.64	1639.96	1716.84	1751.89	1673.89	1522.18	1672.87	1437.11	1493.36	1626.77	1479.78	1479.88	1477.56	1576.46	1464.97	1446.96	1516.92	1657.4	1532.41	1548.19	1475.43	1399.28	1387.3	1391.24	1574.86	1737.29	1430.55	1412.75	1431.51	1409.97
		mean	333.474	528.15	660.278	807.958	958.154	1085.98	1201.61	1240.42	1421.19	1401.49	1453.35	1509.53	1624.35	1620.83	1627.48	1639.14	1759.26	1677.52	1616.33	1624.17	1650.46	1560.11	1492.51	1548.97	1518.44	1552.89	1598.55	1489.44	1508.32	1462.89	1539.73	1498.08	1431.74	1441.87	1552.39	1445.68	1543.64	1500.12	1460.28	1474.37	1347.13	1469.05	1468.34	1425.36	1419.3	1307.59	1336.41
		stdev	42.4879	49.7678	86.8496	62.1763	108.318	140.765	101.197	110.503	104.201	141.881	92.2815	113.993	67.2736	41.9819	68.7322	144.083	172.677	163.558	148.374	167.909	128.834	222.053	123.963	184.844	178.825	133.469	130.816	141.505	206.208	136.08	169.949	186.306	87.7536	98.6358	186.66	181.133	185.231	117.115	210.601	272.802	173.885	198.04	253.734	146.925	277.414	182.209	123.872
	unstimulated	1	169.089	288.387	388.447	433.237	537.779	667.506	605.093	730.323	762.431	703.429	705.658	817.71	817.033	856.15	876.456	1001.95	978.681	1067.17	1013.82	1108.66	1120.63	999.133	1065.33	1037.54	1129.43	1061.66	1290.67	1165.5	1261.77	1229.42	1341.42	1258.54	1259.35	1288.83	1213.33	1214.84	1255.58	1312.64	1401.66	1257.79	1321.8	1179.7	1274.12	1453.95	1272.18	1357.17	1281.16
	+DPI	2	144	191.183	216.584	365.897	374.675	426.666	591.582	619.197	628.893	561.247	680.877	678.72	780.812	803.726	833.007	862.543	864.948	842.779	967.352	1013.48	987.186	980.096	1025.48	967.066	993.962	1123.51	1107.77	1108.56	1032.14	1130	1184.92	1044.46	1249.32	1121.17	1050.02	1155.26	1041.65	1181.61	1265.62	1171.11	1180.61	1257.72	1308.88	1242.3	1302.07	1127.82	1278.37
		3	223.986	240.884	432.139	504.598	664.703	635.096	668.087	738.558	746.264	781.254	848.51	926.264	856.178	1054.13	1000.53	1039.57	1039.37	1321.59	1208.06	1171.03	1335.63	1354.68	1249.31	1227.16	1333.47	1364.38	1287.64	1468.66	1442.69	1482.57	1374.82	1383.75	1461.7	1440.48	1447.98	1441.36	1484	1518.62	1641.18	1366.61	1344.87	1532.74	1568.01	1529.2	1690.96	1485.5	1567.99
		4	237.372	338.497	339.052	539.827	505.458	634.674	640.5	752.886	781.492	895.776	889	901.195	970.333	981.994	1146.36	986.046	1185.04	1086.01	1143.87	1011.59	1072.52	1173.58	1197.72	1149.33	1251.01	1403.05	1279.01	1209.61	1358.87	1311.72	1372.58	1336.79	1395.83	1317.83	1360.22	1424.29	1401.48	1452.38	1387.63	1464.43	1579.85	1281.23	1465.94	1238.24	1549.38	1441.41	1342.85
		mean	193.612	264.738	344.056	460.89	520.654	590.986	626.315	710.241	729.77	735.426	781.011	830.972	856.089	924	964.088	972.527	1017.01	1079.39	1083.28	1076.19	1128.99	1126.87	1134.46	1095.27	1176.97	1238.15	1241.27	1238.08	1273.87	1288.43	1318.43	1255.88	1341.55	1292.08	1267.89	1308.94	1295.68	1366.31	1424.02	1314.98	1356.78	1312.85	1404.24	1365.92	1453.65	1352.97	1367.59
		stdev	44.348	63.1902	93.1009	77.3085	119.142	110.621	34.6548	61.4078	68.7753	140.445	103.155	111.607	82.1456	114.552	140.728	76.6806	133.324	195.652	111.811	77.7917	148.399	175.061	106.22	115.595	148.016	170.702	89.1386	159.186	177.299	149.237	90.306	150.114	104.316	131.538	174.548	145.273	193.905	150.112	157.134	127.763	165.491	152.883	137.419	148.317	201.153	159.265	136.873
	unstimulated	1	356.803	579.278	671.673	755.893	850.484	1012.37	1112.74	1152.29	1336.67	1349.07	1592.81	1553.49	1604.23	1895.62	1768.98	1968.77	1888.72	1985.39	2198.23	2103.09	2041.98	2219.56	2166.72	2240.46	2225.55	2254.93	2468.59	2365.06	2155.84	2417.17	2475.31	2225.18	2365.9	2237.06	2292.86	2284.09	2177.74	2288.44	2303.56	2239.16	2291.16	2234.49	2167.89	2166.23	2193.7	2216.21	2143.9
	+MitoTEMPO	2	466.666	566.059	710.292	913.614	1062.85	1123.09	1227.4	1335.02	1548.02	1630.8	1754.61	1872.75	1879.68	2157.18	2197.7	2185.4	2093.6	2175.87	2457.92	2518.42	2377.66	2480.13	2509.67	2609.14	2519.01	2533.86	2390.99	2465.5	2692.63	2531.93	2698.38	2585.66	2702.02	2473.23	2511.89	2426.69	2603.47	2476.3	2326.18	2282.51	2405.1	2273.09	2186.99	2269.91	2276.54	2213.11	2038.77
		3	463.598	680.044	763.729	992.719	1005.12	1244.13	1300.84	1363.64	1440.97	1721.48	1707.11	1677.16	1927.27	1897.47	2019.48	2122	2233.63	2183.42	2409.86	2445.87	2461.85	2344.75	2456.95	2499.01	2293.41	2298.64	2419.02	2270.22	2503.4	2375.25	2311.47	2479.26	2285.7	2326.8	2373.85	2287.31	2376.15	2312.43	2297.14	2208.87	2331.23	2083.91	2274.81	2044.66	2278.62	2055.94	1994.76
		4	481.256	491.869	777.41	810.586	899.102	1163.84	1221.86	1251.51	1319.81	1352.99	1771.35	1657.98	1819.77	1637.62	1823.77	1952.98	1780.49	1995.31	2036.8	2041.07	2165.76	2173.82	2206.87	2144.16	2175.87	2189.71	2190.62	2267.31	2141.21	2309.34	2168.47	2306.32	2147.25	2029.94	2226.96	2129.58	2117.35	2236.15	2275.8	2208.8	2049.98	2165.03	2115.76	2153.16	2054.97	1897.5	2073.4
		mean	442.081	579.312	730.776	868.203	954.389	1135.86	1215.71	1275.62	1411.37	1513.59	1706.47	1690.34	1807.74	1896.97	1952.48	2057.29	1999.11	2085	2275.7	2277.11	2261.81	2304.57	2335.05	2373.19	2303.46	2319.28	2367.31	2342.02	2373.27	2408.42	2413.41	2399.11	2375.22	2266.76	2351.39	2281.92	2318.68	2328.33	2300.67	2234.84	2269.37	2189.13	2186.36	2158.49	2200.96	2095.69	2062.71
		stdev	57.3714	77.3926	48.8992	105.672	96.937	96.4678	77.5122	94.9868	105.692	191.325	80.5106	133.194	142.623	212.111	195.67	114.478	203.231	109.408	195.173	239.936	192.343	137.548	173.317	217.236	151.561	149.889	122.081	94.0124	270.833	93.5385	227.616	163.388	235.845	185.473	122.71	121.38	219.701	103.66	20.7372	34.8502	153.684	83.1843	66.205	92.1231	105.054	151.846	62.972
	unstimulated	1	168.781	228.526	268.007	318.379	472.145	509.733	681.888	635.095	674.064	785.736	802.102	788.499	797.388	975.866	899.075	936.059	1105.37	1108.91	989.217	1148.56	1354.41	1081.45	1152.06	1071.01	1253.46	1291.21	1147.96	1332.28	1267.26	1248.93	1254.05	1380.87	1306.66	1311.29	1513.18	1443.35	1390.42	1343.51	1431.4	1533.57	1462.95	1429.52	1474.97	1525.63	1358.83	1493.65	1245.6
	+TEMPOL	2	150.964	250.971	287.884	410.924	444.849	396.231	515.807	589.078	703.503	717.665	697.078	779.111	704.762	774.669	901.856	932.519	949.995	925.704	1002.27	974.139	1088.31	1144.11	1061.97	1035.05	1086.07	1224.45	1227.88	1170.47	1087.82	1208.78	1109.16	1069.11	1229.53	1358.19	1171.82	1232.37	1268.6	1346.44	1382.48	1326.23	1383.43	1319.67	1463.2	1302.52	1348.83	1421.11	1235.6
		3	194.461	226.387	262.723	432.604	384.845	527.996	549.132	666.163	636.065	751.467	814.514	792.974	806.593	919.438	1024.76	1008.06	1092.51	1054.55	1157.28	1145.31	1220.73	1235.19	1240.2	1234.38	1376.98	1333.37	1330.55	1340.77	1253.87	1337.04	1409.87	1517.73	1410.63	1352.77	1351.35	1513.28	1371.61	1467.59	1314.5	1433.54	1439.33	1496.25	1532.03	1488.51	1545.45	1446.64	1561.92
		4	183.563	239.993	277.504	440.813	493.89	611.836	633.764	728.63	702.527	914.95	755.58	920.774	991.853	1060.09	1031.2	1090.5	1154.4	1167.64	1222.5	1231.92	1308.44	1160.81	1185.48	1174.14	1371.73	1415.84	1215.82	1218.63	1312.15	1467.42	1276.52	1438.25	1369.73	1499.05	1307.99	1341.72	1381.21	1551.1	1552.24	1381.72	1453.82	1360.69	1388.21	1410.87	1422.18	1252.01	1388.88
		mean	174.442	236.469	274.029	400.68	448.932	511.449	595.148	654.741	679.04	792.455	767.318	820.34	825.149	932.516	964.223	991.784	1075.57	1064.2	1092.82	1124.98	1242.97	1155.39	1159.93	1128.64	1272.06	1316.22	1230.55	1265.54	1230.28	1315.54	1262.4	1351.49	1329.14	1380.33	1336.09	1382.68	1352.96	1427.16	1420.15	1418.77	1434.88	1401.53	1464.6	1431.88	1418.82	1403.35	1358
		stdev	18.861	11.3646	11.0774	56.2974	47.2013	88.7496	76.2179	58.5595	31.7369	86.2626	53.2567	67.2051	120.275	120.057	73.6762	74.4477	87.8602	103.236	115.333	108.257	117.075	63.2239	74.731	91.8903	136.48	80.1363	75.3773	84.3655	98.1861	114.549	123.152	196.439	78.9845	81.8753	140.675	122.485	56.7619	100.844	100.258	88.1921	35.6537	77.7266	59.1375	98.6094	90.4504	105.273	152.919
	unstimulated	1	57.9493	84.9495	99.1754	176.174	232.799	293.858	285.182	365.654	371.906	408.733	490.044	389.928	492.052	410.226	488.303	570.077	484.475	632.874	596.092	631.608	583.718	679.945	622.962	643.037	579.375	640.328	669.93	679.742	737.486	691.808	656.78	668.444	728.159	737.122	874.428	719.57	666.755	762.886	782.762	712.672	729.724	719.252	783.414	763.825	753.88	703.813	839.55
	+100uM MitoTEMPO	2	46.4602	41.855	86.0297	94.0093	226.803	228.507	312.068	374.019	465.367	354.648	420.899	478.99	597.764	501.064	613.982	721.266	793.953	770.091	792.488	825.687	855.105	806.11	866.258	978.17	992.799	996.311	974.778	895.924	1074.03	891.128	985.905	958.355	1061.54	1049.09	1013.48	1013.84	984.023	1059.27	991.763	975.005	973.917	966.415	1022.1	912.978	927.938	789.915	920.672
		3	37.2855	47.7016	124.826	92.2098	152.046	170.798	230.192	243.702	368.44	288.604	236.186	249.976	436.611	363.867	392.968	467.349	521.281	492.48	447.706	546.589	601.537	652.567	580.655	590.851	506.656	680.082	662.568	641.152	617.389	681.405	581.936	675.056	595.14	689.039	582.821	636.796	820.672	639.623	707.766	810.598	794.086	786.158	748.737	753.716	660.397	723.331	712.012
		4	27.0806	63.7447	59.0145	136.079	140.763	207.017	190.947	224.851	282.005	281.338	232.657	385.424	324.362	387.348	330.045	434.608	460.326	547.057	485.316	550.686	535.686	592.605	618.479	584.256	618.258	564.517	681.637	741.082	676.031	719.654	697.527	744.28	725.768	810.427	665.881	591.926	772.723	759.67	787.863	786.825	657.887	771.13	750.175	772.186	821.725	679.567	711.849
		mean	42.1939	59.5627	92.2614	124.618	188.103	225.045	254.597	302.057	371.929	333.331	344.946	376.079	462.697	415.626	456.325	548.325	565.009	610.626	580.4	638.643	644.011	682.807	672.089	699.078	674.272	720.31	747.228	739.475	776.234	745.999	730.537	761.534	777.652	821.42	784.152	740.533	811.043	805.362	817.539	821.275	788.903	810.739	826.107	800.676	790.985	724.157	796.021
		stdev	13.1522	19.2893	27.401	39.9022	48.4307	51.688	54.4221	78.7172	74.8981	60.1211	130.716	94.4665	113.903	60.0207	123.611	128.932	154.674	121.001	154.786	130.697	143.451	89.9309	130.83	187.91	217.33	190.143	151.903	112.122	204.496	98.091	176.847	135.623	199.202	159.776	196.013	189.72	132.038	178.728	121.784	110.647	135.308	107.669	131.641	75.2477	112.74	47.3531	102.592
	unstimulated	1	-14.0077	12.9713	19.4754	29.0007	73.0222	40.9465	89.7929	124.363	49.2463	76.4908	68.9365	82.3656	108.262	84.6372	124.817	127.028	111.115	203.925	200.472	207.315	244.988	198.714	167.162	211.149	209.554	267.822	195.232	172.388	268.636	175.784	277.964	226.424	218.806	218.307	239.149	213.669	253.911	280.531	228.977	283.823	260.599	232.99	285.179	245.635	297.487	269.706	280.295
	+100uM TEMPOL	2	-15.1529	-14.2405	9.80352	54.1832	12.0564	51.8521	49.1303	114.796	82.3612	73.9883	54.7786	68.5614	115.022	98.295	110.001	175.474	135.991	165.855	241.281	191.153	166.857	181.438	160.102	227.044	260.032	251.293	238.027	161.87	186.931	167.029	207.87	193.525	190.414	239.74	203.201	214.559	234.996	172.328	232.1	217.102	175.895	184.221	227.399	238.754	265.901	257.693	206.518
		3	-9.18922	21.7012	2.70801	46.1128	53.9575	37.8512	39.4547	85.5455	93.1011	50.9178	35.9723	53.998	107.852	108.499	95.4501	139.224	178.435	151.454	162.496	125.869	174.116	125.049	153.423	150.652	153.777	194.495	148.686	215.474	141.062	137.8	153.963	194.845	200.715	187.547	211.253	205.738	180.019	234.504	260.918	196.875	181.359	235.589	271.166	297.837	286.124	191.84	192.711
		4	5.72295	10.4019	25.5481	-6.30169	15.5237	56.9162	61.3672	87.8034	81.9851	73.1435	72.6527	122.033	104.015	179.77	109.856	133.315	160.053	209.648	202.452	202.171	211.404	164.269	174.12	165.336	239.876	180.472	236.813	250.441	281.431	187.63	230.348	205.602	225.532	182.04	265.684	221.107	192.575	253.506	247.16	260.748	241.587	178.154	238.946	279.023	229.678	208.433	287.038
		mean	-8.15672	7.70847	14.3838	30.7488	38.6399	46.8915	59.9363	103.127	76.6734	68.6351	58.085	81.7395	108.788	117.8	110.031	143.76	146.399	182.72	201.675	181.627	199.341	167.368	163.702	188.545	215.81	223.52	204.69	200.043	219.515	167.061	217.536	205.099	208.867	206.909	229.822	213.768	215.375	235.217	242.289	239.637	214.86	207.738	255.672	265.312	269.798	231.918	241.641
		stdev	9.60715	15.4111	10.1303	26.8391	29.7647	8.98466	21.8306	19.417	18.9972	11.8967	16.6321	29.253	4.57519	42.4539	11.9897	21.721	29.2462	28.5001	32.1749	37.7784	36.151	31.5227	8.92794	36.3669	46.2673	42.5425	42.305	40.825	66.9902	21.2554	51.4802	15.2109	16.1604	27.0872	28.4404	6.29755	34.8324	45.9833	14.7399	39.7261	42.6105	30.7766	27.0176	27.9188	29.7659	37.639	48.9312
	15uM candidalysin	1	542.344	1118.69	1952.94	3278.7	4372.58	5779.85	6066.15	5956.35	5404.13	4927.16	4725.16	4879.69	4626.83	4637.96	4420.43	4577.76	4328.14	4604.77	4359.74	4259.73	4189.5	4022.83	3932.63	3706.48	3465.22	3410.77	3254.89	3023.73	2819.16	2733.88	2433.47	2278.14	2176.26	1966.65	1869.03	1706.96	1634.87	1517.6	1421.33	1268.48	1135.26	1302.86	1049.95	1026.59	1020.6	973.095	889.676
		2	502.103	748.08	1293.9	1989.12	3509.24	4178	5061.08	4733.87	4617.67	4594.97	4068.14	3872.14	4074.92	3962.08	3988.23	3997.25	3875.65	3878.77	4002.23	3973.49	3687.93	3794.77	3614.62	3772.84	3704.9	3340.99	3488.89	3525.51	2857.84	3084.88	2681.21	2401.34	2485.54	2114.54	2121.33	2018.82	2062.14	1756.83	1670.54	1519.2	1406.98	1300.59	1269.43	1226.36	1109.93	961.344	1038.24
		3	515.176	896.235	1255.98	2094.92	3218.11	4252.52	4956.1	5186.5	4860.2	4354.12	4199.64	4063.15	4048.1	4309.59	4318.78	4091.68	4329.26	4102.26	4245.56	4223.59	4146.94	3682	3926.63	3845.41	3639.23	3664.13	3567.74	3467.6	3073.03	3181.03	2979.52	2854.27	2646.12	2457.03	2399.28	2070.88	2078.71	1871.67	1745.79	1454.48	1486.85	1515.03	1209.6	1230.48	1218.19	1057.3	922.829
		4	579.475	890.322	1498.87	2553.78	3647.25	4854.37	5103.98	5234.23	4795.56	4652.31	4646.8	4452.22	4522.51	4271.94	4458.09	4359.09	4380.87	4392.22	4430.57	4179.05	4339.21	4292.49	3892.78	3793.94	4031.6	3757.26	3538.39	3537.86	3279.38	3174.29	3060.12	3206.5	2867.36	2736.32	2434.23	2494.51	2265.99	2065.83	1822.82	1690.39	1654.61	1538.82	1516.32	1356.17	1221.98	1123.23	1093.32
		mean	534.774	913.332	1500.42	2479.13	3686.8	4766.19	5296.83	5277.74	4919.39	4632.14	4409.93	4316.8	4318.09	4295.39	4296.38	4256.44	4228.48	4244.51	4259.52	4158.97	4090.89	3948.02	3841.67	3779.67	3710.24	3543.29	3462.48	3388.68	3007.35	3043.52	2788.58	2685.06	2543.82	2318.64	2205.97	2072.79	2010.43	1802.98	1665.12	1483.14	1420.92	1414.32	1261.33	1209.9	1142.68	1028.74	986.016
		stdev	34.1904	153.082	319.989	586.689	490.937	740.519	516.63	505.478	339.04	235.316	324.818	446.186	299.519	276.406	213.695	263.381	236.503	319.169	187.701	127.977	281.013	269.882	152.377	57.5291	236.909	199.058	142.166	245.217	212.981	211.027	287.416	426.854	290.769	346.007	264.678	323.829	266.891	229.041	174.011	174.311	216.605	130.385	193.6	136.25	96.5511	76.1197	95.7697
	15uM candidalysin	1	150.424	328.015	349.008	475.037	608.47	698.488	765.529	758.553	914.835	933.07	1001.2	1115.42	1110.23	1119.98	1166.39	1312.19	1273.51	1216.5	1343.86	1318.02	1366.94	1347.11	1351.88	1301.17	1487.1	1482.41	1425.36	1461.21	1378.75	1533.28	1483.75	1610.14	1446.48	1533.36	1681.79	1581.94	1451.37	1595.16	1594.52	1557.75	1579.95	1640.06	1560.28	1516.86	1512.94	1669.67	1727.41
	+DPI	2	183.811	235.621	402.321	615.399	588.023	617.555	763.502	865.59	851.739	902.156	953.022	966.56	1028.81	1153.95	1082.83	1170.42	1377.59	1074.17	1326.22	1252.09	1347.52	1200.7	1356.5	1375.21	1269.47	1550.48	1449.26	1425.78	1280.48	1407.29	1298.02	1268.54	1455.47	1438.1	1497.89	1309.35	1382.2	1507.33	1499.09	1562.66	1428.3	1419.51	1626.14	1593.24	1637.11	1553.63	1478.13
		3	146.621	244.737	295.161	466.339	566.598	605.856	759.125	682.083	763.554	897.219	902.775	985.863	922.837	835.83	931.861	1304.74	1092.47	1084.13	1251.74	1266.22	1373.68	1356.86	1370.26	1373.25	1301.7	1450.39	1459.5	1478.03	1354.15	1467.02	1272.59	1448.79	1429.96	1451.16	1419.63	1417.7	1322.95	1417.36	1428.98	1350.18	1399.65	1474.18	1524.4	1386.75	1436.55	1508.11	1385.08
		4	235.351	269.394	405.818	561.374	580.082	699.443	708.048	780.349	826.968	831.892	963.89	965.73	1041.35	1027.25	1173.89	1205.11	1365.49	1224.02	1269.73	1246.04	1234.58	1346.89	1321.51	1292.33	1321.37	1510.87	1521.63	1337.46	1397.88	1307.31	1367.25	1409.54	1544.59	1575.95	1467.13	1440.5	1505.05	1554.08	1444.64	1461.13	1496.83	1538.49	1566.3	1535.44	1554.42	1361.89	1485.32
		mean	179.052	269.442	363.077	529.537	585.793	655.336	749.051	771.644	839.274	891.084	955.222	1008.39	1025.81	1034.25	1088.74	1248.12	1277.26	1149.7	1297.89	1270.59	1330.68	1312.89	1350.04	1335.49	1344.91	1498.54	1463.94	1425.62	1352.82	1428.72	1355.4	1434.25	1469.12	1499.64	1516.61	1437.37	1415.39	1518.48	1491.81	1482.93	1476.18	1518.06	1569.28	1508.07	1535.26	1523.33	1518.98
		stdev	41.0835	41.5732	52.2092	71.5311	17.5146	50.607	27.4657	75.4855	62.5827	42.5313	40.5982	71.9549	77.4181	142.709	112.437	71.1757	131.671	81.6291	44.1159	32.7295	65.0194	74.9377	20.5583	44.8856	97.1775	42.5378	41.0356	62.6782	51.438	95.9154	94.453	140.498	51.4073	66.075	114.729	112.081	79.5408	76.3692	74.7774	100.088	80.2994	94.761	42.1788	87.1758	83.6309	127.316	146.258
	15uM candidalysin	1	406.409	641.373	977.629	1609.55	2181.73	3138.84	3628.31	3817.13	3735.43	3582.36	3519.42	3405.5	3718.39	4018.94	3916.46	3796.24	3882.88	3998.19	4143.07	4077.45	4343.02	4012.61	4368.38	4341.27	4364.24	4348.33	4138.12	3959.2	4323.35	4108.45	4089.98	3849.92	3683.39	3758.39	3607.16	3353.54	3292.1	3308.83	3239.37	2996.14	2956.67	2710.95	2624.77	2614.36	2200.07	2066.54	2128.46
	+MitoTEMPO	2	492.417	849.022	1228.77	1895.77	2640.58	3581.33	4257.15	4415.55	4175.83	4109.3	3879.55	3749.92	3905.48	3948.33	4054.99	4081.59	4171.17	4349.37	4603.67	4509.85	4583.95	4728.75	4864.28	4978.73	4563.89	4551.15	4593.98	4694.56	4422.89	4470.81	4403.76	4004.46	4141.52	4104.6	4005.55	3648.04	3690.91	3698.24	3363.88	3347.84	3129.63	2893.46	2793.39	2771.59	2440.51	2313.3	2154.6
		3	427.336	765.3	1044.45	1502.3	2250.92	2607.85	2774.01	2901.36	2700.45	2820.4	2653.43	2605.1	2849.96	3044.6	3354.28	3575.66	3586.99	3719.54	3800.14	3980.97	4118.97	3655.93	3969.79	3709.63	3780.68	4013.71	3992.17	3999.66	3976.79	3827.94	3806.9	3904.4	3643.43	3524.48	3370.03	3509.76	3300.03	3133.53	3115.55	2792.64	2737.64	2570.48	2358.86	2301.93	2414	2158.74	1952.15
		4	427.323	685.424	1152.99	1737.38	2284	3378.34	3742.35	4119.99	4080.26	3643.97	3715.49	3915.32	3619.05	3864.3	4166.86	3887.39	3993.08	4179.05	4192.06	4188.88	4731.35	4403.24	4484.87	4460.99	4218.88	4312.58	4468.82	4598.24	4422.04	4151.2	4299.73	3966.61	4223.7	3794.48	3768.43	3773.86	3362.59	3388.28	3158	2972.78	2891.09	2756.67	2544.83	2581.48	2494.73	2156.97	2050.07
		mean	438.371	735.28	1100.96	1686.25	2339.31	3176.59	3600.45	3813.51	3672.99	3539.01	3441.97	3418.96	3523.22	3719.04	3873.15	3835.22	3908.53	4061.54	4184.73	4189.29	4444.32	4200.13	4421.83	4372.66	4231.92	4306.44	4298.27	4312.91	4286.27	4139.6	4150.09	3931.35	3923.01	3795.49	3687.79	3571.3	3411.41	3382.22	3219.2	3027.35	2928.76	2732.89	2580.46	2567.34	2387.33	2173.89	2071.32
		stdev	37.3558	91.5471	111.724	169.542	205.318	420.082	615.134	655.34	675.389	533.706	545.919	582.654	464.283	454.05	360.755	210.009	245.068	269.34	329.246	229.974	269.566	466.194	368.299	521.446	332.416	221.635	280.403	387.43	211.543	263.272	263.397	68.1799	302.073	238.309	267.673	180.856	188.983	236.035	109.282	232.203	162.351	133.175	180.443	195.424	129.281	102.429	91.0194
	15uM candidalysin	1	203.782	410.541	780.504	1174.33	1789.66	2432.09	2605.84	2309.86	2370.1	2092.76	2087.56	2259.89	2064.43	2162.86	2578.95	2388.5	2345	2425.53	2627.54	2639.82	2554.56	2715.29	2676.11	2844.03	2863.74	2754.52	2699.57	2893.59	2616.28	2808.23	2698.36	2579.97	2331.18	2358.14	2418.16	2646.55	2463.28	2372.3	2297.13	2136.78	2097.42	1994.04	2005.91	1858.18	1796.96	1738.92	1665.83
	+TEMPOL	2	179.745	342.322	562.27	912.617	1288.23	1736.69	1691.51	1864.28	1870.92	1801.24	1863.25	1780.4	1693.84	1926.51	1970.21	1973.24	2077.75	2315.27	2004.23	2214	2443.77	2242.48	2391.88	2428.15	2212.37	2607.76	2554.53	2508.16	2580.43	2492.47	2334.14	2581.42	2300.66	2584.28	2437.23	2409.37	2360.45	2405.77	2158.19	2337.17	2240.19	1964.35	2039.26	1766.53	1970.54	1849.96	1671.27
		3	160.555	310.074	517.169	819.765	1524.77	1948.32	2496.11	2523.36	2040.52	1975.43	1982.67	1804.38	2007.42	2024.9	2014.22	2268.04	2367.88	2382.12	2631.67	2487.11	2720.3	2537.79	2646.69	2609.01	2543.22	2754.7	2726.65	2635.97	2818.08	2703.07	2621.66	2558.58	2533.79	2403.06	2515.09	2463.65	2692.41	2231.55	2352.11	2071.65	2247.95	2053.45	2105.02	2028.31	1793.51	1759.93	1723.24
		4	248.745	417.155	707.49	988.391	1508.05	1704.26	2089.31	2119.51	1944.31	1949.9	2035.36	1951.1	2180.36	2237.37	2191.73	2271.03	2285.57	2532.03	2448.51	2561.57	2499.85	2682.05	2584.98	2680.84	2491.93	2513.47	2436.9	2337.25	2509.81	2352.88	2221.24	2213.8	2109.27	2124.91	2231	1894.9	1925.85	1962.69	1638.17	1697.89	1709.85	1426.02	1466.84	1402.1	1498.69	1245.21	1340.38
		mean	198.207	370.023	641.858	973.776	1527.68	1955.34	2220.69	2204.25	2056.46	1954.83	1992.21	1948.94	1986.51	2087.91	2188.78	2225.2	2269.05	2413.74	2427.99	2475.62	2554.62	2544.4	2574.91	2640.51	2527.82	2657.61	2604.41	2593.74	2631.15	2589.16	2468.85	2483.44	2318.72	2367.6	2400.37	2353.62	2360.5	2243.08	2111.4	2060.87	2073.85	1859.47	1904.26	1763.78	1764.93	1648.51	1600.18
		stdev	38.0512	52.3589	123.034	150.439	205.235	335.752	416.929	280.324	220.323	119.81	96.0473	220.604	207.96	139.016	277.179	177.094	132.167	90.972	295.127	185.226	119.356	215.523	127.796	172.372	267.006	118.433	134.84	234.382	132.237	205.056	227.657	180.065	173.787	189.029	120.446	322.204	321.273	201.591	325.87	267.067	252.343	291.328	294.504	264.391	195.791	273.143	175.122
	15uM candidalysin	1	25.8904	162.409	232.35	341.34	357.119	561.557	790.452	909.943	932.117	916.118	1011.54	913.153	992.176	1109.26	1114.13	1208.56	1340.19	1164.77	1405.48	1380.16	1407.5	1426.25	1404.87	1384.09	1446.48	1539.7	1623	1499.8	1552.92	1755.66	1648.83	1629.06	1597.75	1741.13	1818.81	1702.75	1707.83	1552.93	1617.31	1706.88	1489.89	1522.4	1455.21	1590.35	1507.03	1372.34	1325.39
	+100uM MitoTEMPO	2	90.4305	114.446	201.577	279.245	395.065	508.321	668.015	787.238	773.801	886.316	939.558	962.678	1020.41	834.528	1069.36	1134.15	1019.22	1240.49	1173.92	1296.55	1208.93	1263.49	1225.28	1331.82	1442.84	1391.51	1474.59	1422.72	1552.22	1396.27	1414.37	1540.17	1537.92	1468.95	1556.83	1439.61	1465.68	1579.23	1456.77	1303.74	1367.46	1254.51	1445.25	1323.85	1223.74	1319.83	1198.39
		3	92.0808	79.2915	180.11	216.502	314.714	419.127	544.001	641.63	690.419	702.193	715.573	726.137	593.187	688.07	787.465	773.059	882.525	908.785	908.503	967.424	993.284	924.781	946.274	979.286	1132.14	1077.03	1082.88	1157.94	1103.15	1078.82	1118.62	1127.01	1195.34	1066.99	1148.78	1080.92	1051.09	1079.04	1096.94	1000.45	927.416	961.144	1013.91	1024.81	994.956	938.388	944.948
		4	51.7088	138.445	128.949	314.467	468.277	595.649	758.828	745.664	787.333	940.351	874.452	942.725	902.848	957.865	950.2	966.322	1119.46	977.975	1056.26	1226.29	1056.23	1081.1	1163.47	1230.3	1273.82	1197.47	1368.37	1377.67	1213.51	1519.35	1408.3	1318.37	1373.43	1170.69	1280.91	1329.93	1436.48	1300.88	1243.19	1139.62	1151.06	1178.74	1075.59	1225.13	1143.31	901.206	1062.94
		mean	65.0276	123.648	185.747	287.889	383.794	521.163	690.324	771.119	795.918	861.245	885.281	886.173	877.155	897.431	980.289	1020.52	1090.35	1073.01	1136.04	1217.61	1166.49	1173.91	1184.97	1231.37	1323.82	1301.43	1387.21	1364.53	1355.45	1437.53	1397.53	1403.65	1426.11	1361.94	1451.33	1388.3	1415.27	1378.02	1353.55	1287.67	1233.96	1229.2	1247.49	1291.03	1217.26	1132.94	1132.92
		stdev	32.0744	35.4661	43.5133	53.9575	65.1869	76.9331	110.494	110.976	100.404	108.313	126.234	108.613	195.831	179.176	145.983	193.602	192.802	155.425	209.897	178.253	184.431	217.852	189.226	179.779	151.055	204.98	228.184	146.67	232.031	281.825	217.058	226.016	180.732	304.854	298.19	257.812	271.545	235.527	229.675	305.728	247.766	231.666	235.489	235.149	215.171	247.515	164.886
	15uM candidalysin	1	8.11697	38.7959	77.6425	135.248	309.644	330.726	443.556	360.074	429.814	444.9	326.027	339.782	310.939	336.635	426.206	329.824	404.366	446.49	391.783	503.033	476.177	518.081	448.297	446.865	514.859	537.449	551.066	572.212	497.321	537.659	577.877	532.693	743.866	587.73	625.658	690.642	597.7	618.031	564.443	662.939	656.757	610.136	668.063	626.162	664.536	601.217	516.997
	+100uM TEMPOL	2	46.8629	28.7084	54.7158	120.496	274.088	362.239	291.92	357.44	319.794	255.598	304.632	359.158	247.018	304.789	373.208	323.552	419.016	358.51	420.118	409.457	361.848	491.268	383.953	384.483	463.859	468.129	455.527	457.345	435.581	514.476	557.646	525.816	530.867	528.753	517.802	490.283	517.397	468.24	643.178	433.616	453.587	403.711	494.133	432.665	480.614	450.276	353.53
		3	3.70784	36.9636	89.2637	207.848	277.97	357.84	388.55	393.082	295.292	294.732	317.715	296.644	310.86	279.647	285.302	272.393	330.973	379.732	341.017	317.769	330.637	323.598	397.07	384.691	422.413	374.882	502.914	540.95	417.306	494.366	386.536	498.004	417.124	422.329	473.667	491.972	521.816	488.501	510.327	442.539	442.653	421.061	438.897	475.64	513.681	399.4	423.42
		4	1.373	8.04455	101.855	261.988	461.204	396.376	452.472	448.81	463.327	308.297	325.624	348.29	323.715	277.656	397.3	313.061	359.596	295.972	408.734	451.328	407.6	442.14	403.034	381.842	529.81	450.351	484.087	413.973	529.789	428.687	512.357	414.476	434.308	541.523	548.006	555.788	449.26	486.039	459.162	425.743	498.994	417.082	420.348	462.42	402.027	476.735	380.692
		mean	15.0152	28.1281	80.8692	181.395	330.726	361.795	394.125	389.851	377.057	325.882	318.5	335.969	298.133	299.682	370.504	309.707	378.488	370.176	390.413	420.397	394.066	443.772	408.088	399.47	482.735	457.703	498.399	496.12	469.999	493.797	508.604	492.747	531.541	520.084	541.283	557.171	521.543	515.203	544.278	491.209	512.998	462.997	505.36	499.222	515.214	481.907	418.66
		stdev	21.4152	14.0896	20.044	65.9121	88.4308	26.938	73.7671	42.5196	82.0373	82.4311	10.0057	27.3894	34.6081	27.5569	60.7932	25.8196	40.5248	62.0684	34.928	78.3956	63.2103	86.0662	27.9655	31.6231	49.136	66.787	40.154	73.1468	52.5436	46.8726	85.8653	54.2931	150.142	69.9209	63.999	94.0591	60.6685	69.1439	78.7088	114.692	98.8953	98.3726	112.905	86.5142	110.012	85.7701	71.5922
	PMA	1	614.971	9521.71	21665.9	22339.6	21032.2	18973.8	17772.2	16279.7	15515.6	14777.2	13689.9	13297	12795.3	12432.8	12162.7	11974.1	11900.1	12065.8	11923.7	11921	11490.8	11511	11412.7	11017.4	10705.3	11133.3	10698.8	11046	10857.8	10994	9924.27	10384.5	9841.67	9709.09	9422.77	9252.48	9287.39	9210.62	8550.81	8352.4	8083.47	8112.86	7241.87	7190.67	6547.79	6414.21	6011.92
		2	426.803	7919.75	18526.8	20589.1	19889.8	17926.4	16068.2	14934.8	14517	13216.8	12550.8	12330	11913.2	12182.1	11470.6	11863.6	11220.3	11093	11235.1	11107.5	11220.2	10587	10751.4	10777.7	10149.7	10084.5	10068.7	9871.02	9659.34	9523.58	9283.73	9169.16	9107.63	8719.32	8827.39	8390.01	8169.3	7950.91	7788.46	7656.26	7581.64	6836.25	6884.09	6160.4	5927.51	5588.6	5082.65
		3	674.38	6938.42	16426.9	18135.9	17299.8	16495.2	14373.3	13968.3	12775.3	12030.6	11665.1	11311.3	11030.9	11048.9	10666.5	10892.8	9988.55	10401.7	10552.8	9735.47	9961.34	9860.69	9641.92	9296.29	9279.64	9257.6	8810.39	8776.15	8890.32	8719.49	8601.02	8016.46	8162.16	8186.5	8181.05	7834.62	7353.13	7465.67	7092.82	6621.79	6580.24	6238.81	5791.2	5620.43	5248.68	4843.86	4402.56
		4	420.664	5852.52	14814.3	16177	16386.7	15567.7	14746.3	13631.9	12844.2	12008.2	11416.1	11305.1	11658	11110.8	11231.4	10858.4	10938	11016.5	10820.7	10176.5	10089.1	10190.3	10218.4	10217.5	9794.22	9774	9600.11	9342.28	8979.29	8897.96	8972.85	8152.91	8412.07	7842.33	8123.81	8068.44	7382.82	7214.6	7058.05	6722.52	6494.75	6279.62	5842.06	5343.18	4988.55	4695.21	4090.25
		mean	534.205	7558.1	17858.5	19310.4	18652.1	17240.8	15740	14703.7	13913	13008.2	12330.5	12060.9	11849.4	11693.7	11382.8	11397.2	11011.7	11144.2	11133.1	10735.1	10690.4	10537.2	10506.1	10327.2	9982.22	10062.4	9794.5	9758.86	9596.69	9533.76	9195.47	8930.76	8880.88	8614.31	8638.75	8386.39	8048.16	7960.45	7622.53	7338.24	7185.02	6866.89	6439.81	6078.67	5678.13	5385.47	4896.85
		stdev	129.87	1557.73	2958.58	2708.55	2172.37	1508.7	1537.62	1186.98	1337.89	1307.49	1028.82	954.549	731.522	716.553	619.667	604.171	792.682	687.891	597.158	975.762	777.693	713.856	755.353	764.665	599.96	791.242	795.656	967.569	908.197	1032.74	560.318	1097.15	755.176	814.155	612.352	620.663	908.499	887.715	704.383	820.989	776.048	874.214	734.549	815.302	702.008	789.381	851.044
	PMA	1	103.168	320.293	408.95	445.258	543.841	654.241	669.297	811.567	833.575	704.705	796.293	792.404	1051.36	914.51	880.767	1014.17	1161.67	1108.67	1165.8	1159.23	1156.35	1174.97	1107.86	1219.98	1315.02	1214.64	1197.84	1226.81	1202.74	1254.04	1263.55	1183.64	1340.16	1412.12	1267.91	1428.6	1304.73	1354.86	1492.58	1363.43	1241.21	1305.37	1398.65	1465.5	1350.27	1285.3	1349.77
	+DPI	2	80.941	232.993	359.811	615.909	713.255	784.813	783.65	739.398	906.528	896.866	872.533	912.187	944.113	950.178	916.974	1005.81	1122.56	1070.24	1057.77	1163.55	1207.56	1234.15	1231.92	1204.92	1160.58	1361.96	1137.17	1364.81	1412.67	1207.26	1302.47	1276.56	1446.12	1451.27	1333.69	1410.42	1583.44	1239.97	1421.12	1376.57	1402.51	1457.1	1505.26	1499.75	1385.91	1381.63	1435.23
		3	158.059	204.774	464.285	622.844	606.489	712.118	734.975	803.167	653.36	860.367	893.323	991.463	868.581	933.522	909.645	1036.93	1075.92	1161.58	1175.27	1278.19	1127.36	1159.49	1176.83	1182.91	1269.89	1248.1	1317.74	1307.55	1279.24	1284.04	1274.41	1420.88	1474.51	1420.95	1315.64	1373.74	1325.3	1297.59	1521.66	1416.57	1453.62	1515.43	1648.5	1383.7	1473.09	1411.84	1369.79
		4	107.715	176.016	512.847	554.892	624.673	729.58	853.404	704.669	816.048	854.839	905.179	929.937	878.453	1002.2	980.349	953.021	981.237	1029.52	1165.18	1087.45	1231.11	1185.99	1022.82	1143.73	1251.04	1263.62	1390.73	1337.14	1319.78	1373.74	1245.87	1387.94	1499.8	1473.94	1372.54	1443.83	1364.43	1419.73	1480.48	1386.41	1490.48	1429.38	1444.85	1453.19	1573.9	1578.48	1518
		mean	112.471	233.519	436.473	559.726	622.064	720.188	760.332	764.7	802.378	829.194	866.832	906.498	935.627	950.102	921.934	1002.48	1085.35	1092.5	1141	1172.11	1180.59	1188.65	1134.86	1187.89	1249.13	1272.08	1260.87	1309.08	1303.61	1279.77	1271.58	1317.26	1440.15	1439.57	1322.45	1414.15	1394.48	1328.04	1478.96	1385.74	1396.95	1426.82	1499.32	1450.53	1445.79	1414.31	1418.2
		stdev	32.5657	62.3508	66.4356	82.1923	69.962	53.7858	77.7528	51.3814	106.792	85.0616	48.9235	83.3031	84.1233	37.6647	41.9629	35.5	77.7555	56.2598	55.6818	78.8658	47.2605	32.222	90.3034	33.1396	64.8517	63.3098	114.56	59.6207	87.4151	70.1625	23.7184	108.388	70.1721	28.3925	43.4217	30.2026	128.387	77.0495	42.2555	22.6036	109.917	88.5537	108.615	48.717	99.7783	122.024	75.8864
	PMA	1	370.709	3209.59	9464.63	10615.6	9877.02	9552.28	9440.09	9508.84	9506.49	9616.5	9845.39	9684.56	9856.34	9644.18	9998.67	10201.7	10078.2	10300.9	10454.8	10511.3	9926.3	10402.4	10392.9	10470.2	10380.6	10368.3	10169.4	10407.8	10385.6	10419.7	10489.6	10396.7	9577.16	9767.63	9903.37	9859.94	10043.9	9402.92	9137.21	9364.97	9084.59	8817.12	8560.03	8067.84	7810.64	7775.72	7260.21
	+MitoTEMPO	2	347.84	3603.63	9863.41	10381.4	9994.25	9509.53	8948.59	9067.2	9022.64	9006.59	8540.35	9035.72	9081.43	8864.08	9224.73	8997.65	9082.11	9532.9	9880.86	9341.44	9810.37	9894.2	10124.2	9908.66	9628.74	9751.29	9758.17	9584.86	9727.19	9727.81	9394.18	9372.83	9211	8860.5	9279.15	9186.15	8491.18	8240.56	8510.53	8432.85	7946.29	7842.95	7717.6	7199.21	6971.45	7008.45	6584.98
		3	320.066	3216.59	10071.7	10888.2	10299.4	9972.14	9520.33	9057.75	9623.95	9182.28	9268.97	9363.22	9221.87	9349.85	9032.94	9501.31	9673.93	9817.93	9929.09	9955.98	10251.8	10180.6	10325.1	10308.3	10189.5	10150.9	10210	9825.47	9844.87	10103.5	10008.3	9859.58	9883.34	9804.53	9692.73	9880.74	9455.61	9706.95	9195.11	8987.48	8719.54	8941.65	8115.38	8288.8	7842.69	7464.01	7326.86
		4	483.219	3930.65	10588.3	11575.7	11179.4	10285.5	9974.76	9665.6	9603.1	9782.01	9585.14	9922.88	9686.44	9522	10125.9	10285.5	10151.9	10344.4	10455.7	10414	10390.9	10350.4	10869	10558.6	10714.3	10225	10569.1	10468.4	10488.2	10066.4	10315.4	10287.7	10339.1	9794.23	9909.16	9921.4	9558.57	9304.43	9249.02	9362.03	9047.06	8861.97	8379.41	8326.57	7935.35	7707.71	7041.53
		mean	380.459	3490.12	9997.01	10865.2	10337.5	9829.86	9470.94	9324.85	9439.05	9396.85	9309.96	9501.59	9461.52	9345.03	9595.56	9746.54	9746.53	9999.03	10180.1	10055.7	10094.8	10206.9	10427.8	10311.4	10228.3	10123.9	10176.7	10071.6	10111.5	10079.4	10051.9	9979.2	9752.65	9556.72	9696.1	9712.06	9387.32	9163.72	9022.97	9036.83	8699.37	8615.92	8193.1	7970.6	7640.03	7488.97	7053.39
		stdev	71.5681	346.635	467.789	516.947	588.815	368.562	420.347	309.671	282.28	362.83	564.621	386.068	368.95	342.61	547.057	610.634	490.257	391.782	318.311	534.185	271.795	228.973	315.487	287.828	454.741	264.272	331.817	435.115	381.147	282.943	481.494	466.001	477.907	464.409	295.643	351.533	650.168	638.837	344.662	439.946	528.147	517.882	365.828	526.771	448.847	347.177	335.216
	PMA	1	270.425	2976.06	7007.43	7525.5	7493.64	7107.68	6691.4	6902.26	6775.01	6797.93	6482.85	6813.17	6450.97	6603.72	6770.5	6581.99	6597.74	6908.69	7020.12	6788.91	6967.6	7132.95	7353.88	7037.22	7087.33	7170.33	7214.02	7376.32	7013.9	6876.83	6905.17	6754.24	6703.53	6828.1	6694.23	6882.39	6351.39	6352.62	6276.52	6640.2	6176.17	6002.27	5724.55	5558.59	5475.19	5077.53	4929.76
	+TEMPOL	2	351.103	3193.85	6945.24	7033.5	6510.65	6465.59	6338.76	6321.7	6804.33	6593.68	6435.73	6586.85	6474.2	6189.83	6662.92	6440.28	6504.4	6810.52	6852.72	7031.63	7152.17	7112.47	7164.16	7474.99	7348.46	7353.73	6789.94	7117.21	7193.45	6831.49	7223.51	6940.35	7133.96	7062.46	6760.27	6848.05	6405.84	6701.06	6691.15	6563.29	6387.15	6154.11	6042.63	6169.28	5553.3	5311.76	5193.68
		3	269.635	3046.02	7087.44	7473.42	7180.21	7460.27	7423.81	6878.34	6690.87	6796.38	6889.86	6678.35	6331.66	6664.05	6614.4	6634.14	6597.06	6566.53	6526.05	6649.23	7134.09	7036.88	7122.62	7084.87	7256.92	7453	7158.94	7183.59	7018.7	7259.05	6969.11	6941.56	7000.39	6716.37	6893.99	7426.02	6681	6708.49	7047.07	6549.02	6583.29	6275.08	5939.21	6175.75	5872.87	5620.01	5173.01
		4	474.278	5841.05	10404.9	10585.9	10765.9	10104.8	10428.1	9467.69	8927.39	8640.4	8367.92	7821.55	7634.55	7604.81	7317.61	7434.46	7397.85	7399.85	7401.85	7210.84	7472.41	7430.66	7282.19	7492.96	7542.63	7272.25	7590.58	7271.48	7444.57	7275.18	6854.53	7188.75	7132.35	6883.67	6833.02	6918.82	6652.48	6862.26	6757.53	6377.53	6398.12	6260.82	5856	5579.78	5393.68	5066.86	4781.99
		mean	341.36	3764.24	7861.25	8154.58	7987.6	7784.59	7720.52	7392.5	7299.4	7207.1	7044.09	6974.98	6722.85	6765.6	6841.36	6772.72	6774.26	6921.4	6950.18	6920.15	7181.57	7178.24	7230.71	7272.51	7308.84	7312.33	7188.37	7237.15	7167.65	7060.64	6988.08	6956.23	6992.56	6872.65	6795.38	7018.82	6522.68	6656.11	6693.07	6532.51	6386.18	6173.07	5890.6	5870.85	5573.76	5269.04	5019.61
		stdev	96.5028	1387.51	1696.76	1635.83	1897.03	1600.68	1860.77	1409.22	1086.39	960.337	905.797	571.984	611.002	597.858	324.133	448.701	418.03	349.906	364.363	250.033	210.942	173.278	106.354	245.062	189.728	120.101	327.64	112.251	202.629	239.228	163.806	178.263	202.596	144.404	86.8039	273	168.231	215.537	317.799	110.809	166.433	126.014	134.469	348.45	209.786	259.845	198.636
	PMA	1	84.0005	1059.26	2734.46	3479.51	3519.87	3625.12	3689.19	3663.31	3963.21	3874.4	4088.17	4213.28	4128.8	4287.42	4259.84	4278.72	4140.1	4180.15	4285.58	4430.34	4201.12	4356.42	4385.83	4236.53	4403.24	4207.78	4472.22	4283.09	4254.2	4289.24	4322.33	4425.42	4560.75	4618.49	4351.8	4530.89	4525.83	4309.39	4451.42	4456.61	4251.36	4418.21	4231.99	4393.24	4445.83	4085.94	4202.83
	+100uM MitoTEMPO	2	93.8036	1063.9	2760.97	3510.57	3565.54	3814.49	3845.44	3527.05	3711.09	3964.24	4186.81	3786.26	3988.36	3910.1	4011.95	3956.96	4071.07	4100.25	4139.5	4126.34	4226.26	4359.52	4179.82	4339.67	4318.27	4168.73	4203.05	4318.54	4335.58	4308.76	4400.67	4558.45	4393.84	4178.62	4516.23	4231.68	4372.05	4236.73	4192.97	4462.64	4218.18	4253.94	4404.03	4335.24	4099.45	4156.99	4103.29
		3	58.292	689.577	2181.51	2537.61	2637.09	2949.08	2981.94	3147.22	3235.48	3352.92	3191.18	3353.12	3534.6	3543.15	3525.57	3658.5	3628.18	3509.49	3789.03	3987.98	3980.72	3969.89	4150.59	3809.68	3916.45	3986.52	3788.77	4033.61	3787.59	3991.95	4040.72	4129.17	4092.02	4125.32	4003	4075.52	3998.84	4104.78	4032.95	3981.23	4104.81	3837.32	4052.87	4156.12	4409.59	3821.76	4003.3
		4	59.8183	942.016	2417.63	2924.5	3230.19	3381.51	3437.62	3364.95	3721.56	3797.78	3688.17	3628.42	3812.31	3944.82	3930.29	3988.66	4319	4085.37	4188.88	4054.39	4209.6	4454.03	4207.5	4361	4407.05	4376.04	4061.46	4319.62	4369	4464.08	4108.52	4345.15	4390.47	4219.8	4391.26	4437.29	4479.73	4597.4	4279.04	4307.94	4185.74	4244.06	4635.77	4131.5	4486.23	3854.37	4071.93
		mean	73.9786	938.688	2523.64	3113.05	3238.17	3442.55	3488.55	3425.63	3657.84	3747.34	3788.58	3745.27	3866.02	3921.37	3931.91	3970.71	4039.59	3968.81	4100.75	4149.76	4154.43	4284.97	4230.93	4186.72	4261.25	4184.77	4131.38	4238.72	4186.59	4263.51	4218.06	4364.55	4359.27	4285.56	4315.57	4318.85	4344.11	4312.07	4239.1	4302.1	4190.02	4188.38	4331.16	4254.02	4360.27	3979.77	4095.34
		stdev	17.7017	175.388	276.322	468.685	427.351	373.68	377.215	222.09	304.705	271.601	452.883	359.699	256.089	304.259	304.991	253.546	293.497	309.032	216.487	195.399	116.273	214.879	105.845	257.169	233.493	159.869	284.944	137.786	270.335	197.216	170.946	179.891	195.094	225.3	219.853	204.774	239.031	208.219	174.452	225.565	62.8083	247.294	248.581	129.839	176.679	166.705	82.9391
	PMA	1	23.5697	354.526	1230.09	1629.13	1801.63	2067.77	1992.82	2189.19	2282.24	2257.99	2043.62	2275.75	2298.38	2165.02	2130.81	2272.32	2423.48	2441.5	2353.97	2166.93	2434.13	2288.17	2312.56	2236.37	2198.47	2242.17	2133.38	2124.75	2068.89	2172.7	2183.11	2246.04	2118.78	2189.34	1970.36	2061.72	1968.82	1922.94	1982.9	2101.88	1905.41	1861.78	2046.34	2108.21	2034.07	2004	1897.15
	+100uM TEMPOL	2	-2.32115	369.029	1119.67	1757.26	1645.53	2016.73	2287.8	2249.12	2050.58	2182.77	2206.82	2286.86	2518.93	2188.35	2415.37	2226.92	2234.17	2165.24	2051.16	2200.01	2133.03	1877.69	1958.45	1924.34	2084.3	2055.39	1963.51	2088.74	1985.36	1941.13	1866.45	1918.18	1852.23	1857.69	1764.38	1744.73	1748.79	1680.72	1817.84	1778.19	1640.47	1819.1	1714.17	1736.34	1900.53	1686.91	1740.86
		3	11.5846	322.862	905.899	1549.25	1662.48	1784.83	1963.7	1812.37	1857.34	1891.74	1954.87	2140.3	1942.59	2054.77	1985.23	1956.89	2070.73	2188.45	2160.15	2308.96	2048.83	2217.21	1876.84	2047.7	1855.92	2050.66	1883.9	1959.86	2031.74	1856.23	1895.36	1684.62	1863.2	1966.39	1914.77	1867.34	1660.78	1806.84	1841.5	1786.19	1824.81	1959.28	1850.97	1790.87	1809.94	1745.35	1842.74
		4	52.3072	466.76	1012.76	1423.98	1902.73	1796.95	1991.29	2129.14	2024.44	1948.87	1909.1	2108.72	2019.83	1897.46	2196.58	2160.51	2072.35	2196.15	2109.85	2143	2221.05	1922.23	2155.05	2197.65	2264.24	2057.69	2294.36	2052.23	2089.77	2053.33	2036.11	1926.97	1951.22	2106.92	2021.19	1952.44	2003.37	1986.01	1945.96	2062.63	2032.01	2147.88	1950.31	1979.82	2038.7	2074.89	1989.1
		mean	21.2851	378.294	1067.1	1589.91	1753.09	1916.57	2058.9	2094.95	2053.65	2070.34	2028.6	2202.91	2194.93	2076.4	2182	2154.16	2200.18	2247.84	2168.78	2204.73	2209.26	2076.33	2075.73	2101.51	2100.73	2101.48	2068.79	2056.39	2043.94	2005.85	1995.26	1943.95	1946.36	2030.09	1917.68	1906.56	1845.44	1849.13	1897.05	1932.22	1850.68	1947.01	1890.45	1903.81	1945.81	1877.79	1867.46
		stdev	23.2303	62.0476	139.365	139.917	121.83	146.695	153.184	194.654	174.789	177.488	131.281	91.5515	264.584	132.758	178.898	139.298	167.448	129.777	131.247	73.3158	165.584	206.501	196.377	143.428	179.342	93.8406	182.868	70.8401	45.8379	137.439	145.52	230.552	123.191	147.245	111.054	134.048	166.938	134.579	79.8382	174.013	164.046	146.201	142.031	171.618	110.949	190.397	103.789
	4uM Ionomycin	1	1078.53	1713	2063.27	2791.56	3404.04	3269	2582.64	1360.47	901.238	488.204	375.265	313.515	216.847	295.261	281.587	296.349	363.106	407.77	411.014	464.548	402.966	484.753	473.118	388.535	569.635	470.763	563.696	446.641	465.274	478.418	471.73	490.121	467.714	447.781	509.329	591.457	554.924	652.776	682.149	565.119	675.202	695.521	628.833	696.891	750.518	604.182	820.154
		2	1353.02	1550.67	2018.4	2887.29	3137.25	2861.54	1592.93	857.384	473.226	356.805	402.246	377.516	525.329	468.837	516.096	616.71	674.605	634.35	675.141	630.222	791.111	757.425	801.607	732.746	755.414	786.857	761.011	778.916	687.285	723.6	727.68	779.762	818.754	919.88	780.636	830.236	827.423	782.669	959.387	797.015	857.54	946.317	994.479	986.273	852.256	1028.23	922.546
		3	1258.89	1515.54	1939.01	2415.67	2822.5	2153.1	1338.68	669.44	494.661	401.566	293.664	436.118	406.921	575.281	450.903	499.759	518.434	632.096	560.519	666.139	622.92	621.043	692.775	667.071	675.848	707.642	681.546	667.682	585.285	685.209	713.82	572.334	762.734	650.897	761.056	732.832	694.584	735.291	848.126	668.729	730.761	704.893	900.241	868.576	1001.01	881.951	820.268
		4	1262.88	2013	1623.55	2500.59	2582.43	2040.77	1182.17	749.854	491.781	456.403	539.101	478.621	392.055	621.67	563.713	616.283	627.935	747.32	745.978	760.331	774.599	746.65	786.772	696.611	793.248	791.47	834.223	845.466	742.702	750.787	714.555	703.969	809.972	773.981	888.706	989.296	831.947	923.732	894.11	939.9	982.635	819.274	1082.69	958.028	1086.77	972.315	918.638
		mean	1238.33	1698.05	1911.06	2648.78	2986.56	2581.1	1674.11	909.287	590.226	425.745	402.569	401.442	385.288	490.262	453.075	507.275	546.02	605.384	598.163	630.31	647.899	652.468	688.568	621.241	698.536	689.183	710.119	684.676	620.137	659.504	656.946	636.546	714.793	698.135	734.932	785.955	727.22	773.617	845.943	742.691	811.534	791.501	901.561	877.442	922.638	871.67	870.401
		stdev	115.058	226.898	198.438	226.255	359.274	585.091	628.897	310.486	207.558	58.2477	102.057	71.7928	127.145	144.892	123.322	151.002	138.399	142.302	146.306	123.378	179.98	127.805	151.502	157.445	98.8866	150.611	115.827	174.818	122.104	123.685	123.642	129.898	166.547	199.86	160.535	167.292	131.351	113.56	118.354	162.116	137.238	117.548	196.489	130.404	150.178	188.234	57.977
	4uM Ionomycin	1	137.46	242.577	357.935	500.147	532.769	569.6	727.355	728.101	799.961	850.106	807.623	902.054	885.43	913.23	1030.23	1092.56	1161.38	1194.85	1052.52	1028.43	1163.58	1013.71	1229.37	1096.96	1052.38	1058.44	1111.66	954.403	982.44	1100.74	934.038	928.973	1072.56	1046.13	1202.31	1203.81	1151.12	1125.96	1176.04	1242.75	1196.34	1209.33	1328.8	1276.39	1243.08	1266.92	1265.49
	+DPI	2	57.6645	185.54	225.92	254.07	414.778	576.957	590.988	689.16	680.318	692.633	697.634	830.527	813.699	900.304	873.567	877.986	851.648	976.719	887.958	969.425	1026.5	1005.44	1053.85	935.799	969.615	1009.91	894.754	949.115	942.222	932.425	924.273	933.989	975.655	950.192	1028.22	913.995	969.774	1108.09	1087.71	1020.01	869.236	1058.48	1059.59	1093.1	999.408	1054.31	1089.66
		3	134.212	283.731	314.248	466.187	471.883	606.446	716.168	852.874	830.021	860.063	864.862	905.143	1141.1	945.062	1004.84	1006.3	1032.33	1096.88	1109.16	1104.08	1287.05	1167.62	1242.97	1201.31	1198.9	1257.45	1224.17	995.983	1218.96	1117.61	1121.49	1114.66	1139.58	1030.37	1082.69	1160.38	1091.84	1227.15	1151.88	1240.6	1339.82	1218.96	1212.54	1135.52	1439.01	1294.42	1184.65
		4	148.708	252.052	290.307	512.342	541.977	569.032	699.321	840.899	831.534	778.354	825.396	936.736	939.759	975.787	910.982	1115.15	1125.8	1188.94	1186.18	1126.25	1225.52	1137.29	1086.15	1096.42	1034.45	1181.44	1228.78	1083.53	1119.07	1183.94	1102.25	1147.68	1061.24	1222.32	1136.59	1175.48	1166.71	1241.27	1055.65	1115.52	1262.45	1355.16	1203.24	1373.95	1405.18	1315.37	1267.42
		mean	119.511	240.975	297.103	433.187	490.352	580.509	683.458	777.759	785.459	795.289	798.879	893.615	944.997	933.596	954.905	1023	1042.79	1114.35	1058.95	1057.05	1175.66	1081.01	1153.09	1082.62	1063.84	1126.81	1114.84	995.758	1065.67	1083.68	1020.51	1031.33	1062.26	1062.25	1112.45	1113.42	1094.86	1175.62	1117.82	1154.72	1166.96	1210.48	1201.04	1219.74	1271.67	1232.76	1201.81
		stdev	41.6963	40.9324	55.099	120.997	59.2083	17.6642	62.7142	81.5365	71.5859	77.5148	71.6099	44.8837	140.56	33.8363	74.6379	107.453	138.563	102.13	126.475	71.8742	111.487	83.4842	96.9993	109.605	96.8068	113.124	156.4	62.1551	127.169	107.04	105.857	116.094	67.2952	114.682	74.4713	134.161	89.4115	68.2927	55.7416	107.716	206.964	121.257	110.254	129.255	200.642	120.606	84.1267
	4uM Ionomycin	1	1000.37	1067.31	1057.13	1561.07	1995.1	2113.34	2329.56	1972.85	1809.92	1775.45	1373.99	1149.39	990.732	1040.07	860.957	806.52	823.666	890.267	964.512	985.335	1065.18	1030.81	1036.14	1139.5	974.043	1104.52	1120.25	1076.79	1074.7	913.849	1247.13	978.837	1083.9	1100.25	1174.36	1058.79	1204.26	1132.1	1323.32	1385.53	1183.09	1220.6	1487.73	1293.98	1459.61	1407.45	1459.02
	+MitoTEMPO	2	994.147	1108.22	993.446	1472.24	1970.34	2033.79	2295.91	1939.54	1596.81	1263.73	1105.98	1030.47	924.734	879.143	903.983	829.947	880.925	930.571	906.637	899.205	1097.02	1107.36	1055.49	1035.64	1052.82	1018.89	1038.37	1066.57	1041	968.767	1053.94	1182.27	1185.59	1068.47	1187.82	1091.31	1212.03	1267.14	1095.51	1162.83	1351.5	1353	1351.72	1306.79	1227.85	1366.34	1430.81
		3	1170.18	1536.02	1342.36	1533.67	1901.72	2196.75	2095.07	1701.48	1716.5	1323.98	1318.66	1051.51	1143.88	1011.07	1062.99	1089.67	987.815	1088.16	1080.94	1100.29	1119.68	1183.43	1059.63	1051.18	1165.44	1102.73	1142.21	1163.46	1041.47	1168.25	1079.23	1095.28	1121.69	1173.97	1165.26	1233.4	1309.46	1331.04	1360.84	1385.32	1375.28	1349.81	1556.04	1496.43	1499.75	1384.67	1595.07
		4	1123.14	907.621	946.183	1346.7	1616.51	1952.18	1785.06	1492.62	1459.23	1058.21	993.138	884.52	737.009	753.551	735.672	649.03	838.154	849.649	883.281	978.779	894.88	850.235	1020.5	938.533	991.749	1061.53	922.05	965.256	865.946	871.569	796.518	943.59	949.061	906.598	919.304	1003.48	1112.92	1030.75	1058.68	1119.18	1093.83	1153.39	1202.73	1142.17	1195.15	1281.01	1351.81
		mean	1071.96	1154.79	1084.78	1478.42	1870.92	2074.01	2126.4	1776.62	1645.61	1355.34	1197.94	1028.97	949.089	920.958	890.901	843.792	882.64	939.662	958.842	990.902	1044.19	1042.96	1042.94	1041.21	1046.01	1071.92	1055.72	1068.02	1005.78	980.609	1044.2	1049.99	1085.06	1062.32	1111.69	1096.74	1209.67	1190.26	1209.59	1263.21	1250.92	1269.2	1399.55	1309.84	1345.59	1359.87	1459.18
		stdev	88.4054	268.484	177.635	95.3449	174.144	104.995	250.001	224.612	151.814	302.299	178.855	109.357	168.571	131.759	135.128	182.546	74.2106	104.366	88.2702	82.7688	102.019	142.793	18.1278	82.3284	86.4743	40.5469	99.6884	81.1341	94.5476	131.271	186.055	109.442	99.9085	112.83	128.589	98.0528	80.319	134.852	154.487	142.237	135.228	98.8169	156.302	145.132	156.27	55.1956	101.323
	4uM Ionomycin	1	564.621	631.344	628.066	863.786	1132.57	1265.69	1255.11	1091.61	1124.72	765.358	630.66	532.166	423.706	519.128	480.428	450.171	526.178	454.918	403.489	542.866	548.713	533.352	577.111	600.881	733.338	618.372	568.171	555.871	607.47	574.78	583.912	522.05	649.518	525.518	668.168	639.118	711.245	771.95	751.511	687.841	760.623	727.266	924.732	764.808	939.414	793.694	846.947
	+TEMPOL	2	745.161	612.731	696.774	1009.41	1297.12	1312.76	1289.77	1231.16	1101.65	934.441	731.622	563.917	529.655	439.478	444.062	451.399	460.176	575.821	558.245	574.177	613.509	679.572	741.874	622.124	632.816	678.189	624.44	608.839	621.977	518.572	553.844	657.687	692.797	651.901	634.102	723.128	722.145	808.792	834.73	796.795	937.718	928.12	866.518	907.194	1030.89	980.223	1053.59
		3	1146.8	916.358	816.226	1100.43	1359.85	1421.19	1404.53	1080.79	848.635	724.161	626.807	534.043	441.325	506.374	559.431	445.162	480.356	463.403	626.327	602.003	566.76	604.283	593.836	652.237	629.681	658.933	568.187	526.757	558.311	684.344	508.046	675.998	668.722	725.151	726.525	664.706	789.641	724.108	832.695	793.867	932.924	913.889	838.231	992.576	952.665	926.318	985.67
		4	685.833	852.599	1117.22	1308.59	1665.79	1432.07	1095.54	720.69	695.601	514.342	443.724	316.372	383.224	393.227	453.122	465.892	528.718	510.107	470.365	557.937	518.285	545.452	505.86	610.833	625.619	668.857	606.747	533.628	563.498	548.399	618.823	636.279	690.415	753.552	713.115	719.201	745.399	775.583	882.015	797.121	800.375	842.35	1022	880.302	1051.57	939.779	921.7
		mean	785.604	753.258	814.572	1070.55	1363.83	1357.93	1261.24	1031.06	942.652	734.576	608.203	486.625	444.477	464.552	484.261	453.156	498.857	501.062	514.606	569.246	561.817	590.665	604.67	621.519	655.364	656.088	591.886	556.274	587.814	581.524	566.156	623.004	675.363	664.03	685.477	686.538	742.107	770.108	825.238	768.906	857.91	852.906	912.87	886.22	993.635	910.003	951.977
		stdev	252.247	153.928	216.225	186.23	222.955	81.7458	127.593	217.952	206.803	172.728	119.911	114.43	61.7754	59.0016	52.443	8.90893	34.0422	55.4322	97.7926	25.3057	39.8466	66.8802	99.1047	22.2417	52.0664	26.3445	28.3117	37.1813	31.7026	72.2903	46.9661	69.232	20.3517	101.788	42.3784	41.3561	34.7432	34.8608	54.1757	54.0631	90.8689	91.784	81.1779	94.0344	55.8655	80.8526	88.3335
	Blank1	1	305.365	383.715	436.248	618.014	527.727	721.326	701.326	710.936	830.832	813.324	794.8	816.543	965.252	1008.59	1037.23	991.412	1026.51	1046.97	995.73	1042.34	1060.5	1136.45	1184.85	1085.36	1185.82	1455.71	1246.23	1150.14	1173.52	1131.94	1217.73	1248.67	1319.75	1284.59	1351.81	1285.13	1410.87	1304.62	1389.6	1524.12	1286.58	1297.61	1479.84	1281.09	1227.68	1282.85	1349.96
	(RPMI+luminol+HRP)	2	317.11	451.102	488.584	647.969	694.285	765.522	673.588	742.727	820.027	907.74	933.92	849.175	1054.79	1062.08	978.41	1049.77	1030.88	1112.02	1181.08	1150.97	1124.83	1260.73	1218.51	1391.84	1137.22	1183.63	1276.82	1231.87	1364.95	1272.25	1402.59	1383.28	1320.22	1262.47	1434.36	1270.48	1442.06	1534.44	1470.94	1391.16	1480.83	1416.23	1360.38	1323.97	1508.98	1426.73	1335.17
		3	353.724	399.424	498.03	606.213	690.096	777.171	717.686	822.062	824.398	912.417	875.946	898.308	993.828	916.982	1038.81	977.939	1026.68	1019.86	1211.75	1131.5	1141.25	1239.32	1112.51	1216.55	1373.61	1257.91	1244.24	1235.91	1366.7	1316.71	1459.1	1432.85	1366.31	1348.02	1461.27	1289.97	1415.77	1353.64	1305.24	1333.61	1426.87	1343.05	1541.09	1382.71	1387.54	1409.98	1316.8
		4	405.818	458.789	564.089	641.849	803.112	761.487	726.096	898.574	880.439	809.679	928.545	959.683	1114.43	914.309	1019.58	1137.45	1189.04	1051.53	1232.4	1195.56	1210.55	1150.71	1236.12	1203.37	1458.85	1386.12	1360.67	1292.28	1367.34	1333.74	1322.38	1406.91	1285.79	1388.08	1342.8	1280.34	1349.1	1283.76	1521.87	1396.36	1330.37	1236.53	1363.84	1478.85	1442.16	1283.05	1516.63
		mean	345.504	423.257	496.738	628.511	678.805	756.377	704.674	793.575	838.924	860.79	883.303	880.927	1032.08	975.49	1018.51	1039.14	1068.28	1057.6	1155.24	1130.09	1134.28	1196.8	1188	1224.28	1288.88	1320.84	1281.99	1227.55	1318.13	1263.66	1350.45	1367.93	1323.02	1320.79	1397.56	1281.48	1404.45	1369.12	1421.91	1411.31	1381.16	1323.36	1436.29	1366.65	1391.59	1350.65	1379.64
		stdev	45.1763	37.2802	52.4829	19.6969	113.496	24.2948	23.1356	84.1646	28.0302	56.9649	64.5389	62.338	66.399	72.4793	28.1169	72.575	80.5337	38.8831	108.41	64.3541	61.64	62.3469	54.6353	126.322	152.415	122.798	54.5317	58.5116	96.4103	91.5596	104.763	82.0419	33.0587	57.6804	59.1747	8.3207	39.3594	114.042	94.9592	80.4009	88.5974	75.7519	89.2393	85.6132	120.029	78.4747	92.3284
	Blank2	1	-24.5108	-13.6125	1.50372	-7.16114	-0.306314	-1.39935	29.6569	7.46194	7.39058	4.13455	-17.2695	0.599007	-6.09314	-16.9718	-7.74555	-2.25454	7.70048	14.9925	3.88774	13.2994	2.60398	-3.70185	-18.0921	-20.1614	19.6202	11.1095	16.6076	-1.5495	12.0242	-1.98512	4.00861	7.71121	-11.4561	11.5504	4.53861	-9.20699	5.98266	9.53998	17.2227	18.0531	-7.63081	-0.0498633	9.31023	9.90974	-5.91188	-30.0903	-28.8211
	(RPMI)	2	-24.3284	-25.2991	-21.3793	-7.86676	-2.01771	-11.1309	-15.0443	7.02017	17.2672	-16.1352	-15.5515	-9.82162	-33.2532	10.1387	33.6345	18.6027	12.6668	-1.56894	-15.9099	5.80991	7.97686	-25.3663	-5.44882	-7.55358	16.7856	20.8759	25.7322	1.19072	8.5056	7.40684	1.86921	15.1018	1.26283	0.50568	-15.889	9.18457	16.7454	8.5651	7.09268	-1.52083	5.68356	-27.3896	7.55826	-1.24685	-27.198	-33.473	-14.0141
		3	-25.905	-27.8976	-31.7957	2.87054	5.43476	-2.30198	0.0871283	12.7365	-3.86298	-10.3564	-7.37538	-16.1575	1.98323	-22.7845	8.75194	22.2432	20.7442	10.9687	23.5209	3.9663	9.89903	-15.7296	-4.33904	18.2281	18.4133	44.5251	8.00315	0.984355	3.29629	7.69265	-0.46439	5.4363	13.3107	0.313409	4.36747	4.51706	3.54957	18.2695	8.35162	-11.0482	-12.9456	-17.9328	4.52366	26.8416	6.69671	-38.6295	-25.2389
		4	-39.6199	-27.4016	-34.6632	-3.10369	-4.39373	-8.60368	28.5925	-2.3656	20.9007	-9.21519	-10.7738	-19.9454	-32.1755	-18.2868	-17.8191	-7.84814	18.4754	8.33514	27.1656	1.58582	17.3165	-11.0679	-13.5101	-34.3303	34.9556	19.8267	34.1202	3.1603	11.6879	3.63823	-8.91707	4.08759	8.55281	12.5829	-24.7111	17.0155	2.22004	5.94694	3.48673	-35.7017	-20.1985	6.60689	-3.55394	10.0791	-7.93581	-38.119	-14.9139
		mean	-28.591	-23.5527	-21.5836	-3.81526	-0.320748	-5.85898	10.8231	6.21325	10.4239	-7.89306	-12.7425	-11.3314	-17.3847	-11.9761	4.20545	7.68581	14.8967	8.18185	9.66609	6.16536	9.44909	-13.9664	-10.3475	-10.9543	22.4437	24.0843	21.1158	0.946469	8.8785	4.18815	-0.87591	8.08422	2.91756	6.2381	-7.9235	5.37753	7.12442	10.5804	9.03843	-7.55441	-8.77284	-9.69134	4.45955	11.3959	-8.58725	-35.078	-20.747
		stdev	7.38623	6.72185	16.4157	4.92666	4.18708	4.7563	22.0216	6.28118	11.1042	8.57151	4.51169	8.98343	18.011	14.9518	22.4696	14.9578	5.881	7.05344	19.8806	5.0606	6.08609	9.07063	6.58482	22.3188	8.42176	14.3131	11.2944	1.93149	4.04509	4.51121	5.66344	4.91155	10.7875	6.74388	14.7382	11.0058	6.60049	5.34587	5.8327	22.3355	10.9278	15.7029	5.69653	11.5809	13.9945	4.05438	7.41002
	corrected
	condition	replicate	0	2	4	6	8	10	12	14	16	18	20	22	24	26	28	30	32	34	36	38	40	42	44	46	48	50	52	54	56	58	60	62	64	66	68	70	72	74	76	78	80	82	84	86	88	90	92
	unstimulated	1	-2.03725	69.1885	236.247	234.357	380.055	439.323	424.286	449.405	496.186	564.83	535.597	583.923	504.955	653.66	515.793	406.267	432.522	381.525	245.29	274.898	341.688	35.8075	123.053	51.27	31.885	71.7575	124.13	67.88	-85.5575	43	-44.56	-117.747	5.1725	-21.05	-123.04	-107.04	-124.24	-16.555	-232.972	-274.242	-290.692	-150.425	-311.488	-137.405	-339.5	-222.172	-227.39
		2	9.83175	125.254	241.16	186.271	365.975	446.693	625.906	552.115	718.486	605.95	699.647	798.583	656.705	700.19	663.783	704.447	782.482	752.265	542.14	457.457	496.178	519.578	400.062	424.1	293.865	337.207	402.35	335.44	389.462	372.26	362.64	303.033	88.6825	131.14	267.22	268.91	267.98	261.465	220.188	198.198	84.4275	222.615	71.0425	90.725	100.25	-174.602	-5.12
		3	-74.4893	165.589	85.3652	206.158	187.458	279.363	528.866	492.255	608.906	656.56	561.457	554.893	575.985	624.09	657.733	714.827	787.472	684.845	572.21	657.207	609.237	420.757	360.753	374.79	444.295	346.707	395	392	295.122	167.75	213.02	238.283	217.102	178.11	215.29	244.01	269.3	172.775	188.878	352.278	60.0675	259.095	67.6625	217.605	328.92	143.648	29.26
		4	18.5757	59.5385	91.3872	91.0018	183.91	153.048	408.666	293.605	505.466	335.45	483.497	577.023	631.465	603.41	598.572	574.447	761.462	661.045	484.72	586.747	617.608	477.088	334.183	448.59	148.235	172.517	344.78	252.23	161.753	213.9	226.01	97.0425	123.943	196.13	259.84	250.93	143.74	106.315	-22.6325	-24.0125	10.0775	251.505	301.002	63.895	21.16	80.8575	30.33
		mean	-12.0298	104.893	163.54	179.447	279.35	329.607	496.931	446.845	582.261	540.697	570.05	628.605	592.277	645.337	608.97	599.997	690.985	619.92	461.09	494.077	516.178	363.308	304.513	324.688	229.57	232.047	316.565	261.888	190.195	199.227	189.278	130.153	108.725	121.083	154.827	164.203	139.195	131	38.365	63.055	-34.03	145.697	32.055	58.705	27.7075	-43.0675	-43.23
		stdev	42.4879	49.7678	86.8496	62.1763	108.318	140.765	101.197	110.503	104.201	141.881	92.2815	113.993	67.2736	41.9819	68.7322	144.083	172.677	163.558	148.374	167.909	128.834	222.053	123.963	184.844	178.825	133.469	130.816	141.505	206.208	136.08	169.949	186.306	87.7536	98.6358	186.66	181.133	185.231	117.115	210.601	272.802	173.885	198.04	253.734	146.925	277.414	182.209	123.872
	unstimulated	1	-176.415	-134.87	-108.291	-195.274	-141.026	-88.8705	-99.581	-63.2518	-76.493	-157.361	-177.645	-63.2172	-215.042	-119.34	-142.051	-37.1927	-89.5965	9.575	-141.42	-21.4325	-13.6525	-197.669	-122.668	-186.74	-159.445	-259.182	8.68	-62.05	-56.3575	-34.24	-9.03	-109.388	-63.6675	-31.96	-184.23	-66.64	-148.87	-56.475	-20.2525	-153.522	-59.3625	-143.655	-162.168	87.295	-119.41	6.5175	-98.48
	+DPI	2	-201.504	-232.075	-280.154	-262.614	-304.13	-329.711	-113.092	-174.378	-210.031	-299.543	-202.426	-202.207	-251.263	-171.764	-185.5	-176.6	-203.33	-214.816	-187.888	-116.612	-147.096	-216.707	-162.517	-257.214	-294.913	-197.332	-174.22	-118.99	-285.987	-133.66	-165.53	-323.467	-73.6975	-199.62	-347.54	-126.22	-362.8	-187.505	-156.293	-240.202	-200.553	-65.635	-127.408	-124.355	-89.52	-222.832	-101.27
		3	-121.518	-182.374	-64.5987	-123.913	-14.102	-121.281	-36.587	-55.0168	-92.66	-79.536	-34.7927	45.3368	-175.897	78.6398	-17.9775	0.42725	-28.9075	263.995	52.82	40.9375	201.348	157.878	61.3125	2.88	44.595	43.5375	5.65	241.11	124.562	218.91	24.37	15.8225	138.683	119.69	50.42	159.88	79.55	149.505	219.268	-44.7025	-36.2925	209.385	131.722	162.545	299.37	134.848	188.35
		4	-108.132	-84.7605	-157.686	-88.6843	-173.347	-121.703	-64.174	-40.6888	-57.432	34.986	5.69725	20.2678	-61.742	6.50375	127.852	-53.0967	116.762	28.415	-11.37	-118.502	-61.7625	-23.2225	9.7225	-74.95	-37.865	82.2075	-2.98	-17.94	40.7425	48.06	22.13	-31.1375	72.8125	-2.96	-37.34	142.81	-2.97	83.265	-34.2825	53.1175	198.688	-42.125	29.6525	-128.415	157.79	90.7575	-36.79
		mean	-151.893	-158.52	-152.682	-167.622	-158.151	-165.391	-78.3585	-83.3338	-109.154	-125.363	-102.291	-49.955	-175.986	-51.4903	-54.4192	-66.6155	-51.2678	21.7922	-71.9645	-53.9025	-5.291	-69.9303	-53.5375	-129.006	-111.907	-82.6925	-40.7175	10.5325	-44.26	24.7675	-32.015	-112.043	18.5325	-28.7125	-129.673	27.4575	-108.772	-2.8025	2.11	-96.3275	-24.38	-10.5075	-32.05	-0.7325	62.0575	2.3225	-12.0475
		stdev	44.348	63.1902	93.1009	77.3085	119.142	110.621	34.6548	61.4078	68.7753	140.445	103.155	111.607	82.1456	114.552	140.728	76.6806	133.324	195.652	111.811	77.7917	148.399	175.061	106.22	115.595	148.016	170.702	89.1386	159.186	177.299	149.237	90.306	150.114	104.316	131.538	174.548	145.273	193.905	150.112	157.134	127.763	165.491	152.883	137.419	148.317	201.153	159.265	136.873
	unstimulated	1	11.2987	156.021	174.935	127.382	171.679	255.993	408.066	358.715	497.746	488.28	709.507	672.563	572.155	920.13	750.473	929.627	820.442	927.795	1042.99	972.998	907.697	1022.76	978.722	1016.18	936.675	934.087	1186.6	1137.51	837.713	1153.51	1124.86	857.252	1042.88	916.27	895.3	1002.61	773.29	919.325	881.648	827.848	909.997	911.135	731.602	799.575	802.11	865.558	764.26
	+MitoTEMPO	2	121.162	142.801	213.554	285.103	384.045	366.713	522.726	541.445	709.096	770.01	871.307	991.823	847.605	1181.69	1179.19	1146.26	1025.32	1118.27	1302.68	1388.33	1243.38	1283.33	1321.67	1384.86	1230.14	1213.02	1109	1237.95	1374.5	1268.27	1347.93	1217.73	1379	1152.44	1114.33	1145.21	1199.02	1107.19	904.267	871.198	1023.94	949.735	750.702	903.255	884.95	862.458	659.13
		3	118.094	256.786	266.991	364.208	326.315	487.754	596.166	570.065	602.046	860.69	823.807	796.233	895.195	921.98	1000.97	1082.86	1165.35	1125.83	1254.62	1315.78	1327.57	1147.95	1268.95	1274.73	1004.53	977.797	1137.03	1042.67	1185.27	1111.59	961.02	1111.33	962.682	1006.01	976.29	1005.83	971.7	943.315	875.227	797.558	950.068	760.555	838.522	678.005	887.03	705.288	615.12
		4	135.752	68.6115	280.672	182.075	220.297	407.463	517.186	457.935	480.886	492.2	888.047	777.053	787.695	662.13	805.263	913.837	712.212	937.715	881.56	910.977	1031.48	977.018	1018.87	919.88	886.995	868.868	908.63	1039.76	823.082	1045.68	818.02	938.393	824.233	709.15	829.4	848.1	712.9	867.035	853.888	797.488	668.818	841.675	679.473	786.505	663.38	546.848	693.76
		mean	96.5765	156.055	234.038	239.692	275.584	379.481	511.036	482.04	572.444	652.795	823.167	809.418	775.662	921.482	933.975	1018.14	930.832	1027.4	1120.46	1147.02	1127.53	1107.76	1147.05	1148.91	1014.59	998.443	1085.32	1114.47	1055.14	1144.76	1062.96	1031.18	1052.2	945.968	953.83	1000.44	914.228	959.215	878.758	823.523	888.205	865.775	750.075	791.835	809.368	745.038	683.067
		stdev	57.3714	77.3926	48.8992	105.672	96.937	96.4678	77.5122	94.9868	105.692	191.325	80.5106	133.194	142.623	212.111	195.67	114.478	203.231	109.408	195.173	239.936	192.343	137.548	173.317	217.236	151.561	149.889	122.081	94.0124	270.833	93.5385	227.616	163.388	235.845	185.473	122.71	121.38	219.701	103.66	20.7372	34.8502	153.684	83.1843	66.205	92.1231	105.054	151.846	62.972
	unstimulated	1	-176.723	-194.731	-228.731	-310.132	-206.66	-246.644	-22.786	-158.48	-164.86	-75.054	-81.2007	-92.4282	-234.687	0.37575	-119.432	-103.084	37.0925	51.315	-166.023	18.4675	220.128	-115.352	-35.9375	-153.27	-35.415	-29.6325	-134.03	104.73	-50.8675	-14.73	-96.4	12.9425	-16.3575	-9.5	115.62	161.87	-14.03	-25.605	9.4875	122.258	81.7875	106.165	38.6825	158.975	-32.76	142.998	-134.04
	+TEMPOL	2	-194.54	-172.286	-208.854	-217.587	-233.956	-360.146	-188.867	-204.497	-135.421	-143.125	-186.225	-101.816	-327.313	-200.821	-116.651	-106.624	-118.283	-131.891	-152.97	-155.953	-45.9725	-52.6925	-126.027	-189.23	-202.805	-96.3925	-54.11	-57.08	-230.308	-54.88	-241.29	-298.818	-93.4875	37.4	-225.74	-49.11	-135.85	-22.675	-39.4325	-85.0825	2.2675	-3.685	26.9125	-64.135	-42.76	70.4575	-144.04
		3	-151.043	-196.87	-234.015	-195.907	-293.96	-228.381	-155.542	-127.412	-202.859	-109.323	-68.7887	-87.9532	-225.482	-56.0523	6.2525	-31.0828	24.2325	-3.045	2.04	15.2175	86.4475	38.3875	52.2025	10.1	88.105	12.5275	48.56	113.22	-64.2575	73.38	59.42	149.803	87.6125	31.98	-46.21	231.8	-32.84	98.475	-107.412	22.2275	58.1675	172.895	95.7425	121.855	153.86	95.9875	182.28
		4	-161.941	-183.264	-219.234	-187.698	-184.915	-144.541	-70.91	-64.9447	-136.397	54.16	-127.723	39.8468	-40.222	84.5997	12.6925	51.3573	86.1225	110.045	67.26	101.828	174.158	-35.9925	-2.5175	-50.14	82.855	94.9975	-66.17	-8.92	-5.9775	203.76	-73.93	70.3225	46.7125	178.26	-89.57	60.24	-23.24	181.985	130.328	-29.5925	72.6575	37.335	-48.0775	44.215	30.59	-98.6425	9.24
		mean	-171.062	-186.788	-222.708	-227.831	-229.873	-244.928	-109.526	-138.833	-159.884	-68.3355	-115.984	-60.5877	-206.926	-42.9745	-54.2847	-47.3582	7.29125	6.606	-62.4233	-5.11025	108.69	-41.4125	-28.07	-95.635	-16.815	-4.625	-51.4375	37.9875	-87.8525	51.8825	-88.05	-16.4375	6.12	59.535	-61.475	101.2	-51.49	58.045	-1.7575	7.4525	53.72	78.1775	28.315	65.2275	27.2325	52.7	-21.64
		stdev	18.861	11.3646	11.0774	56.2974	47.2013	88.7496	76.2179	58.5595	31.7369	86.2626	53.2567	67.2051	120.275	120.057	73.6762	74.4477	87.8602	103.236	115.333	108.257	117.075	63.2239	74.731	91.8903	136.48	80.1363	75.3773	84.3655	98.1861	114.549	123.152	196.439	78.9845	81.8753	140.675	122.485	56.7619	100.844	100.258	88.1921	35.6537	77.7266	59.1375	98.6094	90.4504	105.273	152.919
	unstimulated	1	-287.555	-338.308	-397.562	-452.337	-446.006	-462.519	-419.492	-427.921	-467.018	-452.057	-393.259	-490.999	-540.023	-565.264	-530.204	-469.066	-583.803	-424.721	-559.148	-498.485	-550.565	-516.857	-565.035	-581.243	-709.5	-680.514	-612.06	-547.808	-580.642	-571.852	-693.67	-699.484	-594.858	-583.668	-523.132	-561.91	-737.695	-606.229	-639.15	-698.64	-651.438	-604.103	-652.874	-602.83	-637.71	-646.839	-540.09
	+100uM MitoTEMPO	2	-299.044	-381.402	-410.708	-534.502	-452.002	-527.87	-392.606	-419.556	-373.557	-506.142	-462.404	-401.937	-434.311	-474.426	-404.525	-317.877	-274.325	-287.504	-362.752	-304.405	-279.178	-390.692	-321.739	-246.11	-296.076	-324.531	-307.212	-331.626	-244.098	-372.532	-364.545	-409.572	-261.477	-271.7	-384.08	-267.64	-420.427	-309.845	-430.149	-436.307	-407.245	-356.94	-414.188	-453.677	-463.652	-560.737	-458.968
		3	-308.219	-375.556	-371.912	-536.301	-526.759	-585.579	-474.482	-549.873	-470.484	-572.186	-647.117	-630.951	-595.464	-611.623	-625.539	-571.794	-546.997	-565.115	-707.534	-583.503	-532.745	-544.236	-607.342	-633.429	-782.219	-640.76	-619.422	-586.398	-700.739	-582.255	-768.514	-692.871	-727.877	-631.751	-814.739	-644.684	-583.778	-729.492	-714.146	-600.714	-587.076	-537.197	-687.551	-612.939	-731.193	-627.321	-667.628
		4	-318.424	-359.513	-437.723	-492.432	-538.042	-549.36	-513.727	-568.724	-556.919	-579.452	-650.646	-495.503	-707.713	-588.142	-688.462	-604.535	-607.952	-510.538	-669.924	-579.406	-598.596	-604.197	-569.518	-640.024	-670.617	-756.325	-600.353	-486.468	-642.097	-544.006	-652.923	-623.648	-597.249	-510.363	-731.679	-689.554	-631.727	-609.445	-634.049	-624.487	-723.275	-552.225	-686.113	-594.469	-569.865	-671.085	-667.791
		mean	-303.31	-363.695	-404.476	-503.893	-490.702	-531.332	-450.077	-491.518	-466.995	-527.459	-538.356	-504.848	-569.378	-559.864	-562.183	-490.818	-503.269	-446.97	-574.84	-491.45	-490.271	-513.996	-515.909	-525.202	-614.603	-600.533	-534.762	-488.075	-541.894	-517.661	-619.913	-606.394	-545.366	-499.37	-613.408	-540.947	-593.407	-563.753	-604.374	-590.037	-592.259	-512.616	-610.181	-565.979	-600.605	-626.496	-583.619
		stdev	13.1522	19.2893	27.401	39.9022	48.4307	51.688	54.4221	78.7172	74.8981	60.1211	130.716	94.4665	113.903	60.0207	123.611	128.932	154.674	121.001	154.786	130.697	143.451	89.9309	130.83	187.91	217.33	190.143	151.903	112.122	204.496	98.091	176.847	135.623	199.202	159.776	196.013	189.72	132.038	178.728	121.784	110.647	135.308	107.669	131.641	75.2477	112.74	47.3531	102.592
	unstimulated	1	-359.512	-410.286	-477.262	-599.511	-605.783	-715.43	-614.881	-669.212	-789.678	-784.299	-814.366	-798.562	-923.813	-890.853	-893.69	-912.115	-957.163	-853.67	-954.768	-922.777	-889.294	-998.089	-1020.84	-1013.13	-1079.32	-1053.02	-1086.76	-1055.16	-1049.49	-1087.88	-1072.49	-1141.5	-1104.21	-1102.48	-1158.41	-1067.81	-1150.54	-1088.58	-1192.94	-1127.49	-1120.56	-1090.37	-1151.11	-1121.02	-1094.1	-1080.95	-1099.35
	+100uM TEMPOL	2	-360.657	-437.498	-486.934	-574.328	-666.749	-704.524	-655.544	-678.779	-756.563	-786.802	-828.524	-812.366	-917.053	-877.195	-908.506	-863.669	-932.287	-891.74	-913.959	-938.939	-967.426	-1015.36	-1027.9	-997.236	-1028.84	-1069.55	-1043.96	-1065.68	-1131.2	-1096.63	-1142.58	-1174.4	-1132.6	-1081.05	-1194.36	-1066.92	-1169.45	-1196.79	-1189.81	-1194.21	-1205.27	-1139.13	-1208.89	-1127.9	-1125.69	-1092.96	-1173.12
		3	-354.693	-401.556	-494.03	-582.398	-624.847	-718.525	-665.219	-708.029	-745.823	-809.872	-847.33	-826.929	-924.223	-866.991	-923.057	-899.919	-889.843	-906.141	-992.744	-1004.22	-960.167	-1071.75	-1034.57	-1073.63	-1135.1	-1126.35	-1133.3	-1012.08	-1177.07	-1125.86	-1196.49	-1173.08	-1122.3	-1133.24	-1186.31	-1075.74	-1224.43	-1134.61	-1160.99	-1214.44	-1199.8	-1087.77	-1165.12	-1068.82	-1105.47	-1158.81	-1186.93
		4	-339.781	-412.856	-471.19	-634.813	-663.281	-699.46	-643.307	-705.771	-756.939	-787.646	-810.65	-758.894	-928.06	-795.72	-908.651	-905.828	-908.225	-847.947	-952.788	-927.921	-922.879	-1032.53	-1013.88	-1058.94	-1049	-1140.37	-1045.18	-977.109	-1036.7	-1076.03	-1120.1	-1162.33	-1097.49	-1138.75	-1131.88	-1060.37	-1211.87	-1115.61	-1174.75	-1150.56	-1139.58	-1145.2	-1197.34	-1087.63	-1161.91	-1142.22	-1092.6
		mean	-353.661	-415.549	-482.354	-597.762	-640.165	-709.485	-644.738	-690.448	-762.251	-792.155	-825.218	-799.188	-923.287	-857.69	-908.476	-895.383	-921.879	-874.875	-953.565	-948.465	-934.941	-1029.43	-1024.3	-1035.73	-1073.07	-1097.32	-1077.3	-1027.51	-1098.61	-1096.6	-1132.91	-1162.83	-1114.15	-1113.88	-1167.74	-1067.71	-1189.07	-1133.9	-1179.62	-1171.68	-1166.3	-1115.62	-1180.62	-1101.34	-1121.79	-1118.73	-1138
		stdev	9.60715	15.4111	10.1303	26.8391	29.7647	8.98466	21.8306	19.417	18.9972	11.8967	16.6321	29.253	4.57519	42.4539	11.9897	21.721	29.2462	28.5001	32.1749	37.7784	36.151	31.5227	8.92794	36.3669	46.2673	42.5425	42.305	40.825	66.9902	21.2554	51.4802	15.2109	16.1604	27.0872	28.4404	6.29755	34.8324	45.9833	14.7399	39.7261	42.6105	30.7766	27.0176	27.9188	29.7659	37.639	48.9312
	15uM candidalysin	1	196.84	695.433	1456.2	2650.19	3693.78	5023.47	5361.48	5162.78	4565.21	4066.37	3841.86	3998.76	3594.76	3662.47	3401.92	3538.62	3259.86	3547.18	3204.5	3129.64	3055.22	2826.03	2744.63	2482.2	2176.34	2089.93	1972.9	1796.18	1501.03	1470.22	1083.02	910.212	853.243	645.86	471.47	425.48	230.42	148.485	-0.5825	-142.832	-245.902	-20.495	-386.338	-340.065	-370.99	-377.557	-489.964
		2	156.599	324.823	797.162	1360.61	2830.43	3421.62	4356.41	3940.3	3778.75	3734.18	3184.84	2991.21	3042.85	2986.59	2969.72	2958.11	2807.37	2821.18	2846.99	2843.4	2553.65	2597.97	2426.62	2548.56	2416.03	2020.15	2206.9	2297.96	1539.71	1821.22	1330.76	1033.41	1162.52	793.75	723.77	737.34	657.69	387.715	248.628	107.888	25.8175	-22.765	-166.858	-140.295	-281.66	-389.308	-341.4
		3	169.672	472.978	759.242	1466.41	2539.31	3496.14	4251.43	4392.93	4021.28	3493.33	3316.34	3182.22	3016.02	3334.1	3300.27	3052.54	3260.98	3044.66	3090.32	3093.5	3012.66	2485.2	2738.63	2621.13	2350.36	2343.29	2285.75	2240.05	1754.9	1917.37	1629.07	1486.34	1323.1	1136.24	1001.72	789.4	674.26	502.555	323.878	43.1675	105.688	191.675	-226.688	-136.175	-173.4	-293.352	-456.811
		4	233.971	467.065	1002.13	1925.27	2968.45	4097.99	4399.31	4440.66	3956.64	3791.52	3763.5	3571.29	3490.44	3296.45	3439.58	3319.95	3312.59	3334.62	3275.33	3048.96	3204.93	3095.69	2704.78	2569.66	2742.72	2436.42	2256.4	2310.31	1961.25	1910.63	1709.67	1838.57	1544.34	1415.53	1036.67	1213.03	861.54	696.715	400.908	279.078	273.447	215.465	80.0325	-10.485	-169.61	-227.422	-286.32
		mean	189.27	490.074	1003.68	1850.62	3007.99	4009.81	4592.15	4484.16	4080.47	3771.35	3526.63	3435.87	3286.02	3319.9	3277.88	3217.3	3160.2	3186.91	3104.29	3028.87	2956.61	2751.22	2653.67	2555.39	2421.36	2222.45	2180.49	2161.12	1689.22	1779.86	1438.13	1317.13	1220.8	997.845	808.407	791.312	605.978	433.867	243.208	71.825	39.7625	90.97	-174.963	-156.755	-248.915	-321.91	-393.624
		stdev	34.1904	153.082	319.989	586.689	490.937	740.519	516.63	505.478	339.04	235.316	324.818	446.186	299.519	276.406	213.695	263.381	236.503	319.169	187.701	127.977	281.013	269.882	152.377	57.5291	236.909	199.058	142.166	245.217	212.981	211.027	287.416	426.854	290.769	346.007	264.678	323.829	266.891	229.041	174.011	174.311	216.605	130.385	193.6	136.25	96.5511	76.1197	95.7697
	15uM candidalysin	1	-195.08	-95.2425	-147.73	-153.474	-70.335	-57.8885	60.855	-35.0217	75.911	72.28	117.897	234.493	78.155	144.49	147.883	273.047	205.232	158.905	188.62	187.928	232.658	150.307	163.883	76.89	198.225	161.568	143.37	233.66	60.6225	269.62	133.3	242.213	123.463	212.57	284.23	300.46	46.92	226.045	172.608	146.438	198.788	316.705	123.992	150.205	121.35	319.018	347.77
	+DPI	2	-161.693	-187.636	-94.4167	-13.1123	-90.782	-138.822	58.828	72.0153	12.815	41.366	69.7193	85.6327	-3.265	178.46	64.3225	131.277	309.312	16.575	170.98	121.997	213.237	3.8975	168.503	150.93	-19.405	229.638	167.27	198.23	-37.6475	143.63	-52.43	-99.3875	132.453	117.31	100.33	27.87	-22.25	138.215	77.1775	151.348	47.1375	96.155	189.852	226.585	245.52	202.978	98.49
		3	-198.883	-178.52	-201.577	-162.172	-112.207	-150.521	54.451	-111.492	-75.37	36.429	19.4723	104.936	-109.238	-139.66	-86.6465	265.597	24.1925	26.535	96.5	136.128	239.398	160.057	182.263	148.97	12.825	129.548	177.51	250.48	36.0225	203.36	-77.86	80.8625	106.943	130.37	22.07	136.22	-81.5	48.245	7.0675	-61.1325	18.4875	150.825	88.1125	20.095	44.96	157.457	5.44
		4	-110.153	-153.863	-90.9198	-67.1372	-98.723	-56.9335	3.374	-13.2257	-11.956	-28.898	80.5873	84.8028	9.275	51.7597	155.383	165.967	297.212	166.425	114.49	115.947	100.297	150.088	133.513	68.05	32.495	190.027	239.64	109.91	79.7525	43.65	16.8	41.6125	221.572	255.16	69.57	159.02	100.6	184.965	22.7275	49.8175	115.668	215.135	130.012	168.785	162.83	11.2375	105.68
		mean	-166.452	-153.816	-133.661	-98.974	-93.0117	-101.041	44.377	-21.931	0.35	30.2943	71.919	127.466	-6.26825	58.7622	70.2353	208.972	208.987	92.11	142.647	140.5	196.397	116.087	162.04	111.21	56.035	177.695	181.947	198.07	34.6875	165.065	4.9525	66.325	146.108	178.853	119.05	155.892	10.9425	149.367	69.895	71.6175	95.02	194.705	132.992	141.418	143.665	172.673	139.345
		stdev	41.0835	41.5732	52.2092	71.5311	17.5146	50.607	27.4657	75.4855	62.5827	42.5313	40.5982	71.9549	77.4181	142.709	112.437	71.1757	131.671	81.6291	44.1159	32.7295	65.0194	74.9377	20.5583	44.8856	97.1775	42.5378	41.0356	62.6782	51.438	95.9154	94.453	140.498	51.4073	66.075	114.729	112.081	79.5408	76.3692	74.7774	100.088	80.2994	94.761	42.1788	87.1758	83.6309	127.316	146.258
	15uM candidalysin	1	60.9047	218.116	480.891	981.039	1502.93	2382.46	2923.64	3023.56	2896.51	2721.57	2636.12	2524.57	2686.31	3043.45	2897.95	2757.1	2814.6	2940.6	2987.83	2947.36	3208.74	2815.81	3180.38	3116.99	3075.36	3027.49	2856.13	2731.65	3005.22	2844.79	2739.53	2481.99	2360.37	2437.6	2209.6	2072.06	1887.65	1939.71	1817.46	1584.83	1575.51	1387.59	1188.48	1247.71	808.48	715.888	748.82
	+MitoTEMPO	2	146.913	425.765	732.032	1267.26	1961.78	2824.95	3552.48	3621.98	3336.91	3248.51	2996.25	2868.99	2873.4	2972.84	3036.48	3042.45	3102.89	3291.77	3448.43	3379.76	3449.67	3531.95	3676.28	3754.45	3275.02	3230.31	3311.99	3467.01	3104.76	3207.15	3053.31	2636.53	2818.5	2783.81	2607.99	2366.56	2286.46	2329.12	1941.97	1936.53	1748.47	1570.11	1357.1	1404.94	1048.92	962.648	774.96
		3	81.8317	342.042	547.712	873.789	1572.12	1851.47	2069.34	2107.79	1861.53	1959.61	1770.13	1724.17	1817.88	2069.11	2335.77	2536.52	2518.71	2661.94	2644.9	2850.88	2984.69	2459.13	2781.79	2485.35	2491.8	2692.87	2710.18	2772.11	2658.66	2564.28	2456.45	2536.47	2320.41	2203.69	1972.47	2228.28	1895.58	1764.42	1693.64	1381.33	1356.48	1247.12	922.572	935.275	1022.41	808.087	572.51
		4	81.8187	262.166	656.252	1108.87	1605.2	2621.96	3037.68	3326.42	3241.34	2783.18	2832.19	3034.39	2586.98	2888.81	3148.35	2848.25	2924.8	3121.45	3036.82	3058.79	3597.07	3206.44	3296.87	3236.71	2930.01	2991.74	3186.83	3370.69	3103.91	2887.54	2949.28	2598.68	2900.68	2473.69	2370.87	2492.38	1958.14	2019.17	1736.09	1561.47	1509.93	1433.32	1108.54	1214.83	1103.14	806.317	670.43
		mean	92.867	312.022	604.222	1057.74	1660.5	2420.21	2895.78	3019.93	2834.07	2678.22	2558.67	2538.03	2491.14	2743.55	2854.64	2796.08	2840.25	3003.94	3029.49	3059.2	3310.04	3003.33	3233.83	3148.38	2943.05	2985.6	3016.28	3085.36	2968.14	2875.94	2799.64	2563.42	2599.99	2474.7	2290.23	2289.82	2006.96	2013.11	1797.29	1616.04	1547.6	1409.53	1144.17	1200.68	995.738	823.235	691.68
		stdev	37.3558	91.5471	111.724	169.542	205.318	420.082	615.134	655.34	675.389	533.706	545.919	582.654	464.283	454.05	360.755	210.009	245.068	269.34	329.246	229.974	269.566	466.194	368.299	521.446	332.416	221.635	280.403	387.43	211.543	263.272	263.397	68.1799	302.073	238.309	267.673	180.856	188.983	236.035	109.282	232.203	162.351	133.175	180.443	195.424	129.281	102.429	91.0194
	15uM candidalysin	1	-141.722	-12.7165	283.766	545.819	1110.86	1675.71	1901.17	1516.29	1531.18	1231.97	1204.26	1378.96	1032.35	1187.37	1560.44	1349.36	1276.72	1367.94	1472.3	1509.73	1420.28	1518.49	1488.11	1619.75	1574.86	1433.68	1417.58	1666.04	1298.15	1544.57	1347.91	1212.04	1008.16	1037.35	1020.6	1365.07	1058.83	1003.19	875.218	725.468	716.258	670.685	569.622	491.525	405.37	388.268	286.19
	+TEMPOL	2	-165.759	-80.9355	65.5322	284.106	609.425	980.313	986.836	1070.71	1032	940.45	979.947	899.473	661.765	951.02	951.703	934.097	1009.47	1257.67	848.99	1083.91	1309.49	1045.68	1203.88	1203.87	923.495	1286.92	1272.54	1280.61	1262.3	1228.81	983.69	1213.49	977.642	1263.49	1039.67	1127.89	956	1036.65	736.278	925.858	859.028	640.995	602.972	399.875	578.95	499.308	291.63
		3	-184.949	-113.183	20.4312	191.254	845.965	1191.94	1791.44	1729.79	1201.6	1114.64	1099.37	923.453	975.345	1049.41	995.713	1228.9	1299.6	1324.52	1476.43	1357.02	1586.02	1340.99	1458.69	1384.73	1254.34	1433.86	1444.66	1408.42	1499.95	1439.41	1271.21	1190.65	1210.77	1082.27	1117.53	1182.17	1287.96	862.435	930.198	660.338	866.787	730.095	668.732	661.655	401.92	409.278	343.6
		4	-96.7593	-6.1025	210.752	359.88	829.245	947.883	1384.64	1325.94	1105.39	1089.11	1152.06	1070.17	1148.29	1261.88	1173.22	1231.89	1217.29	1474.44	1293.27	1431.48	1365.57	1485.25	1396.98	1456.56	1203.05	1192.63	1154.91	1109.7	1191.68	1089.22	870.79	845.873	786.253	804.12	833.44	613.42	521.4	593.575	216.258	286.578	328.688	102.665	30.5525	35.445	107.1	-105.442	-39.26
		mean	-147.298	-53.2345	145.12	345.264	848.873	1198.96	1516.02	1410.68	1217.54	1094.04	1108.91	1068.02	954.438	1112.42	1170.27	1186.06	1200.77	1356.14	1272.75	1345.53	1420.34	1347.6	1386.92	1416.23	1238.94	1336.77	1322.42	1366.19	1313.02	1325.5	1118.4	1115.52	995.707	1046.81	1002.81	1072.14	956.048	873.963	689.488	649.56	692.69	536.11	467.97	397.125	373.335	297.853	220.54
		stdev	38.0512	52.3589	123.034	150.439	205.235	335.752	416.929	280.324	220.323	119.81	96.0473	220.604	207.96	139.016	277.179	177.094	132.167	90.972	295.127	185.226	119.356	215.523	127.796	172.372	267.006	118.433	134.84	234.382	132.237	205.056	227.657	180.065	173.787	189.029	120.446	322.204	321.273	201.591	325.87	267.067	252.343	291.328	294.504	264.391	195.791	273.143	175.122
	15uM candidalysin	1	-319.614	-260.849	-264.388	-287.171	-321.686	-194.82	85.778	116.368	93.193	55.328	128.237	32.2258	-39.899	133.77	95.6225	169.417	271.912	107.175	250.24	250.068	273.217	229.447	216.872	159.81	157.605	218.858	341.01	272.25	234.793	492	298.38	261.132	274.733	420.34	421.25	421.27	303.38	183.815	195.398	295.568	108.728	199.045	18.9225	223.695	115.44	21.6875	-54.25
	+100uM MitoTEMPO	2	-255.074	-308.812	-295.161	-349.266	-283.74	-248.056	-36.659	-6.33675	-65.123	25.526	56.2553	81.7508	-11.665	-140.962	50.8525	95.0073	-49.0575	182.895	18.68	166.457	74.6475	66.6875	37.2825	107.54	153.965	70.6675	192.6	195.17	234.092	132.61	63.92	172.243	214.903	148.16	159.27	158.13	61.23	210.115	34.8575	-107.572	-13.7025	-68.845	8.9625	-42.805	-167.85	-30.8225	-181.25
		3	-253.423	-343.966	-316.628	-412.009	-364.091	-337.25	-160.673	-151.945	-148.505	-158.597	-167.73	-154.79	-438.888	-287.42	-231.042	-266.084	-185.753	-148.81	-246.737	-162.668	-140.999	-272.022	-241.723	-244.994	-156.735	-243.812	-199.11	-69.61	-214.977	-184.84	-231.83	-240.918	-127.678	-253.8	-248.78	-200.56	-353.36	-290.075	-324.972	-410.862	-453.746	-362.211	-422.378	-341.845	-396.634	-412.264	-434.692
		4	-293.795	-284.812	-367.789	-314.044	-210.528	-160.728	54.154	-47.9108	-51.591	79.561	-8.85075	61.7978	-129.227	-17.6253	-68.3075	-72.8207	51.1825	-79.62	-98.98	96.1975	-78.0525	-115.703	-24.5275	6.02	-15.055	-123.372	86.38	150.12	-104.618	255.69	57.85	-49.5575	50.4125	-150.1	-116.65	48.45	32.03	-68.235	-178.722	-271.692	-230.102	-144.615	-360.698	-141.525	-248.28	-449.446	-316.7
		mean	-280.477	-299.61	-310.991	-340.623	-295.011	-235.213	-14.35	-22.456	-43.0065	0.4545	1.978	5.246	-154.92	-78.0595	-38.2187	-18.62	22.0712	15.41	-19.1992	87.5135	32.2035	-22.8973	-3.024	7.094	34.945	-19.415	105.22	136.983	37.3225	173.865	47.08	35.725	103.093	41.15	53.7725	106.822	10.82	8.905	-68.36	-123.64	-147.206	-94.1565	-188.798	-75.62	-174.331	-217.711	-246.723
		stdev	32.0744	35.4661	43.5133	53.9575	65.1869	76.9331	110.494	110.976	100.404	108.313	126.234	108.613	195.831	179.176	145.983	193.602	192.802	155.425	209.897	178.253	184.431	217.852	189.226	179.779	151.055	204.98	228.184	146.67	232.031	281.825	217.058	226.016	180.732	304.854	298.19	257.812	271.545	235.527	229.675	305.728	247.766	231.666	235.489	235.149	215.171	247.515	164.886
	15uM candidalysin	1	-337.387	-384.462	-419.095	-493.263	-369.161	-425.651	-261.118	-433.501	-409.11	-415.89	-557.276	-541.145	-721.136	-638.855	-592.301	-709.319	-663.912	-611.105	-763.457	-627.059	-658.106	-678.721	-739.7	-777.415	-774.016	-783.394	-730.924	-655.338	-820.807	-726.001	-772.573	-835.235	-579.151	-733.06	-771.902	-590.838	-806.75	-751.084	-857.469	-748.373	-724.405	-713.219	-768.225	-740.493	-727.054	-749.435	-862.643
	+100uM TEMPOL	2	-298.641	-394.549	-442.022	-508.015	-404.717	-394.138	-412.754	-436.135	-519.13	-605.192	-578.671	-521.769	-785.057	-670.701	-645.299	-715.591	-649.262	-699.085	-735.122	-720.635	-772.435	-705.534	-804.044	-839.797	-825.016	-852.713	-826.463	-770.205	-882.547	-749.184	-792.804	-842.111	-792.15	-792.037	-879.758	-791.197	-887.053	-900.875	-778.734	-977.696	-927.575	-919.644	-942.155	-933.99	-910.976	-900.376	-1026.11
		3	-341.796	-386.294	-407.474	-420.663	-400.835	-398.537	-316.124	-400.493	-543.632	-566.058	-565.588	-584.283	-721.215	-695.843	-733.205	-766.75	-737.305	-677.863	-814.223	-812.323	-803.646	-873.205	-790.928	-839.589	-866.462	-945.96	-779.076	-686.6	-900.822	-769.294	-963.914	-869.923	-905.893	-898.461	-923.893	-789.508	-882.634	-880.614	-911.585	-968.773	-938.509	-902.294	-997.391	-891.015	-877.909	-951.252	-956.22
		4	-344.131	-415.213	-394.883	-366.523	-217.601	-360.001	-252.202	-344.765	-375.597	-552.493	-557.679	-532.637	-708.36	-697.834	-621.207	-726.082	-708.682	-761.623	-746.506	-678.764	-726.683	-754.663	-784.963	-842.438	-759.065	-870.491	-797.903	-813.577	-788.339	-834.973	-838.093	-953.452	-888.709	-779.267	-849.554	-725.692	-955.19	-883.076	-962.75	-985.569	-882.168	-906.273	-1015.94	-904.235	-989.563	-873.917	-998.948
		mean	-330.489	-395.129	-415.868	-447.116	-348.078	-394.581	-310.549	-403.723	-461.867	-534.908	-564.803	-544.959	-733.942	-675.809	-648.003	-729.435	-689.79	-687.419	-764.827	-709.696	-740.217	-753.031	-779.909	-824.81	-806.14	-863.14	-783.591	-731.43	-848.128	-769.863	-841.846	-875.18	-791.476	-800.706	-856.277	-724.309	-882.907	-853.912	-877.635	-920.103	-868.165	-860.358	-930.927	-867.433	-876.375	-868.745	-960.98
		stdev	21.4152	14.0896	20.044	65.9121	88.4308	26.938	73.7671	42.5196	82.0373	82.4311	10.0057	27.3894	34.6081	27.5569	60.7932	25.8196	40.5248	62.0684	34.928	78.3956	63.2103	86.0662	27.9655	31.6231	49.136	66.787	40.154	73.1468	52.5436	46.8726	85.8653	54.2931	150.142	69.9209	63.999	94.0591	60.6685	69.1439	78.7088	114.692	98.8953	98.3726	112.905	86.5142	110.012	85.7701	71.5922
	PMA	1	269.467	9098.45	21169.2	21711.1	20353.4	18217.4	17067.5	15486.1	14676.7	13916.4	12806.6	12416.1	11763.2	11457.3	11144.2	10935	10831.8	11008.2	10768.5	10790.9	10356.5	10314.2	10224.7	9793.12	9416.42	9812.46	9416.81	9818.45	9539.67	9730.34	8573.82	9016.57	8518.65	8388.3	8025.21	7971	7882.94	7841.51	7128.9	6941.09	6702.31	6789.5	5805.58	5824.02	5156.2	5063.56	4632.28
		2	81.2987	7496.49	18030.1	19960.6	19211	17170	15363.5	14141.2	13678.1	12356	11667.5	11449.1	10881.1	11206.6	10452.1	10824.5	10152	10035.4	10079.9	9977.41	10085.9	9390.2	9563.4	9553.42	8860.83	8763.66	8786.71	8643.47	8341.21	8259.92	7933.28	7801.23	7784.61	7398.53	7429.83	7108.53	6764.85	6581.8	6366.55	6244.95	6200.48	5512.9	5447.8	4793.74	4535.92	4237.95	3703.01
		3	328.876	6515.16	15930.2	17507.4	16621	15738.8	13668.6	13174.7	11936.4	11169.8	10781.8	10430.4	9998.82	10073.4	9647.99	9853.66	8920.27	9344.11	9397.56	8605.38	8827.06	8663.89	8453.92	8072.01	7990.76	7936.76	7528.4	7548.6	7572.19	7455.83	7250.57	6648.53	6839.14	6865.71	6783.49	6553.14	5948.68	6096.56	5670.91	5210.48	5199.08	4915.45	4354.91	4253.78	3857.09	3493.21	3022.92
		4	75.1597	5429.26	14317.6	15548.5	15707.9	14811.3	14041.6	12838.3	12005.3	11147.4	10532.8	10424.2	10625.9	10135.3	10212.9	9819.26	9869.72	9958.91	9665.46	9046.41	8954.82	8993.5	9030.4	8993.22	8505.34	8453.16	8318.12	8114.73	7661.16	7634.3	7622.4	6784.98	7089.05	6521.54	6726.25	6786.96	5978.37	5845.49	5636.14	5311.21	5113.59	4956.26	4405.77	3976.53	3596.96	3344.56	2710.61
		mean	188.7	7134.84	17361.7	18681.9	17973.3	16484.4	15035.3	13910.1	13074.1	12147.4	11447.2	11179.9	10817.3	10718.2	10364.3	10358.1	9943.46	10086.7	9977.83	9605.02	9556.08	9340.44	9318.11	9102.94	8693.34	8741.51	8512.51	8531.31	8278.56	8270.1	7845.02	7562.83	7557.86	7293.52	7241.19	7104.91	6643.71	6591.34	6200.62	5926.93	5803.86	5543.53	5003.52	4712.02	4286.54	4034.82	3517.2
		stdev	129.87	1557.73	2958.58	2708.55	2172.37	1508.7	1537.62	1186.98	1337.89	1307.49	1028.82	954.549	731.522	716.553	619.667	604.171	792.682	687.891	597.158	975.762	777.693	713.856	755.353	764.665	599.96	791.242	795.656	967.569	908.197	1032.74	560.318	1097.15	755.176	814.155	612.352	620.663	908.499	887.715	704.383	820.989	776.048	874.214	734.549	815.302	702.008	789.381	851.044
	PMA	1	-242.336	-102.964	-87.7878	-183.253	-134.964	-102.136	-35.377	17.9923	-5.349	-156.085	-87.0097	-88.5232	19.285	-60.9803	-137.74	-24.9728	93.3925	51.075	10.56	29.1375	22.0675	-21.8325	-80.1375	-4.3	26.145	-106.202	-84.15	-0.74	-115.388	-9.62	-86.9	-184.287	17.1425	91.33	-129.65	147.12	-99.72	-14.255	70.6675	-47.8825	-139.952	-17.985	-37.6375	98.845	-41.32	-65.3525	-29.87
	+DPI	2	-264.563	-190.264	-136.927	-12.6023	34.45	28.4365	78.976	-54.1767	67.604	36.076	-10.7697	31.2598	-87.962	-25.3123	-101.533	-33.3328	54.2825	12.645	-97.47	33.4575	73.2775	37.3475	43.9225	-19.36	-128.295	41.1175	-144.82	137.26	94.5425	-56.4	-47.98	-91.3675	123.102	130.48	-63.87	128.94	178.99	-129.145	-0.7925	-34.7425	21.3475	133.745	68.9725	133.095	-5.68	30.9775	55.59
		3	-187.445	-218.483	-32.4527	-5.66725	-72.316	-44.2585	30.301	9.59225	-185.564	-0.423	10.0203	110.536	-163.494	-41.9683	-108.862	-2.21275	7.6425	103.985	20.03	148.098	-6.9225	-37.3125	-11.1675	-41.37	-18.985	-72.7425	35.75	80	-38.8875	20.38	-76.04	52.9525	151.493	100.16	-81.92	92.26	-79.15	-71.525	99.7475	5.2575	72.4575	192.075	212.212	17.045	81.5	61.1875	-9.85
		4	-237.789	-247.242	16.1092	-73.6192	-54.132	-26.7965	148.73	-88.9058	-22.876	-5.951	21.8763	49.0098	-153.622	26.7097	-38.1585	-86.1218	-87.0405	-28.075	9.94	-42.6425	96.8275	-10.8125	-165.177	-80.55	-37.835	-57.2225	108.74	109.59	1.6525	110.08	-104.58	20.0125	176.783	153.15	-25.02	162.35	-40.02	50.615	58.5675	-24.9025	109.318	106.025	8.5625	86.535	182.31	227.828	138.36
		mean	-233.034	-189.738	-60.2645	-68.7855	-56.7405	-36.1885	55.6575	-28.8745	-36.5462	-31.5957	-16.4707	25.5705	-96.4483	-25.3878	-96.5737	-36.66	17.0692	34.9075	-14.235	42.0125	46.3125	-8.1525	-53.14	-36.395	-39.7425	-48.7625	-21.12	81.5275	-14.52	16.11	-78.875	-50.6725	117.13	118.78	-75.115	132.667	-9.975	-41.0775	57.0475	-25.5675	15.7925	103.465	63.0275	83.88	54.2025	63.66	38.5575
		stdev	32.5657	62.3508	66.4356	82.1923	69.962	53.7858	77.7528	51.3814	106.792	85.0616	48.9235	83.3031	84.1233	37.6647	41.9629	35.5	77.7555	56.2598	55.6818	78.8658	47.2605	32.222	90.3034	33.1396	64.8517	63.3098	114.56	59.6207	87.4151	70.1625	23.7184	108.388	70.1721	28.3925	43.4217	30.2026	128.387	77.0495	42.2555	22.6036	109.917	88.5537	108.615	48.717	99.7783	122.024	75.8864
	PMA	1	25.2047	2786.33	8967.89	9987.09	9198.22	8795.9	8735.42	8715.27	8667.57	8755.71	8962.09	8803.63	8824.26	8668.69	8980.16	9162.56	9009.92	9243.31	9299.56	9381.21	8792.02	9205.6	9204.9	9245.92	9091.73	9047.46	8887.41	9180.25	9067.47	9156.04	9139.15	9028.77	8254.14	8446.84	8505.81	8578.46	8639.45	8033.81	7715.3	7953.66	7703.43	7493.77	7123.74	6701.19	6419.05	6425.07	5880.57
	+MitoTEMPO	2	2.33575	3180.37	9366.67	9752.89	9315.44	8753.15	8243.92	8273.63	8183.72	8145.8	7657.05	8154.79	8049.36	7888.59	8206.22	7958.51	8013.83	8475.31	8725.62	8211.35	8676.09	8697.4	8936.2	8684.38	8339.86	8430.45	8476.18	8357.31	8409.06	8464.15	8043.73	8004.9	7887.98	7539.71	7881.59	7904.67	7086.73	6871.44	7088.62	7021.54	6565.13	6519.59	6281.31	5832.56	5579.86	5657.8	5205.34
		3	-25.4383	2793.33	9574.96	10259.7	9620.59	9215.76	8815.66	8264.18	8785.03	8321.49	8385.67	8482.29	8189.8	8374.36	8014.43	8462.17	8605.65	8760.34	8773.85	8825.89	9117.52	8983.8	9137.1	9084.02	8900.62	8830.06	8928.01	8597.92	8526.74	8839.84	8657.85	8491.65	8560.32	8483.74	8295.17	8599.26	8051.16	8337.84	7773.2	7576.17	7338.38	7618.3	6679.09	6922.14	6451.1	6113.36	5947.22
		4	137.715	3507.39	10091.6	10947.2	10500.6	9529.12	9270.09	8872.03	8764.18	8921.22	8701.84	9041.95	8654.36	8546.51	9107.39	9246.36	9083.62	9286.81	9300.46	9283.91	9256.62	9153.6	9681	9334.32	9425.42	8904.16	9287.11	9240.85	9170.07	8802.74	8964.95	8919.77	9016.08	8473.44	8511.6	8639.92	8154.12	7935.32	7827.11	7950.72	7665.9	7538.61	6943.12	6959.91	6543.76	6357.06	5661.89
		mean	34.9542	3066.86	9500.27	10236.7	9658.71	9073.49	8766.27	8531.27	8600.12	8536.06	8426.66	8620.67	8429.44	8369.54	8577.05	8707.4	8678.26	8941.44	9024.87	8925.59	8960.56	9010.1	9239.8	9087.16	8939.41	8803.03	8894.68	8844.08	8793.34	8815.69	8701.42	8611.28	8429.63	8235.93	8298.54	8430.58	7982.86	7794.6	7601.06	7625.52	7318.21	7292.57	6756.82	6603.95	6248.44	6138.32	5673.75
		stdev	71.5681	346.635	467.789	516.947	588.815	368.562	420.347	309.671	282.28	362.83	564.621	386.068	368.95	342.61	547.057	610.634	490.257	391.782	318.311	534.185	271.795	228.973	315.487	287.828	454.741	264.272	331.817	435.115	381.147	282.943	481.494	466.001	477.907	464.409	295.643	351.533	650.168	638.837	344.662	439.946	528.147	517.882	365.828	526.771	448.847	347.177	335.216
	PMA	1	-75.0793	2552.8	6510.69	6896.99	6814.84	6351.3	5986.73	6108.69	5936.09	5937.14	5599.55	5932.24	5418.9	5628.23	5751.99	5542.85	5529.46	5851.09	5864.88	5658.82	5833.32	5936.15	6165.88	5812.94	5798.45	5849.49	5932.03	6148.77	5695.77	5613.17	5554.72	5386.31	5380.51	5507.31	5296.67	5600.91	4946.94	4983.51	4854.61	5228.89	4795.01	4678.92	4288.26	4191.94	4083.6	3726.88	3550.12
	+TEMPOL	2	5.59875	2770.59	6448.5	6404.99	5831.84	5709.21	5634.09	5528.13	5965.41	5732.89	5552.43	5705.92	5442.12	5214.34	5644.41	5401.14	5436.12	5752.93	5697.48	5901.54	6017.89	5915.67	5976.16	6250.71	6059.59	6032.89	5507.95	5889.66	5875.32	5567.83	5873.06	5572.42	5810.94	5741.67	5362.71	5566.57	5001.39	5331.95	5269.24	5151.98	5005.99	4830.75	4606.34	4802.62	4161.71	3961.11	3814.04
		3	-75.8693	2622.76	6590.7	6844.91	6501.4	6703.89	6719.14	6084.77	5851.95	5935.59	6006.56	5797.42	5299.59	5688.56	5595.89	5595	5528.78	5508.93	5370.81	5519.14	5999.81	5840.08	5934.62	5860.59	5968.05	6132.16	5876.95	5956.04	5700.57	5995.39	5618.66	5573.63	5677.37	5395.58	5496.43	6144.54	5276.55	5339.38	5625.16	5137.71	5202.13	4951.73	4502.92	4809.1	4481.28	4269.36	3793.37
		4	128.774	5417.79	9908.16	9957.39	10087.1	9348.42	9723.43	8674.12	8088.47	7779.61	7484.62	6940.62	6602.48	6629.32	6299.1	6395.32	6329.57	6342.26	6246.61	6080.75	6338.13	6233.86	6094.19	6268.68	6253.76	5951.41	6308.59	6043.93	6126.44	6011.52	5504.08	5820.82	5809.33	5562.88	5435.46	5637.34	5248.03	5493.15	5335.62	4966.22	5016.96	4937.47	4419.71	4213.12	4002.09	3716.21	3402.35
		mean	-4.144	3340.99	7364.51	7526.07	7308.8	7028.21	7015.84	6598.92	6460.48	6346.31	6160.79	6094.05	5690.77	5790.11	5822.85	5733.57	5705.99	5863.8	5794.95	5790.06	6047.28	5981.44	6042.72	6048.23	6019.96	5991.49	5906.38	6009.6	5849.53	5796.98	5637.63	5588.3	5669.54	5551.86	5397.82	5737.34	5118.23	5286.99	5271.15	5121.2	5005.02	4849.72	4454.31	4504.2	4182.17	3918.39	3639.97
		stdev	96.5028	1387.51	1696.76	1635.83	1897.03	1600.68	1860.77	1409.22	1086.39	960.337	905.797	571.984	611.002	597.858	324.133	448.701	418.03	349.906	364.363	250.033	210.942	173.278	106.354	245.062	189.728	120.101	327.64	112.251	202.629	239.228	163.806	178.263	202.596	144.404	86.8039	273	168.231	215.537	317.799	110.809	166.433	126.014	134.469	348.45	209.786	259.845	198.636
	PMA	1	-261.504	636.003	2237.72	2851	2841.07	2868.74	2984.52	2869.74	3124.29	3013.61	3204.87	3332.35	3096.73	3311.93	3241.33	3239.58	3071.82	3122.55	3130.34	3300.25	3066.84	3159.62	3197.83	3012.25	3114.36	2886.94	3190.23	3055.54	2936.07	3025.58	2971.88	3057.49	3237.73	3297.7	2954.24	3249.41	3121.38	2940.28	3029.51	3045.3	2870.2	3094.86	2795.7	3026.59	3054.24	2735.29	2823.19
	+100uM MitoTEMPO	2	-251.701	640.643	2264.23	2882.06	2886.74	3058.11	3140.77	2733.48	2872.17	3103.45	3303.51	2905.33	2956.28	2934.61	2993.44	2917.82	3002.79	3042.65	2984.26	2996.25	3091.98	3162.72	2991.82	3115.39	3029.4	2847.89	2921.06	3090.99	3017.45	3045.1	3050.22	3190.52	3070.82	2857.83	3118.67	2950.2	2967.6	2867.61	2771.06	3051.33	2837.02	2930.58	2967.74	2968.59	2707.86	2806.34	2723.65
		3	-287.212	266.32	1684.77	1909.1	1958.29	2192.7	2277.27	2353.65	2396.56	2492.13	2307.88	2472.19	2502.52	2567.66	2507.06	2619.36	2559.9	2451.89	2633.79	2857.89	2846.44	2773.09	2962.59	2585.4	2627.57	2665.68	2506.78	2806.06	2469.46	2728.29	2690.27	2761.24	2769	2804.53	2605.44	2794.04	2594.39	2735.66	2611.04	2569.92	2723.65	2513.97	2616.58	2789.47	3018	2471.11	2623.66
		4	-285.686	518.758	1920.89	2295.99	2551.39	2625.13	2732.95	2571.38	2882.64	2936.99	2804.87	2747.49	2780.23	2969.33	2911.78	2949.52	3250.72	3027.77	3033.64	2924.3	3075.32	3257.23	3019.5	3136.72	3118.18	3055.2	2779.47	3092.07	3050.87	3200.42	2758.07	2977.22	3067.45	2899.01	2993.7	3155.81	3075.28	3228.28	2857.13	2896.63	2804.58	2920.71	3199.48	2764.85	3094.64	2503.72	2692.29
		mean	-271.526	515.431	2026.9	2484.54	2559.37	2686.17	2783.87	2632.06	2818.91	2886.54	2905.28	2864.34	2833.94	2945.88	2913.41	2931.57	2971.31	2911.22	2945.51	3019.67	3020.14	3088.16	3042.94	2962.44	2972.38	2863.92	2849.39	3011.16	2868.46	2999.85	2867.61	2996.62	3036.25	2964.77	2918.01	3037.37	2939.66	2942.96	2817.18	2890.79	2808.86	2865.03	2894.88	2887.37	2968.68	2629.11	2715.7
		stdev	17.7017	175.388	276.322	468.685	427.351	373.68	377.215	222.09	304.705	271.601	452.883	359.699	256.089	304.259	304.991	253.546	293.497	309.032	216.487	195.399	116.273	214.879	105.845	257.169	233.493	159.869	284.944	137.786	270.335	197.216	170.946	179.891	195.094	225.3	219.853	204.774	239.031	208.219	174.452	225.565	62.8083	247.294	248.581	129.839	176.679	166.705	82.9391
	PMA	1	-321.935	-68.7315	733.352	1000.62	1122.83	1311.39	1288.15	1395.62	1443.32	1397.2	1160.32	1394.82	1266.31	1189.53	1112.3	1233.18	1355.2	1383.9	1198.73	1036.84	1299.85	1091.37	1124.56	1012.09	909.595	921.328	851.39	897.2	750.762	909.04	832.66	878.112	795.763	868.55	572.8	780.24	564.37	553.825	560.988	690.568	524.248	538.425	610.052	741.555	642.48	653.348	517.51
	+100uM TEMPOL	2	-347.825	-54.2285	622.932	1128.75	966.725	1260.35	1583.13	1455.55	1211.66	1321.98	1323.52	1405.93	1486.85	1212.86	1396.86	1187.78	1165.89	1107.64	895.92	1069.92	998.748	680.888	770.453	700.06	795.425	734.547	681.52	861.19	667.232	677.47	516	550.253	529.213	536.9	366.82	463.25	344.34	311.605	395.928	366.878	259.308	495.745	277.882	369.685	508.94	336.258	361.22
		3	-333.92	-100.395	409.161	920.739	983.675	1028.45	1259.03	1018.8	1018.42	1030.95	1071.57	1259.37	910.515	1079.28	966.723	917.747	1002.45	1130.85	1004.91	1178.87	914.547	1020.41	688.842	823.42	567.045	729.817	601.91	732.31	713.612	592.57	544.91	316.692	540.183	645.6	517.21	585.86	256.33	437.725	419.588	374.878	443.648	635.925	414.682	424.215	418.35	394.697	463.1
		4	-293.197	43.5025	516.022	795.469	1223.93	1040.57	1286.62	1335.57	1185.52	1088.08	1025.8	1227.79	987.755	921.97	1178.07	1121.37	1004.07	1138.56	954.61	1012.91	1086.77	725.428	967.053	973.37	975.365	736.848	1012.37	824.68	771.642	789.67	685.66	559.043	628.203	786.13	623.63	670.96	598.92	616.895	524.048	651.318	650.848	824.525	514.022	613.165	647.11	724.237	609.46
		mean	-324.219	-44.9632	570.367	961.394	1074.29	1160.19	1354.23	1301.38	1214.73	1209.55	1145.3	1321.98	1162.86	1100.91	1163.49	1115.02	1131.9	1190.24	1013.54	1074.63	1074.98	879.523	887.728	877.235	811.857	780.635	786.798	828.845	725.812	742.188	644.808	576.025	623.34	709.295	520.115	625.077	440.99	480.012	475.138	520.91	469.513	623.655	454.16	537.155	554.22	527.135	487.822
		stdev	23.2303	62.0476	139.365	139.917	121.83	146.695	153.184	194.654	174.789	177.488	131.281	91.5515	264.584	132.758	178.898	139.298	167.448	129.777	131.247	73.3158	165.584	206.501	196.377	143.428	179.342	93.8406	182.868	70.8401	45.8379	137.439	145.52	230.552	123.191	147.245	111.054	134.048	166.938	134.579	79.8382	174.013	164.046	146.201	142.031	171.618	110.949	190.397	103.789
	4uM Ionomycin	1	733.026	1289.74	1566.53	2163.05	2725.24	2512.62	1877.97	566.895	62.314	-372.586	-508.038	-567.412	-815.228	-680.229	-736.92	-742.794	-705.172	-649.825	-744.226	-665.544	-731.317	-712.05	-714.88	-835.745	-719.24	-850.08	-718.294	-780.909	-852.854	-785.242	-878.72	-877.807	-855.303	-873.009	-888.231	-690.023	-849.526	-716.339	-739.763	-846.193	-705.96	-627.834	-807.455	-669.764	-641.072	-746.47	-559.486
		2	1007.52	1127.41	1521.66	2258.78	2458.45	2105.16	888.256	63.8093	-365.698	-503.985	-481.057	-503.411	-506.746	-506.653	-502.411	-422.433	-393.673	-423.245	-480.099	-499.87	-343.172	-439.378	-386.39	-491.534	-533.461	-533.986	-520.979	-448.634	-630.843	-540.06	-622.77	-588.166	-504.263	-400.91	-616.924	-451.244	-577.027	-586.446	-462.525	-614.297	-523.622	-377.038	-441.809	-380.382	-539.334	-322.422	-457.094
		3	913.386	1092.28	1442.27	1787.16	2143.7	1396.72	634.006	-124.135	-344.263	-459.224	-589.639	-444.809	-625.154	-400.209	-567.604	-539.384	-549.844	-425.499	-594.721	-463.953	-511.363	-575.76	-495.222	-557.209	-613.027	-613.2	-600.444	-559.868	-732.843	-578.451	-636.63	-795.594	-560.283	-669.893	-636.504	-548.648	-709.866	-633.824	-573.786	-742.583	-650.401	-618.462	-536.047	-498.079	-390.58	-468.701	-559.372
		4	917.376	1589.74	1126.81	1872.08	1903.62	1284.39	477.496	-43.7207	-347.143	-404.387	-344.202	-402.306	-640.02	-353.82	-454.794	-422.86	-440.343	-310.275	-409.262	-369.761	-359.683	-450.153	-401.225	-527.669	-495.627	-529.372	-447.767	-382.084	-575.426	-512.873	-635.895	-663.958	-513.045	-546.809	-508.854	-292.184	-572.503	-445.383	-527.802	-471.412	-398.527	-504.081	-353.598	-408.627	-304.82	-378.337	-461.002
		mean	892.826	1274.8	1414.32	2020.27	2307.75	1824.73	969.431	115.712	-248.697	-435.045	-480.734	-479.485	-646.787	-485.228	-565.433	-531.867	-522.258	-452.211	-557.077	-499.783	-486.384	-544.335	-499.429	-603.039	-590.339	-631.659	-571.871	-542.874	-697.991	-604.157	-693.504	-731.381	-608.224	-622.655	-662.628	-495.525	-677.23	-595.498	-575.969	-668.622	-569.628	-531.854	-534.727	-489.213	-468.951	-478.983	-509.239
		stdev	115.058	226.898	198.438	226.255	359.274	585.091	628.897	310.486	207.558	58.2477	102.057	71.7928	127.145	144.892	123.322	151.002	138.399	142.302	146.306	123.378	179.98	127.805	151.502	157.445	98.8866	150.611	115.827	174.818	122.104	123.685	123.642	129.898	166.547	199.86	160.535	167.292	131.351	113.56	118.354	162.116	137.238	117.548	196.489	130.404	150.178	188.234	57.977
	4uM Ionomycin	1	-208.044	-180.68	-138.803	-128.364	-146.036	-186.777	22.681	-65.4737	-38.963	-10.684	-75.6797	21.1268	-146.645	-62.2603	11.7225	53.4172	93.1025	137.255	-102.72	-101.662	29.2975	-183.092	41.3725	-127.32	-236.495	-262.402	-170.33	-273.147	-335.688	-162.92	-416.412	-438.955	-250.457	-274.66	-195.25	-77.67	-253.33	-243.155	-245.872	-168.562	-184.822	-114.025	-107.488	-90.265	-148.51	-83.7325	-114.15
	+DPI	2	-287.84	-237.718	-270.818	-374.441	-264.027	-179.42	-113.686	-104.415	-158.606	-168.157	-185.669	-50.4002	-218.376	-75.1863	-144.94	-161.157	-216.63	-80.876	-267.282	-160.668	-107.783	-191.362	-134.148	-288.481	-319.26	-310.933	-387.236	-278.435	-375.906	-331.235	-426.177	-433.938	-347.362	-370.598	-369.34	-367.485	-434.676	-261.025	-334.202	-391.302	-511.926	-264.875	-376.698	-273.555	-392.182	-296.342	-289.98
		3	-211.292	-139.526	-182.49	-162.324	-206.922	-149.931	11.494	59.2993	-8.903	-0.727	-18.4407	24.2158	109.025	-30.4283	-13.6675	-32.8428	-35.9475	39.285	-46.08	-26.0125	152.767	-29.1825	54.9725	-22.97	-89.975	-63.3925	-57.82	-231.567	-99.1675	-146.05	-228.96	-253.267	-183.438	-290.42	-314.87	-121.1	-312.61	-141.965	-270.032	-170.712	-41.3425	-104.395	-223.748	-231.135	47.42	-56.2325	-194.99
		4	-196.796	-171.206	-206.431	-116.169	-136.828	-187.345	-5.353	47.3243	-7.39	-82.436	-57.9067	55.8088	-92.316	0.29675	-107.525	76.0073	57.5225	131.345	30.94	-3.8425	91.2375	-59.5125	-101.847	-127.86	-254.425	-139.402	-53.21	-144.02	-199.058	-79.72	-248.2	-220.247	-261.777	-98.47	-260.97	-106	-237.74	-127.845	-366.262	-295.792	-118.712	31.805	-233.048	7.295	13.59	-35.2825	-112.22
		mean	-225.993	-182.283	-199.635	-195.325	-188.453	-175.868	-21.216	-15.8162	-53.4655	-65.501	-84.424	12.6878	-87.078	-41.8945	-63.6027	-16.1437	-25.488	56.7523	-96.2855	-73.0462	41.38	-115.788	-34.9125	-141.658	-225.039	-194.032	-167.149	-231.792	-252.455	-179.981	-329.937	-336.602	-260.759	-258.537	-285.108	-168.064	-309.589	-193.498	-304.092	-256.592	-214.201	-112.873	-235.245	-146.915	-119.92	-117.897	-177.835
		stdev	41.6963	40.9324	55.099	120.997	59.2083	17.6642	62.7142	81.5365	71.5859	77.5148	71.6099	44.8837	140.56	33.8363	74.6379	107.453	138.563	102.13	126.475	71.8742	111.487	83.4842	96.9993	109.605	96.8068	113.124	156.4	62.1551	127.169	107.04	105.857	116.094	67.2952	114.682	74.4713	134.161	89.4115	68.2927	55.7416	107.716	206.964	121.257	110.254	129.255	200.642	120.606	84.1267
	4uM Ionomycin	1	654.866	644.053	560.392	932.559	1316.3	1356.96	1624.89	1179.28	970.996	914.66	490.687	268.463	-41.343	64.5797	-157.55	-232.623	-244.612	-167.328	-190.728	-144.757	-69.1025	-165.993	-151.857	-84.78	-314.832	-216.322	-161.74	-150.76	-243.428	-349.811	-103.32	-389.091	-239.117	-220.54	-223.2	-222.69	-200.19	-237.015	-98.5925	-25.7825	-198.072	-102.755	51.4425	-72.675	68.02	56.7975	79.38
	+MitoTEMPO	2	648.643	684.963	496.708	843.729	1291.53	1277.41	1591.24	1145.97	757.886	402.94	222.677	149.543	-107.341	-96.3473	-114.524	-209.196	-187.353	-127.024	-248.603	-230.887	-37.2625	-89.4425	-132.507	-188.64	-236.055	-301.952	-243.62	-160.98	-277.128	-294.893	-296.51	-185.658	-137.428	-252.32	-209.74	-190.17	-192.42	-101.975	-326.402	-248.482	-29.6625	29.645	-84.5675	-59.865	-163.74	15.6875	51.17
		3	824.676	1112.76	845.622	905.159	1222.91	1440.37	1390.4	907.905	877.576	463.19	435.357	170.583	111.805	35.5797	44.4825	50.5273	-80.4625	30.565	-74.3	-29.8025	-14.6025	-13.3725	-128.367	-173.1	-123.435	-218.112	-139.78	-64.09	-276.658	-95.41	-271.22	-272.648	-201.327	-146.82	-232.3	-48.08	-94.99	-38.075	-61.0725	-25.9925	-5.8825	26.455	119.752	129.775	108.16	34.0175	215.43
		4	777.636	484.363	449.445	718.189	937.705	1195.8	1080.39	699.045	620.306	197.42	109.835	3.59275	-295.066	-221.939	-282.835	-390.113	-230.124	-207.946	-271.959	-151.313	-239.403	-346.567	-167.497	-285.747	-297.126	-259.312	-359.94	-262.294	-452.182	-392.091	-553.932	-424.337	-373.956	-414.192	-478.256	-278	-291.53	-338.365	-363.232	-292.132	-287.332	-169.965	-233.558	-224.485	-196.44	-69.6425	-27.83
		mean	726.455	731.535	588.042	849.909	1192.11	1317.64	1421.73	983.048	806.691	494.553	314.639	148.045	-82.9863	-54.5318	-127.607	-195.351	-185.638	-117.933	-196.398	-139.19	-90.0925	-153.844	-145.057	-183.067	-242.862	-248.925	-226.27	-159.531	-312.349	-283.051	-306.245	-317.933	-237.957	-258.468	-285.874	-184.735	-194.782	-178.858	-212.325	-148.097	-130.237	-54.155	-36.7325	-56.8125	-46	9.215	79.5375
		stdev	88.4054	268.484	177.635	95.3449	174.144	104.995	250.001	224.612	151.814	302.299	178.855	109.357	168.571	131.759	135.128	182.546	74.2106	104.366	88.2702	82.7688	102.019	142.793	18.1278	82.3284	86.4743	40.5469	99.6884	81.1341	94.5476	131.271	186.055	109.442	99.9085	112.83	128.589	98.0528	80.319	134.852	154.487	142.237	135.228	98.8169	156.302	145.132	156.27	55.1956	101.323
	4uM Ionomycin	1	219.117	208.087	131.328	235.275	453.765	509.313	550.436	298.035	285.796	-95.432	-252.643	-348.761	-608.369	-456.362	-538.079	-588.972	-542.1	-602.677	-751.751	-587.226	-585.57	-663.451	-610.886	-623.399	-555.537	-702.471	-713.819	-671.679	-710.658	-688.88	-766.538	-845.878	-673.499	-795.272	-729.392	-642.362	-693.205	-597.165	-670.401	-723.471	-620.539	-596.089	-511.556	-601.847	-452.176	-556.958	-532.693
	+TEMPOL	2	399.657	189.474	200.036	380.899	618.315	556.383	585.096	437.585	262.726	73.651	-151.681	-317.01	-502.42	-536.012	-574.445	-587.744	-608.102	-481.774	-596.995	-555.915	-520.774	-517.231	-446.123	-602.156	-656.059	-642.654	-657.55	-618.711	-696.151	-745.088	-796.606	-710.24	-630.22	-668.889	-763.458	-558.352	-682.305	-560.323	-587.182	-614.517	-443.444	-395.235	-569.77	-459.461	-360.7	-370.429	-326.05
		3	801.296	493.1	319.488	471.919	681.045	664.813	699.856	287.215	9.711	-136.629	-256.496	-346.884	-590.75	-469.116	-459.076	-593.981	-587.922	-594.192	-528.913	-528.089	-567.523	-592.519	-594.161	-572.043	-659.194	-661.909	-713.803	-700.793	-759.817	-579.316	-842.404	-691.929	-654.295	-595.639	-671.035	-616.774	-614.809	-645.007	-589.217	-617.445	-448.238	-409.466	-598.057	-374.079	-438.925	-424.334	-393.97
		4	340.329	429.342	620.482	680.079	986.985	675.693	390.866	-72.8847	-143.323	-346.448	-439.579	-564.555	-648.851	-582.263	-565.385	-573.251	-539.56	-547.488	-684.875	-572.155	-615.998	-651.351	-682.137	-613.447	-663.256	-651.986	-675.243	-693.922	-754.63	-715.261	-731.627	-731.649	-632.602	-567.238	-684.445	-562.279	-659.051	-593.532	-539.897	-614.191	-580.787	-481.005	-414.288	-486.353	-340.02	-410.873	-457.94
		mean	440.099	330	317.834	442.043	685.028	601.551	556.563	237.488	103.728	-126.214	-275.099	-394.303	-587.598	-510.938	-534.247	-585.987	-569.421	-556.533	-640.634	-560.847	-572.466	-606.138	-583.327	-602.761	-633.511	-664.755	-690.104	-671.276	-730.313	-682.136	-784.294	-744.924	-647.654	-656.76	-712.083	-594.942	-662.342	-599.007	-596.675	-642.406	-523.252	-470.449	-523.417	-480.435	-397.955	-440.649	-427.663
		stdev	252.247	153.928	216.225	186.23	222.955	81.7458	127.593	217.952	206.803	172.728	119.911	114.43	61.7754	59.0016	52.443	8.90893	34.0422	55.4322	97.7926	25.3057	39.8466	66.8802	99.1047	22.2417	52.0664	26.3445	28.3117	37.1813	31.7026	72.2903	46.9661	69.232	20.3517	101.788	42.3784	41.3561	34.7432	34.8608	54.1757	54.0631	90.8689	91.784	81.1779	94.0344	55.8655	80.8526	88.3335
	Blank1	1
	(RPMI+luminol+HRP)	2
		3
		4
		mean
		stdev
	Blank2	1
	(RPMI)	2
		3
		4
		mean
		stdev
[truncated: 44 more columns]

## Sheet: D3
	condition	replicate	0	2	4	6	8	10	12	14	16	18	20	22	24	26	28	30	32	34	36	38	40	42	44	46	48	50	52	54	56	58	60	62	64	66	68	70	72	74	76	78	80	82	84	86	88	90	92
	unstimulated	1	1147.61	1997.59	2807.11	3254.88	3857	4018.77	4418.11	4512.57	4603.57	4573.96	4132.48	4226.71	4014.42	3977.88	3608.45	3466.34	3060.73	3007.51	2658.59	2458.07	2510.34	2017.28	1943.71	1938.23	2035.42	1720.01	1662.29	1729.6	1664.13	1719.29	1680.64	1475.17	1315.52	1286.5	1299.33	1350.4	1207.84	1150.73	1201.26	1055.81	1021.74	927.843	811.147	869.727	733.918	803.977	759.819
		2	699.778	763.944	1049.74	1356.02	1681.51	1721.93	2078.15	2224.83	2423.55	2267.73	2377.3	2440.34	2305.82	2541.71	2434.4	2378.24	2586.94	2309.15	2204.66	2252.21	1994.1	1949.65	2011.14	1881.13	1789.49	1748.2	1765.95	1710.46	1641.43	1576.97	1656.45	1696.03	1665.53	1465.85	1563.77	1434.98	1400.93	1405.15	1290.52	1202.06	1166.97	1126.88	1131.58	1141.1	1031.13	900.78	913.738
		3	722.693	1013.23	1300.51	1656.29	1809.2	1997.47	2215.26	2346.95	2458.03	2497.8	2913.98	2756.67	2906.13	2735.1	2955.26	2649.44	2844.03	2463.92	2592.27	2576.11	2410.32	2542.04	2372.19	2545.31	2465.33	2186.75	2266.7	2122.55	2273.74	2011.25	2138.02	2043.24	2100.93	2031.79	1807.56	1671.94	1882.35	1615.47	1732.55	1547.78	1473.37	1489.16	1371.13	1229.93	1155.92	1085.16	1041.09
		4	709.624	802.174	1200.79	1490.32	1818.58	2013.99	2042.28	2171.33	2266.18	2498.37	2631.92	2721.6	2621.25	2786.93	2653.68	2612.02	2745.92	2800.21	2592.66	2611.16	2449.27	2435.46	2370.17	2224.76	2268.68	2183.37	2068.68	2004.28	2040.31	2024.88	2105.14	2017.47	1825.89	1676.82	1695.61	1753.7	1715.21	1596.41	1401.87	1408.25	1406.78	1344.44	1241.11	1235.75	1125.1	1176.86	864.807
		mean	819.926	1144.23	1589.54	1939.38	2291.57	2438.04	2688.45	2813.92	2937.83	2959.47	3013.92	3036.33	2961.9	3010.41	2912.95	2776.51	2809.41	2645.2	2512.05	2474.39	2341.01	2236.11	2174.3	2147.36	2139.73	1959.58	1940.9	1891.72	1904.9	1833.1	1895.06	1807.98	1726.97	1615.24	1591.57	1552.75	1551.58	1441.94	1406.55	1303.47	1267.21	1222.08	1138.74	1119.13	1011.52	991.694	894.863
		stdev	218.657	579.369	818.235	885.559	1045.49	1062.3	1155.51	1134.82	1113.63	1081.79	777.254	806.117	743.279	653.559	510.471	475.285	198.229	316.801	207.281	161.95	234.907	296.243	228.997	304.942	292.228	260.617	277.311	204.198	306.467	221.414	262.09	272.353	327.972	320.257	218.825	190.965	303.884	216.125	232.311	217.781	209.988	246.267	239.342	171.815	192.526	169.829	116.732
	unstimulated	1	141.475	280.907	329.957	482.3	511.688	700.283	711.806	824.43	964.324	888.171	986.892	980.984	963.022	1068.72	1311.59	1347.63	1199.44	1331.39	1292.07	1266.45	1339.15	1349.1	1431.04	1443.99	1525.98	1429.54	1421.43	1409.23	1552.03	1501.81	1601.86	1563.78	1590.8	1715.52	1613.21	1664.88	1583.86	1853.95	1679.91	1695.27	1793.98	1854.8	1564.82	1765.29	1779.4	1537.49	1707.42
	+DPI	2	159.503	247.757	349.787	396.613	492.681	592.934	709.862	644.394	880.709	887.386	951.06	1007.24	1120.72	1015.16	1113.85	1333.24	1155.56	1234.05	1378.92	1338.87	1435.86	1350.31	1299.6	1460.82	1516.26	1437.65	1503.7	1585.76	1544.37	1596.35	1429.42	1441.67	1546.65	1620.81	1705.47	1589.3	1664.87	1708.94	1508.46	1722.63	1638.54	1713.9	1599.73	1789.36	1722.46	1591.89	1713.85
		3	170.352	253.424	419.429	514.139	578.681	655.405	642.013	695.554	848.766	946.104	937.095	959.837	962.818	1062.68	1222.37	1180.01	1154.98	1188.44	1185.1	1184.8	1413.39	1379.8	1279.5	1231.11	1456.63	1384.86	1517.38	1422.92	1612.7	1476.2	1469.86	1467.59	1600.46	1704.94	1497.49	1599.81	1502.73	1607.58	1693.57	1734.16	1804.57	1828.91	1788.62	1638.45	1792.96	1772.45	1660.04
		4	186.684	234.855	358.978	518.375	596.284	687.619	750.435	745.783	995.772	899.26	1123.91	1048.59	1216.33	1188.29	1298.13	1333.31	1387.01	1520.7	1460.64	1465.05	1491.88	1531.8	1524.91	1352.41	1596.96	1686.59	1700.37	1795.08	1591.07	1663.4	1670.71	1900.16	1847.6	1686.96	1988.86	1876.43	1873.39	1849.37	1943.07	1968.84	2028.87	1981.91	1763.2	1790.16	1951.33	1965.42	1835.34
		mean	164.503	254.236	364.538	477.857	544.833	659.06	703.529	727.54	922.393	905.23	999.739	999.163	1065.72	1083.71	1236.48	1298.55	1224.25	1318.64	1329.18	1313.79	1420.07	1402.75	1383.76	1372.08	1523.96	1484.66	1535.72	1553.25	1575.04	1559.44	1542.96	1593.3	1646.38	1682.06	1701.26	1682.61	1656.21	1754.96	1706.25	1780.23	1816.49	1844.88	1679.09	1745.81	1811.54	1716.81	1729.16
		stdev	18.9868	19.4045	38.546	56.5049	50.3697	47.9616	45.0666	76.7178	69.0439	27.7833	85.3959	38.233	124.959	73.718	90.7	79.3142	110.488	147.307	118.169	118.867	63.242	87.195	115.631	105.365	57.5201	136.606	117.663	180.061	32.3798	86.4487	112.582	211.21	136.178	42.4996	209.767	133.471	159.199	119.095	178.941	126.797	160.645	109.979	113.177	72.501	98.0726	193.79	74.7413
	unstimulated	1	1831.36	2565.64	3393.51	3568.34	3832.83	4401.93	4880.48	5342.19	5677.57	5832.71	5822.49	6151.34	5945.82	6130.67	5969.46	5727.28	5636.63	5576.92	5300.61	4746.51	4735.59	4640.97	4415.91	4399.61	3912.85	3903.56	3624.17	3567.12	3224.65	3082.24	2771.44	2467.07	2573.99	2357	2271.39	2102.07	1875.11	1649.23	1692.47	1695.15	1603.34	1562.89	1332.16	1371.8	1244.58	1342.34	1275.65
	+MitoTEMPO	2	1034.55	1307.17	1567.84	1868.43	2101.94	2282.83	2618.56	2817.91	2852.12	3131.71	3250.5	3071.47	3209.05	3190.19	3140.12	3096.94	3227.69	3126.94	3208.93	3256.63	3238.9	3106.87	3103.55	3139.62	2930.77	2823.05	2985.06	3040.42	2785.74	2808.7	2760.39	2605.99	2597.72	2453.72	2356.9	2319.16	1969.08	1989.7	2076.01	2032.38	1896.53	1620.35	1714.26	1761.71	1622.94	1695.88	1639.33
		3	1060.24	1323.19	1743.38	1845.58	2199.05	2474.43	2663.83	2824.26	3272.67	3412.56	3340.78	3661.61	3444.6	3692.71	3739.92	3635.31	3706.08	3865.79	3816.9	3803.02	3728.91	3585.52	3875.49	3599.95	3486.91	3778.41	3456.99	3383.42	3271.61	3285.27	3105.29	2946.81	2939.1	2879.32	2491.65	2543.26	2364.25	2226.75	2057.25	2050.58	2065.68	1937.69	1841.65	1833.69	1688.87	1711.7	1602.41
		4	979.563	1227.07	1696.71	2029.82	2120.56	2510.16	2657.17	3164.1	2994.09	3175.47	3307.86	3664.09	3651.72	3687.38	4133.47	3960.98	4246.6	4375.7	4201.97	4286.27	4024.36	4031.07	4161.34	4040.89	4175.22	3871.47	3804.24	3976.77	3522.27	3583.17	3491.6	3382.22	3174.14	3138.21	3027.25	2994.57	2662.47	2471.29	2624.16	2359.16	2385.66	2389.42	2179.59	2169.59	2171.33	1998.83	1939.53
		mean	1226.43	1605.77	2100.36	2328.04	2563.6	2917.34	3205.01	3537.12	3699.11	3888.11	3930.41	4137.13	4062.8	4175.24	4245.74	4105.13	4204.25	4236.34	4132.1	4023.11	3931.94	3841.11	3889.07	3795.02	3626.44	3594.12	3467.61	3491.93	3201.07	3189.84	3032.18	2850.52	2821.24	2707.06	2536.8	2489.76	2217.73	2084.24	2112.47	2034.32	1987.8	1877.59	1766.91	1784.2	1681.93	1687.19	1614.23
		stdev	404.689	641.295	865.29	830.921	847.202	994.749	1117.16	1214.2	1330.49	1302.26	1261.94	1371.44	1268.31	1324.75	1219.57	1138.61	1041.69	1030.32	879.752	639.92	626.078	653.273	568.307	545.766	543.635	516.781	351.567	390.025	306.159	326.936	345.575	407.76	288.4	366.191	339.306	381.708	364.453	350.375	384.103	271.309	326.852	378.942	350.081	327.391	380.489	268.773	271.555
	unstimulated	1	491.351	645.2	753.659	991.888	1175.34	1221.54	1369.5	1391.55	1549.67	1648.1	1807.09	1788.69	1893.55	1907.16	1932.68	2020.23	1985.13	2000.05	1883.79	1942.93	1915.62	1921.84	1909.99	1885.81	1961.41	1834	1772.57	1798.24	1694.74	1614.13	1656.92	1706.83	1652.08	1706.31	1614.13	1528.03	1593.33	1567.97	1492.95	1406.17	1429.47	1396.21	1417.06	1345.26	1461.25	1441.15	1401.89
	+TEMPOL	2	441.223	540.145	729.021	1003.59	991.325	1139.07	1197.89	1371.8	1379.87	1724.62	1699.06	1619.22	1841.59	1821.92	1855.35	1931.22	2053.19	2018.52	2035.04	1752.43	1725.96	1707.02	1662.57	1819.66	1672.98	1735.88	1816.41	1684.17	1576.1	1565.28	1657.48	1658.29	1642.36	1602.51	1596.58	1455.88	1556.72	1455.36	1524.74	1476.62	1527.71	1498.41	1306.85	1523.94	1487.09	1494.66	1441.67
		3	462.664	616.706	703.81	889.126	1135.28	1157.97	1248.78	1403.14	1420.55	1685.29	1644.87	1861.51	1793.28	1905.31	1840.1	1889.57	1917.34	1863.14	1790.93	1832.31	1753.66	1948.29	1932.82	1814.35	1820.71	1863.19	1948.66	1664.64	1962.59	1838.71	1790.37	1722.12	1637.35	1451.8	1615.36	1627.52	1483.48	1557.21	1548.89	1486.18	1589.69	1551	1654.07	1502.79	1655.05	1390.68	1507.45
		4	366.222	688.687	786.868	1026.52	1239.64	1222.24	1385.72	1541.85	1675.5	1652.21	1860.4	1811.77	2027.18	2139.06	2065.25	2139.61	2102.93	2073.22	2123.87	1947.39	2055.56	2094.55	2004.26	2162.34	1982.66	1971.7	2007.51	1974.24	2031.36	2089.61	2042.92	1904.46	2112.96	1784.22	2047.31	1950.66	1718.95	1774.07	1988.06	1937.45	1959.88	1734.28	1794.68	1797.27	1703.2	1642.23	1675.18
		mean	440.365	622.684	743.339	977.781	1135.4	1185.2	1300.47	1427.09	1506.4	1677.56	1752.86	1770.3	1888.9	1943.36	1923.34	1995.16	2014.65	1988.73	1958.41	1868.77	1862.7	1917.92	1877.41	1920.54	1859.44	1851.19	1886.29	1780.32	1816.2	1776.93	1786.92	1747.92	1761.19	1636.21	1718.34	1640.52	1588.12	1588.65	1638.66	1576.61	1626.69	1544.97	1543.16	1542.32	1576.65	1492.18	1506.55
		stdev	53.5249	62.4814	35.444	60.8285	105.228	43.0581	91.701	77.5963	133.974	35.5195	98.4243	105.202	100.87	136.387	102.919	110.652	80.8689	89.3066	149.295	94.0658	153.387	159.807	148.749	164.445	143.583	97.0542	110.151	142.071	216.121	240.059	181.845	107.846	234.595	143.717	219.478	218.405	98.4532	133.62	234.057	243.195	231.716	141.624	221.59	187.734	120.415	108.67	120.554
	unstimulated	1	221.939	497.017	593.658	723.233	705.916	927.44	992.532	1047.22	1094.74	1109.02	1196	1208.28	1296.9	1160.56	1332.58	1285.52	1296.13	1209.26	1103.01	1176.93	1182	1068.56	1104.23	1134.14	1053.95	1117.08	1072.62	1072.4	1062.89	929.575	1102.36	1139.99	1009.3	975.053	995.294	1019.29	1014.28	1050.28	1056.58	1052.67	1006.78	1075.51	1029.37	1055.31	1022.01	953.444	940.393
	+100uM MitoTEMPO	2	147.282	165.63	261.964	311.534	348.43	527.594	492.625	484.514	585.764	643.77	656.759	779.655	687.33	689.727	875.609	864.892	904.741	859.344	929.552	1001.4	1102.58	898.403	1088.14	1006.56	1218.65	1061.96	1142.8	1214.15	1124.25	1311.43	1086.06	1249.83	1364.52	1181.51	1135.68	1295.12	1098.27	1128.35	1103.58	1047.31	1042.83	1139.63	1050.68	1030.56	1133.24	1027.45	1089.8
		3	181.267	277.19	212.797	340.469	397.652	514.74	650.496	608.059	589.9	686.406	833.046	746.827	925.703	866.144	843.823	965.174	1008.74	1023.45	977.832	1025.29	1050.39	1018.26	1013.09	1104.01	1094.62	1074.49	1034.97	992.985	1176.62	986.144	1223.78	1127.96	1068.94	1155.79	1030.96	1112.06	1024.7	1067.42	1066.65	1079.43	904.991	938.862	982.183	1076.45	913.877	1024.17	979.852
		4	179.647	277.396	275.196	373.143	388.207	587.22	633.422	725.569	657.669	717.996	1015.3	962.944	977.535	985.582	1095.91	998.816	1046.53	1193.6	1093.57	1052.03	1175.39	1093.57	1181.08	1198.86	1072.81	1150.28	1232.81	1162.22	1171.91	1310.17	1121.15	1312.73	1324.99	1122.04	1346.9	1222.39	1197.05	1098.47	1241.85	1117.88	1191.77	1139.06	1174.88	1093.52	1162.22	1016.46	1057.15
		mean	182.534	304.308	335.904	437.095	460.051	639.249	692.269	716.34	732.018	789.298	925.276	924.426	971.867	925.503	1036.98	1028.6	1064.04	1071.41	1025.99	1063.91	1127.59	1019.7	1096.63	1110.89	1110.01	1100.95	1120.8	1110.44	1133.92	1134.33	1133.34	1207.63	1191.94	1108.6	1127.21	1162.21	1083.58	1086.13	1117.16	1074.32	1036.59	1073.27	1059.28	1063.96	1057.84	1005.38	1016.8
		stdev	30.5799	138.838	173.921	192.412	165.292	194.705	212.308	241.547	244.051	215.307	232.382	211.784	250.846	198.305	226.717	180.479	165.938	164.525	85.8654	78.1316	62.7976	86.7162	68.8974	80.0237	74.3103	40.4721	87.0217	97.7747	52.9317	205.075	61.9762	88.9744	178.86	92.3006	158.115	121.419	84.3812	34.4968	85.5438	32.2586	118.781	94.5207	82.2109	27.204	113.416	34.9298	68.703
	unstimulated	1	87.8958	112.564	192.014	264.346	292.739	350.558	348.248	387.436	405.341	483.797	485.478	424.285	489.361	427.268	408.179	506.511	470.937	363.661	363.021	345.445	337.105	342.187	341.82	367.014	380.637	430.363	412.844	398.787	275.839	314.285	351.345	422.732	455.957	389.132	354.029	438.514	352.92	483.125	321.669	391.47	435.431	385.647	375.013	348.433	411.28	368.612	440.707
	+100uM TEMPOL	2	79.7438	165.756	190.313	239.661	320.614	346.11	372.116	375.211	454.019	469.534	439.784	489.327	585.934	651.163	641.451	616.675	590.41	516.674	527.032	598.879	492.773	533.409	438.549	420.466	536.609	454.553	574.87	423.838	476.21	348.412	508.986	455.906	460.564	446.168	432.006	515.683	478.598	488.064	440.365	481.859	589.654	399.034	480.576	441.583	429.549	439.171	449.547
		3	4.58844	32.6367	59.8555	56.4806	113.685	81.5232	102.903	177.261	137.483	134.909	174.81	237.539	234.527	224.048	299.532	325.461	293.208	305.765	252.633	304.865	349.612	222.888	330.719	281.739	319.699	368.439	420.083	295.428	299.625	320.803	336.291	293.412	357.586	350.958	351.301	373.332	361.03	341.834	304.844	324.523	411.72	361.035	435.599	289.425	341.885	398.639	339.011
		4	70.0152	53.2718	65.405	110.217	141.69	96.0024	106.943	156.224	162.699	185.697	206.714	268.431	274.662	294.384	300.611	349.338	354.163	442.626	403.422	301.7	397.272	295.192	274.887	309.58	385.606	427.516	337.385	392.485	366.672	417.607	434.1	405.865	395.937	461.375	434.054	410.39	360.837	414.317	362.086	402.597	344.378	390.398	433.573	449.93	356.466	418.147	377.033
		mean	60.5608	91.0571	126.897	167.676	217.182	218.548	232.553	274.033	289.886	318.484	326.696	354.896	396.121	399.216	412.443	449.496	427.18	407.181	386.527	387.722	394.19	348.419	346.494	344.7	405.638	420.218	436.296	377.635	354.587	350.277	407.681	394.479	417.511	411.908	392.847	434.48	388.346	431.835	357.241	400.112	445.296	384.029	431.19	382.343	384.795	406.142	401.575
		stdev	38.024	60.2305	74.2465	100.321	104.591	149.991	147.705	124.286	162.965	183.917	158.604	121.292	168.906	187.916	160.954	137.375	131.452	92.0584	113.295	142.173	70.6494	132.729	68.0009	61.7411	92.3133	36.5884	99.6644	56.4525	89.7409	47.2615	80.0644	70.5117	49.6256	51.1676	46.4196	60.3589	60.2864	68.7978	60.3984	64.4906	103.68	16.2999	43.2818	77.1601	42.2223	29.9991	52.7547
	15uM candidalysin	1	857.499	1278.29	1909.78	2677.82	3926.01	5209.32	5621.69	5702.39	5652.5	5817.91	5786.98	6041.87	5533.35	5566.92	5875.95	5701.37	5509.49	5378.71	5087.79	5173.53	5028.83	4761.66	4575.81	4299.35	4074.76	4017.39	3714.57	3446.04	3208.05	3084.66	2960.84	2946.43	2464.13	2197.28	2062.41	1942.37	1642.57	1640.75	1606.41	1409.39	1168.67	1168.11	1061.55	993.746	840.973	768.154	732.85
		2	2095.16	3237.01	4741.75	5979.97	7290.31	8573.96	8544.64	8351.45	7829.41	7083.47	6628.63	6603.1	5871.74	6109.93	5853.65	5892.33	5724.73	5726	5335.4	5479.31	4991.66	4862.45	4300.27	4369.49	3929.54	3910.81	3484.94	3294.58	3052.39	2612.53	2439.22	2336.29	2029.92	1769.14	1740.08	1672.57	1340.65	1272.38	1169.41	1041.69	940.672	868.344	866.554	887.327	691.467	653.386	584.498
		3	958.238	1287.15	2086.43	2677.3	3766.03	4988.99	5857.11	5445.2	6071.07	5443.46	5520.11	5634.77	5357.9	5419.15	5419.4	5279.93	5579.61	5480.17	4797.97	5019.39	4688.33	4569.31	4428.38	4100.22	3891.58	4045.94	3421.77	3703.48	3293.91	2942.88	2740.72	2636.67	2478.87	2388.17	1839.1	1936.71	1846.85	1596.92	1545.8	1282.24	1210.97	1008.89	982.133	912.879	880.179	789.937	642.383
		4	1014.63	1333.95	1792.65	2841.49	4119.08	5025.77	5638.46	6428.58	6232.13	6284.84	6172.71	5669.88	5577.65	5934.58	5504.25	5516.95	5221.11	5383.69	5448.88	5639.11	5216.36	4939.71	4660.95	4702.82	4454.38	4490.01	4297.07	4063.6	3824.56	3418.24	3108.12	3041.55	2913.87	2706.53	2428.11	2309.05	2233.19	1943.21	1850.89	1648.23	1541.19	1563.56	1299.03	1244.1	1177.18	1080.47	1031.18
		mean	1231.38	1784.1	2632.65	3544.14	4775.36	5949.51	6415.47	6481.91	6446.28	6157.42	6027.11	5987.41	5585.16	5757.65	5663.31	5597.65	5508.73	5492.14	5167.51	5327.84	4981.3	4783.28	4491.35	4367.97	4087.57	4116.04	3729.59	3626.93	3344.73	3014.58	2812.22	2740.23	2471.7	2265.28	2017.43	1965.17	1765.82	1613.32	1543.13	1345.39	1215.38	1152.23	1052.32	1009.51	897.45	822.987	747.728
		stdev	579.508	968.914	1411.24	1625.72	1682.84	1752.29	1423.49	1314.08	953.9	706.826	482.264	449.896	213.32	319.565	235.398	261.44	211.665	162.749	288.832	282.126	218.671	160.197	159.556	250.683	256.969	256.007	398.692	336.511	335.144	333.985	290.91	320.002	360.921	391.826	305.181	261.533	374.593	274.523	281.895	253.002	247.533	300.323	182.926	162.837	203.442	181.807	198.585
	15uM candidalysin	1	290.737	349.39	394.079	531.507	698.944	822.352	845.816	922.003	1023.21	1044.35	1189.86	1234.98	1408	1278.52	1328.92	1577.54	1467.05	1619.51	1570.79	1639.54	1722.96	1587.13	1722.24	1804.39	1875.97	1743.91	1820.78	1783.58	1740.98	1964.3	1968.72	1902.33	1774.63	1749.09	1949.92	1810	1876.27	2006.97	1840.54	1910.95	1983.37	1967.98	2057.83	1855.77	1955.01	1973.71	1970.18
	+DPI	2	142.92	250.095	356.025	464.88	570.393	708.279	802.855	914.598	983.197	1071.02	1166.38	1159.47	1287.9	1306.93	1336.42	1380.96	1317.43	1429.33	1444.65	1330.34	1435.89	1579.03	1785.65	1504.02	1624.54	1582.93	1671.81	1657.81	1585.32	1625.62	1800.18	1919.79	1752.32	1736.9	1759.34	1838.21	1715.59	1833.4	1817.34	1684.5	1759.2	1861.51	1739.31	1814.37	1834.24	1813.97	1669.91
		3	273.87	360.819	405.705	519.137	593.79	757.912	863.43	926.752	1035.53	1059.96	1029.6	1302.15	1139.74	1392.03	1520.86	1423.14	1362.31	1481.98	1529.08	1637.77	1480.72	1599.39	1659.76	1581.75	1725.44	1579.42	1784.35	1720.82	1691.24	1758.21	1727.75	1773.48	1855.99	1811.53	1830.22	2058.46	1885.84	1860.24	1897.54	2059.77	1803.88	1912.35	1740.92	1873.6	1749.5	1884.37	1791.94
		4	219.285	323.095	326.533	541.326	668.553	699.456	703.499	925.411	1006.52	1298.15	1274.43	1348.21	1289.17	1298.13	1466.3	1563.85	1484.37	1656.16	1570.22	1710.43	1732.64	1593.73	1746.8	1960.63	1912.24	1789.29	1973.95	1847.61	1795.2	1914.36	1962.39	1885.94	1933.78	2183.97	2068.01	2061.03	1975.97	1842.16	2205.89	2121.41	2074.84	1970.17	2078.35	1812.13	2022.33	2101.05	1988.67
		mean	231.703	320.85	370.586	514.212	632.92	747	803.9	922.191	1012.11	1118.37	1165.07	1261.2	1281.2	1318.9	1413.12	1486.37	1407.79	1546.74	1528.69	1579.52	1593.05	1589.82	1728.61	1712.7	1784.55	1673.89	1812.72	1752.45	1703.18	1815.62	1864.76	1870.39	1829.18	1870.37	1901.87	1941.93	1863.42	1885.69	1940.33	1944.16	1905.32	1928	1904.1	1838.97	1890.27	1943.28	1855.18
		stdev	66.5825	49.7439	36.2305	34.1184	60.7444	56.441	71.6059	5.44243	22.6489	120.352	101.535	82.2276	109.845	50.1771	95.5834	99.0361	80.8488	108.393	59.3297	169.532	156.716	8.76609	52.8057	208.624	133.865	108.656	124.794	81.6123	89.3123	154.112	120.113	66.0653	82.7508	211.605	135.843	136.537	108.304	81.6204	180.22	194.345	148.851	51.7769	189.543	30.5888	121.911	123.84	152.062
	15uM candidalysin	1	1106.17	1627.16	2096.47	2813.48	3683.22	4382.14	5162.22	5328.79	5865.44	5938.48	6284.43	6769.37	6566.99	6973.27	7090.26	7280.5	7313.59	7136.88	7416.43	7540.7	7487.86	7170.66	7294.32	7480.82	7076.98	6721.97	6459.48	6291.78	6189.53	5755.65	5239.33	5252.55	5074.06	4516.47	4448.16	4143.22	3981.29	3718.54	3323.92	2926.11	2844.46	2595.7	2580.28	2296.93	2154	1764.86	1690.72
	+MitoTEMPO	2	1124.28	1432.84	2176.94	2822.06	3620.4	4149.22	4637.22	5345.62	5596.42	5600.36	5854.33	5923.13	6144.67	6305.53	6277.79	6473.59	6477.83	6542.77	6820.11	6578.75	6606.54	6713.44	6638.01	6862.46	6624.76	6785.97	6515.35	6039.76	6059.23	5930.3	6111.4	5471.45	5244	5057.35	4604.69	4610.9	4361.57	4221.29	3999.14	3624.37	3348.1	3130.11	3080.91	2852.82	2543.7	2361.42	2040.93
		3	1195.68	1630.76	2232.62	2777.58	3700.36	4422.8	4929.07	5752.68	5734.63	5579.1	5868.69	5733.87	6159.96	6271.83	6036.81	6304.17	6001.51	6114.81	6203.76	6196.6	6019.86	5863.94	6071.36	5669.72	5675.62	5644.79	5669.4	5380.7	5406.99	5023.09	4742.22	4346.16	4301.17	4355.11	3930.88	3696.55	3368.78	3150.57	3064.03	2926.3	2590.48	2584.84	2367.14	2074.57	1927.79	1823.22	1693.48
		4	1196.55	1812.08	2348.88	2922.81	3580.82	4328.74	4950.79	5328.45	5668.21	5537.91	5587.87	5507.78	5892.31	5845.47	5708.82	6068.65	5974.93	6041.77	6493.21	6112.95	5970.17	5540.98	5678.15	5836.93	5569.3	5595.04	5375.71	5146.87	5047.21	5081.65	4593.51	4338.39	4192.67	3842.44	3524.72	3367.69	3223.95	3264.29	2918.55	2909.11	2521.69	2412.09	2270.3	2142.06	1995.08	1743.73	1479.34
		mean	1155.67	1625.71	2213.73	2833.98	3646.2	4320.73	4919.82	5438.89	5716.18	5663.96	5898.83	5983.54	6190.98	6349.02	6278.42	6531.73	6441.97	6459.06	6733.38	6607.25	6521.11	6322.25	6420.46	6462.48	6236.66	6186.94	6004.98	5714.78	5675.74	5447.67	5171.61	4852.14	4702.98	4442.84	4127.11	3954.59	3733.9	3588.67	3326.41	3096.47	2826.18	2680.68	2574.66	2341.59	2155.14	1923.31	1726.12
		stdev	47.2848	154.877	106.028	62.2738	55.5097	120.65	215.766	209.35	114.401	184.839	287.676	550.715	279.102	465.868	589.323	526.075	625.337	503.02	520.339	654.499	706.326	751.279	703.291	859.609	734.142	655.583	570.276	539.343	541.086	462.609	684.682	595.491	533.001	500.407	494.144	540.79	531.831	487.93	478.806	352.024	374.612	311.199	361.488	353.3	275.855	294.003	232.611
	15uM candidalysin	1	445.387	651.227	859.955	1268.88	1924.28	2682.98	2780	2947.34	3144.75	3117.39	3163.97	2948.9	3269.27	3128.71	3290.44	3472.29	3620.27	3618.5	3526.59	3733.62	3856.28	3673.9	4041.09	3958.54	3897.67	3746.81	3808.02	3834.13	3406.7	3459.21	3471.58	3056.5	3383.61	3098.48	3092.02	2926.68	2832.47	2799.04	2592.68	2570.76	2421.26	2231.49	2132.62	1962.72	2032.04	1823.34	1732.61
	+TEMPOL	2	463.846	649.563	1051.1	1290.69	1770.43	2588.38	2777.26	2938.87	2833.2	2905.14	2950.08	3132.67	3249.8	3223.67	3200.49	3283.68	3328.19	3372.16	3390.39	3337.08	3299.47	3425.7	3538.63	3465.59	3437.63	3426.69	3396.89	3374.22	3482.11	3060.12	3273.72	3122.63	2792.31	2822.64	2563.75	2743.31	2687.85	2337.05	2221.94	2261.04	2250.92	2253.91	1872.13	2018.49	1915.58	1706.73	1642.69
		3	457.036	700.657	1023.77	1229.95	1778.33	2641.04	2867.05	2833.46	2952.01	2944.35	2970.99	2932.87	3090.78	3374.16	3014.69	3020.59	3362.42	3262.96	3314.53	3504.27	3420.49	3289.64	3572.29	3461.77	3566.02	3338.07	3498.46	3266.63	3356.97	2910.56	3006.38	3052.52	2875.57	2844.4	2681.21	2475.37	2324.67	2107.39	2151.78	1916	1958.5	1702.36	1996.62	1846.76	1650.53	1601.72	1589.57
		4	396.344	746.702	1017.55	1502.37	2026.99	2528.89	2926.99	3038.94	2967.07	2772.16	2869.63	2757.91	2741.58	3055.36	2920.92	3082.78	3213.28	3043.82	3071.88	3190.2	3080.55	3069.05	3109.72	2867.95	2790.27	3019.94	2948.63	2602.92	2802.42	2621.72	2550.62	2439.26	2188.02	2293.58	1982.42	2115.1	2029.92	1829.53	1753.9	1710.33	1703.39	1489.59	1493.46	1558.88	1409.29	1255.21	1308.39
		mean	440.653	687.037	988.094	1322.97	1875.01	2610.32	2837.83	2939.65	2974.26	2934.76	2988.67	2943.09	3087.86	3195.48	3106.64	3214.84	3381.04	3324.36	3325.85	3441.29	3414.2	3364.57	3565.43	3438.46	3422.9	3382.88	3413	3269.47	3262.05	3012.9	3075.57	2917.73	2809.88	2764.78	2579.85	2565.11	2468.73	2268.25	2180.07	2114.53	2083.52	1919.34	1873.71	1846.71	1751.86	1596.75	1568.32
		stdev	30.5069	46.3036	86.6599	122.209	123.571	66.6718	72.6093	84.0527	128.467	142.316	124.77	153.156	244.303	137.614	168.856	205.095	171.769	238.939	190.692	233.33	326.578	253.225	380.653	446.185	464.158	298.941	355.548	507.973	310.709	348.768	398.517	320.595	490.068	338.168	458.175	352.633	362.228	410.212	343.716	379.65	317.396	383.467	274.914	204.787	278.644	245.026	183.064
	15uM candidalysin	1	281.963	451.882	509.193	561.409	614.494	998.429	1076.88	1192.91	1213.35	1392.26	1502.59	1720.24	1711.61	1860.97	1759.08	1835.75	1801.37	1931.12	1915.81	1907.93	1999.07	2080.38	2148.07	2079.92	2121.81	2225.38	2164.45	2206.76	2278.93	2144.79	2080.2	2316.41	2030.32	2031.04	2016.83	2194.18	1931.64	2029.34	1948.45	1815.01	1846.77	1863.26	1685.22	1747.1	1749.36	1528.24	1549.56
	+100uM MitoTEMPO	2	272.359	395.428	461.089	575.894	760.962	772.222	892.979	1104.08	1077.45	1259.9	1288.43	1490.78	1497.86	1518.37	1511.35	1577.37	1750.88	1691.88	1686.39	1806.09	1995.82	1738.52	1934.1	2196.83	2046.15	2074.96	2061.78	2043.69	1998.86	2156.69	1958.25	2006.17	1988.67	2041.95	2017.69	1933.12	1830.26	1665.4	1602.61	1741.66	1660.37	1439.03	1457.69	1503.04	1451.22	1413.77	1360.08
		3	244.862	319.884	415.969	597.243	718.682	788.742	853.076	1058.1	1213.24	1163.49	1402.74	1579.34	1604.94	1580.23	1730.5	1643.85	1690.86	1775.17	1682.84	1893.42	1664.76	1624.39	1802.08	1680.52	1790.71	2147.33	1924.82	1839.43	1995.06	1944.98	1859.59	1912.31	1761.85	1795.77	1651.67	1692.95	1594	1613.65	1490.06	1355.52	1510.79	1340.28	1420.54	1328.4	1389.9	1303.87	1184.47
		4	224.717	340.389	475.802	580.643	718.865	859.365	933.668	1156.56	1067.21	1278.35	1364	1404.93	1616.73	1500.73	1684.17	1590.62	1630.16	1743.62	1631.68	1670.64	1756.96	1748.98	1662.02	1880.97	1758.38	1711.56	1713.36	1723.33	1652.56	1555.25	1574.42	1748.82	1562.67	1534.55	1630.06	1414.51	1384.36	1288.45	1296.32	1260.65	1175.3	1061.23	1207.53	1157.01	1118.65	1096.44	1064.53
		mean	255.975	376.896	465.513	578.797	703.251	854.689	939.151	1127.91	1142.81	1273.5	1389.44	1548.82	1607.78	1615.07	1671.28	1661.9	1718.32	1785.45	1729.18	1819.52	1854.15	1798.07	1886.57	1959.56	1929.26	2039.81	1966.1	1953.3	1981.35	1950.43	1868.12	1995.93	1835.88	1850.83	1829.06	1808.69	1685.06	1649.21	1584.36	1543.21	1548.31	1425.95	1442.74	1433.89	1427.28	1335.58	1289.66
		stdev	26.1047	59.3	38.6781	14.7697	62.424	103.009	97.5365	59.1245	81.4935	93.8343	89.1254	134.647	87.4666	167.437	110.995	119.409	74.1253	103.006	126.906	108.97	169.693	196.486	206.723	227.173	181.783	227.289	195.003	214.682	256.353	280.782	215.587	238.655	217.007	239.491	217.491	333.096	245.355	303.41	273.712	275.878	284.124	332.551	195.65	252.106	258.817	183.87	211.546
	15uM candidalysin	1	72.0096	89.9846	150.353	304.276	338.633	532.122	570.756	629.511	650.999	716.592	558.037	682.164	685.599	561.245	702.213	572.254	731.264	660.212	566.74	603.448	621.833	682.985	605.181	807.037	906.308	766.235	678.079	783.216	727.99	714.013	774.962	725.791	748.643	718.103	828.485	794.713	794.843	650.855	643.737	627.761	814.824	713.684	657.104	656.497	685.047	656.345	724.927
	+100uM TEMPOL	2	94.845	116.749	145.757	193.958	360.449	412.628	464.279	559.281	533.766	565.461	477.116	468.762	486.906	585.963	552.301	585.853	602.794	575.995	488.686	683.364	582.715	632.425	622.798	564.765	674.446	769.112	786.595	821.826	903.648	791.502	727.246	694.166	725.193	710.213	738.244	628.505	636.756	747.465	692.665	779	698.401	598.998	692.693	667.042	610.051	653.073	598.752
		3	73.3729	77.6407	128.244	212.964	378.096	397.301	558.378	579.559	520.077	557.863	475.064	528.893	575.404	578.852	654.596	654.258	542.598	598.048	650.677	638.623	677.141	714.902	755.988	676.73	705.701	734.599	671.944	584.11	753.25	755.075	783.616	747.994	725.596	774.758	711.337	776.806	729.348	687.702	632.644	644.104	563.481	643.287	648.701	574.341	553.167	530.752	547.906
		4	110.049	76.1222	158.578	252.611	394.909	580.453	652.775	646.251	621.152	575.525	627.745	585.487	499.427	629.965	641.683	584.782	577.143	649.825	608.509	534.897	557.455	573.76	578.419	688.105	702.428	630.127	636.199	670.903	660.649	647.456	620.1	662.467	671.862	584.81	588.998	577.342	518.937	538.775	509.014	606.783	586.234	425.106	549.108	588.101	500.364	472.348	553.141
		mean	87.5691	90.1241	145.733	240.952	368.022	480.626	561.547	603.65	581.498	603.86	534.49	566.327	561.834	589.006	637.698	599.287	613.45	621.02	578.653	615.083	609.786	651.018	640.596	684.159	747.221	725.018	693.204	715.014	761.384	727.012	726.481	707.605	717.823	696.971	716.766	694.341	669.971	656.199	619.515	664.412	665.735	595.269	636.901	621.495	587.157	578.13	606.182
		stdev	18.2749	18.8042	12.8089	48.7771	24.1209	89.785	77.1977	40.9578	64.4301	75.5018	73.1988	90.7479	91.3067	29.2157	62.5999	37.1639	82.3243	40.4998	69.0768	62.6674	52.1319	61.6916	79.0618	99.0365	106.982	65.1645	64.9415	108.231	102.58	61.7647	75.1273	37.3276	32.5424	80.11	98.8207	107.855	119.768	87.8235	78.1462	77.9043	115.572	122.878	61.5569	47.0402	79.1516	91.5943	82.3914
	PMA	1	1059.36	13055	23802.9	26784	26032.4	24219.4	22435.5	21552.5	20029.1	18951.1	18709.9	18150.1	17806.4	17582.6	16849	16960.8	17286.9	16987.8	17266.9	16746.4	16616.4	16790.4	17065.2	16703.3	16981.3	17464.3	16882.3	16320.1	15477	15943.3	16132.8	15725.8	16121.1	15098.8	14889.7	14361.6	14922.6	13933.8	13313.6	13052.8	12311.9	11595.5	11218.6	10409	9807.63	9174.64	8177.92
		2	1786.61	8187.5	15859.6	20845.2	21417.2	21485.5	21284.6	21420.8	20870.1	20792.3	20471.6	19206.2	18962.1	18772.3	18789.3	18380.7	18277.2	18017.8	17481	17961.4	17864.3	17325.5	17153.8	17105.4	17070.2	16606	16726	15932.7	15687.1	15911	15749.7	15619.7	15214.7	14851.4	14551.5	14350.4	13570.5	13734	13016.9	13080	12553.6	11752.5	11142.6	10468.9	9846.71	9354.27	8422.84
		3	1008.02	17634.7	30270.9	31578.1	29291.1	26506.2	23883.5	22150.3	20669.5	19529.5	18652.3	18245.6	17548.2	17152.4	16616.5	17082.8	16607.1	16425.7	16493.9	16320	16397.7	15960.7	15911.8	16335.5	16154.5	15779.7	15921.5	15247.5	15488.7	15087.6	15125.5	15061.7	14195.2	14177.1	14232.4	13392.3	12875.6	12884.2	12746.8	12004	11501	10966.6	10225.5	9680.16	8712.78	7778.25	7038.61
		4	1272.44	17515.2	27660.9	27932.6	26054.7	23827.8	22002.1	20277.5	19215.5	18819.5	17342.4	16892.4	15771.6	15712.5	15792.5	15502.5	16094	15572.4	15827.3	15328.8	15470.3	15460.1	15079.5	15140.7	14338.4	14945.2	14538.2	14305.1	14214.9	14313	14011.2	13758.5	13690.5	13099.8	12793.4	12168.3	12296.1	11548.1	10875.7	10945.2	10124.5	9510.26	8939.56	8497.28	7889.24	6950.1	6282.12
		mean	1281.61	14098.1	24398.6	26785	25698.9	24009.7	22401.4	21350.3	20196	19523.1	18794.1	18123.6	17522.1	17304.9	17011.8	16981.7	17066.3	16750.9	16767.3	16589.2	16587.2	16384.2	16302.6	16321.2	16136.1	16198.8	16017	15451.4	15216.9	15313.7	15254.8	15041.4	14805.4	14306.8	14116.8	13568.2	13416.2	13025	12488.2	12270.5	11622.8	10956.2	10381.6	9763.84	9064.09	8314.32	7480.37
		stdev	355.601	4479.86	6282.14	4456.16	3239.07	2055.98	1096.12	782.465	745.62	900.583	1284.35	949.291	1319.01	1263.51	1268.72	1176.99	943.606	1025.63	756.597	1090.68	985.768	833.538	992.438	847.497	1267.41	1082.35	1071.98	883.529	674.937	775.819	927.195	903.526	1082.27	893.966	922.151	1037.94	1131.36	1084.69	1099.67	1015.66	1095.6	1022.03	1062	917.336	943.228	1150.38	1000.96
	PMA	1	259.127	307.95	901.806	1214.81	1110.67	1083.15	998.729	924.843	982.557	991.055	929.127	1166.81	1221.13	1210.52	1250.02	1228.09	1399.25	1405.33	1340.12	1483.48	1589.35	1528.48	1449.72	1547.01	1598.85	1654.51	1598.97	1610.68	1726.86	1613.35	1564.01	1831.61	1753.91	1660.6	1737.53	1759.41	1630.17	1725.73	1806.33	1858.39	1864.07	1794.96	1721.29	1728.06	1716.47	1731.66	1876.99
	+DPI	2	116.046	366.764	614.251	1095.73	1291.04	1220.7	868.972	1025.18	1016.43	873.217	956.868	960.905	999.66	1111.64	1167.06	1129.04	1093.31	1335.42	1185.23	1144.21	1182.29	1357.25	1377.87	1356.64	1395.96	1267.11	1372.59	1467.18	1493.18	1606.91	1752.47	1608.17	1458.19	1475.78	1477.89	1568.91	1610.62	1615.47	1490.68	1507.68	1743.73	1663.57	1616.41	1542.7	1746.03	1682.47	1633.31
		3	136.923	296.99	641.25	1205.73	1338.33	1335.8	1076.58	1150.28	1035.43	1057.39	1021.34	1067.43	1321.01	1045.14	1039.35	1280.25	1292.5	1072.83	1345.82	1423.7	1318.26	1348.12	1412.64	1359.72	1534.94	1514.7	1609.05	1536.98	1487.38	1617.39	1608.02	1506.66	1604.34	1570.79	1532.73	1509.85	1516.45	1549.07	1641.51	1629.01	1659.75	1638.89	1607.23	1616.62	1752.9	1627.92	1476.63
		4	121.873	370.416	737.444	998.502	1275.99	1232.16	1367	1093.55	1102.13	1020.56	1087.91	1090.46	1141.71	1103.58	1280.14	1251.71	1405.59	1231.15	1288.76	1292.68	1352.31	1400.82	1344.84	1407.52	1434.86	1458.97	1528.1	1604.04	1501.64	1580.07	1636.37	1556.26	1607.66	1636.24	1721.63	1621.7	1651.8	1672.42	1598.92	1608.75	1605.34	1943.69	1705.32	1737.67	1880.58	1707.43	1705.75
		mean	158.492	335.53	723.688	1128.69	1254.01	1217.95	1077.82	1048.46	1034.14	985.556	998.811	1071.4	1170.88	1117.72	1184.14	1222.27	1297.66	1261.18	1289.98	1336.02	1360.55	1408.67	1396.27	1417.72	1491.15	1473.82	1527.18	1554.72	1552.27	1604.43	1640.22	1625.67	1606.03	1585.85	1617.44	1614.97	1602.26	1640.67	1634.36	1650.96	1718.22	1760.28	1662.56	1656.26	1773.99	1687.37	1673.17
		stdev	67.664	38.4646	129.984	102.286	99.1809	103.713	210.95	96.9941	50.3281	79.657	70.8549	85.0319	135.685	68.5969	107.722	65.7117	145.779	144.532	74.4002	150.667	169.295	83.1191	45.1238	89.2837	92.6401	160.488	109.172	67.1862	116.544	16.8037	80.5392	143.409	120.735	82.6013	131.564	106.583	59.6278	75.8702	131.053	148.121	112.67	140.155	59.073	93.5415	72.7932	44.4309	166.153
	PMA	1	1801.52	5323.56	11363.7	15990.7	16391.8	15985.8	16007.8	17268.8	17182	17036.3	17255.6	17664	17859.1	18479.6	18787.7	18497.1	18867.8	18600.9	17758.1	18901.9	18760.3	18659.7	19181.4	19153.1	18973.7	20215.5	19570.5	19446.7	19050.3	19220.7	18504	19477.7	18262.9	18177.5	18129	18246.5	17437.3	17464.4	17280.4	16443.4	15689	15748.7	14839.8	13896	13606.4	12825.7	12040.3
	+MitoTEMPO	2	1490	6635.98	12684.1	14932.6	14518.4	13936.3	13686.8	13731.8	13216.8	13590.5	13643.3	13347.6	13510.8	14315.3	14256.6	14429.6	14544.8	15052.6	14541.4	14756.4	14528.3	15002.6	14797.7	15232.5	15207	15334.8	15369.2	14859.5	15191	14540.3	14839.4	14489.2	14522.7	14405.1	14364.3	14215	13903.7	13392.8	13475.5	12814.7	12470.8	12177.9	11939.7	11153.6	10745.1	10086.7	9494.64
		3	1243.16	8200.68	15189.7	17560.5	16554.8	15034.2	14870.4	13875	13957.4	14023.1	14072.4	14417.2	13899.5	14090.7	14429.3	14648.6	14772.7	14895.1	15134.4	15469.6	15734.1	15352	15631.6	16081.1	15981.5	15881.8	15406.1	15732.3	16216	15756.4	15636.7	15995.5	15408.5	15729.9	15392.6	15155.2	14913.7	14453.3	14131	13836.5	13638.9	13081.1	12787.6	12478.9	11674.9	11335.4	10219.6
		4	1313.42	7325.88	12998.4	15014.7	15331.3	14185.7	14045.9	14067.5	14185.3	14196.4	13281.4	13665.8	13799.5	14277	14114.1	14504.4	14306.5	14863.9	15360.2	14927.8	15046.8	15543.9	15599.1	16214	15886.5	15799.5	15920.9	16010.6	15950	15883	15606.5	15729.9	15661	15264.1	15135.7	14721.3	14916	14112.5	13906.5	13159.2	13131.8	12523.9	12494.1	11897.5	11417.8	10507	10106.4
		mean	1462.03	6871.53	13059	15874.6	15699.1	14785.5	14652.7	14735.8	14635.4	14711.6	14563.2	14773.7	14767.2	15290.6	15396.9	15519.9	15623	15853.1	15698.5	16013.9	16017.4	16139.6	16302.5	16670.2	16512.2	16807.9	16566.7	16512.3	16601.8	16350.1	16146.7	16423.1	15963.8	15894.1	15755.4	15584.5	15292.7	14855.8	14698.4	14063.5	13732.6	13382.9	13015.3	12356.5	11861	11188.7	10465.2
		stdev	249.015	1214.46	1587.26	1222.37	955.926	927.986	1030.35	1694.28	1747.37	1570.62	1823.84	1978.39	2067.83	2128.23	2264.19	1986.86	2171.59	1833.71	1415.8	1949.16	1894.14	1694.98	1957.67	1711.43	1676.87	2284.46	2018.32	2016.81	1689.1	2007.19	1614.29	2139.62	1608.59	1618.12	1641.62	1815.78	1507.11	1794.4	1742.72	1642.43	1389.17	1620.49	1266.12	1160.85	1227.83	1208.36	1097.27
	PMA	1	791.529	4139.1	7962.29	10360.8	10598.2	10146.8	9795.64	9532.54	9692.28	9723.21	9458.73	10446.1	10025.1	10255.2	10140.7	10483.2	10707.6	10875.5	10928.5	11419.3	11325.2	11310.6	11399.9	11581	11380.5	11761.3	11631.3	12013.2	11686.3	11784	11725.6	11973.1	11518.6	11492.5	11470.4	11205.6	10747.8	11240.8	10746.9	10710.6	10791.6	10687.7	9819.93	9635.76	9521.58	9017.13	8227.98
	+TEMPOL	2	745.618	5880.7	10027.7	12672.5	11983.8	11631.7	10759	10705.2	10273.3	10252.4	10127.9	9972.5	9942.04	10541.1	10470.4	10494	10761.9	10692.1	10599.7	10915.3	10859.4	11029.5	10720.9	11185.5	11177.6	11273.6	11477.3	11327.9	11625.5	11820	11573.6	11681.7	11527.7	10814.3	11662.7	11092.3	11288.1	10831.3	10806.7	10452.8	10110.4	10272.4	10109.8	9849.36	8997.44	8426.55	8497.48
		3	735.985	4615.72	9184.08	11311	11078.2	10727.1	10362.9	10187.5	10526.2	10327.1	10118.3	10026.7	9673.4	10119.4	10224.5	10021.7	10077.8	10964.5	10682.8	10709.1	11355.2	10806	11272	11489.5	11288.7	11523.3	11527.1	11498	11407.8	11391.4	11607.8	11808	11577.9	11380.6	11328.2	11597.5	11347.7	11404.8	11202.2	10531	10468.5	9982.53	9657.96	9392.23	9241.75	8330.66	8175.19
		4	1060.75	10225.1	15626	16722.3	17114.7	15763.2	14779.3	14131.5	13755.5	12969.8	13052.8	12573.7	12132.9	12390.9	12057.5	12229.1	11969.6	12007.4	11768.8	11482.3	11848.7	11727.9	12031.9	12037.9	11441	11949.8	11880	11722.2	12146.5	11597.1	10901.4	10942.8	10912.9	10781.3	10573.3	10111.1	9677.18	9516.03	9176.94	8941.66	8693.54	8279.36	7677.82	7529.3	6657.75	6209.8	5700.51
		mean	833.471	6215.16	10700	12766.7	12693.7	12067.2	11424.2	11139.2	11061.8	10818.1	10689.4	10754.8	10443.4	10826.7	10723.3	10807	10879.2	11134.9	10995	11131.5	11347.1	11218.5	11356.2	11573.5	11322	11627	11628.9	11640.3	11716.5	11648.1	11452.1	11601.4	11384.3	11117.2	11258.7	11001.6	10765.2	10748.2	10483.2	10159	10016	9805.5	9316.38	9101.66	8604.63	7996.03	7650.29
		stdev	153.445	2772.47	3391.68	2802.56	3002.79	2538.63	2271.4	2051.77	1829.41	1459.42	1606.41	1230.96	1136.32	1057.54	900.421	973.29	790.447	592.636	534.453	379.057	404.145	397.428	538.261	352.762	114.809	293.19	179.26	296.426	310.585	197.074	372.862	454.99	315.33	371.845	477.017	631.91	773.912	856.14	893.955	818.715	924.504	1057.78	1108.25	1064.75	1315.47	1228.9	1307.49
	PMA	1	400.179	1610.83	3534.38	5585.08	6332.46	6737.32	7100.62	7613.36	7847.57	8227.78	8406.54	9012.51	9063.68	9268.4	9473.74	9688.63	9331.11	9673.06	9893.63	9917.46	9697.29	10113.3	9986.3	10271.7	10872.8	10713.7	10512.1	10550.5	10705.5	10285.5	10290.9	10820.1	10632	10765.7	10921.8	10880.5	10513.8	10339.1	10499.9	10472.2	10300.7	10322.6	10187.9	10043.6	9186.11	9331.13	9072.24
	+100uM MitoTEMPO	2	220.655	2109.91	3733.86	5580.49	5909.5	5449.43	5569.25	5774.95	5701.48	5917.7	5903.63	5875.57	6106.08	5978.76	6339.43	6659.14	6615.78	6417.73	6297.11	6355.12	6598.68	6782.52	6923.78	6602.35	7184.38	6983.15	7256.52	6872.86	7078.7	7332.23	7309.27	7563.5	7777.48	7265.65	7397.55	7864.79	7281.78	7449.36	7745.79	7443.21	7700.52	7372.41	7532.08	7325.86	7220.54	7230.71	6849.02
		3	257.06	1164.44	2816.65	4370.21	4486.55	4810.17	4431.61	4987.63	5020.97	5141.52	5439.64	5462.52	5609.57	5559.27	5776.02	6098.71	6061.29	5915.99	6269.57	6040	6563.53	6544.94	6665.53	6264.42	6617.79	6801.06	6589.48	6826.15	7126.26	6877.22	7101.95	7028.75	7404.33	7231.38	7456.51	6980.16	7500.12	7365.57	7615.85	7378.63	7652.39	7418.21	7212.81	7339.92	7423.17	7110.41	7200.15
		4	288.743	1781.01	3753.69	5444.57	5708.95	5594.2	5456.75	5734.33	6014.74	6040.01	6174.62	6003.63	6340.14	6055.68	6294.86	6631.18	6730.78	6580.14	6526.27	6727.68	6673.91	6701.1	6811.19	6737.63	7361.36	7092	7276.6	7323.28	7270.01	7264.36	7435.14	7141.41	7320.17	7723.7	7561.68	7520.21	7923.04	7402.05	7354.23	7698.47	7652.13	7540.37	7761.02	7517.54	7397.98	7539.13	7366.76
		mean	291.659	1666.55	3459.64	5245.09	5609.36	5647.78	5639.56	6027.57	6146.19	6331.75	6481.11	6588.56	6779.87	6715.53	6971.01	7269.41	7184.74	7146.73	7246.64	7260.06	7383.35	7535.47	7596.7	7469.03	8009.08	7897.48	7908.68	7893.2	8045.12	7939.83	8034.31	8138.44	8283.49	8246.61	8334.39	8311.42	8304.68	8139.02	8303.94	8248.13	8326.43	8163.4	8173.45	8056.73	7806.95	7802.85	7622.04
		stdev	77.5108	393.653	439.956	586.883	792.376	802.268	1100.33	1117.44	1207.73	1325.16	1319.01	1632.38	1552.71	1715.84	1687.97	1633.29	1460.46	1707.78	1768.4	1793.75	1543.31	1721.38	1596.57	1879.02	1935.31	1881.31	1764.74	1785.66	1775.45	1576.57	1510.65	1802.53	1578.23	1694.33	1726.28	1750.99	1496.61	1467.12	1473	1489.13	1316.37	1441.21	1361.65	1327.45	923.851	1034.73	990.589
	PMA	1	170.103	774.801	1605.1	3245.29	3466.96	3517.36	3849.69	3773.66	4378.44	4419.83	4399.65	4661.04	4850.27	4948.96	4764.89	5007.27	4983.21	5009.96	4838.24	5044.28	4863.39	5009.06	5033.72	5075	5277.47	5437.74	4929.98	5490.66	5456.27	5113.12	5421.55	5499.11	5452.44	5377.8	5433.59	5756.28	5318.99	5381.63	5352.86	5715.12	5442.62	5550.13	5595.54	5479.69	5581.25	5314.08	5539.23
	+100uM TEMPOL	2	45.8099	499.458	1402.39	2168.64	2426.28	2712.52	3179.5	3198.95	3156.43	3372.14	3357.29	3416.74	3542.44	3816.14	3661.6	3870.5	3891.69	4041.79	3857.05	4057.93	4036.23	3889.88	3770.22	3719.97	3836.29	3922.03	4012.94	4007.79	4008.14	3953.47	3806.06	3945.44	3823.33	3895.5	4234.7	3885.31	4064.73	3902.31	3949.6	4113.23	4091.86	4032.87	4125.59	4290.07	3954.29	3843.66	4021.73
		3	110.621	370.129	894.248	1398.13	2022.28	2164.4	2675.07	2739.77	2975.52	3047.64	3442.05	3156.05	3488.97	3797.17	3345.58	3741.81	3724.64	3770.6	3832.33	3750.07	3796.38	3632.81	3690.43	3784.08	3927.9	3590.06	3516.39	3698.4	3481.47	3681.35	3550.49	3493.25	3626.75	3644.69	3564.11	3639.04	3518.1	3452.3	3841.33	3646.38	3619.2	3608.7	3769.69	3697.49	3701.65	3722.72	3552.48
		4	112.966	681.928	1226.38	2236.7	2353.6	2712.4	3011.68	3028.87	3135.97	3301.72	3271.48	3268.84	3454.65	3558.42	3445.43	3650.69	3592.32	3753.4	3873.66	3515.72	3666.24	4054	3901.87	3769.87	3741.76	3818.85	3724.86	3780.6	3700.76	3769.4	3697.31	3775.11	3801.42	3707.84	3712.72	3862.53	3792.05	3847.79	3683.7	3866.81	3877.47	3704.87	3905.08	4043.07	3777.61	3771.89	3697.91
		mean	109.875	581.579	1282.03	2262.19	2567.28	2776.67	3178.99	3185.31	3411.59	3535.33	3617.62	3625.67	3834.08	4030.17	3804.38	4067.57	4047.96	4143.94	4100.32	4092	4090.56	4146.44	4099.06	4087.23	4195.85	4192.17	4046.04	4244.36	4161.66	4129.34	4118.85	4178.23	4175.99	4156.46	4236.28	4285.79	4173.47	4146.01	4206.87	4335.39	4257.79	4224.14	4348.98	4377.58	4253.7	4163.09	4202.84
		stdev	50.7998	181.53	301.293	757.735	625.03	557.298	493.885	435.63	649.623	605.912	525.985	698.454	678.421	623.651	653.786	632.925	635.415	592.264	492.24	672.56	537.527	600.638	629.176	659.087	725.07	841.888	623.466	841.105	889.695	665.584	874.756	900.115	855.504	821.166	848.426	986.604	795.62	847.804	771.753	939.381	813.182	902.449	843.888	773.891	891.339	768.934	912.261
	4uM Ionomycin	1	2017.88	3253.17	3618.94	4393.21	4489.39	3845.02	2917.94	2225.26	1361.47	845.803	544.486	393.32	326.249	241.319	258.629	189.309	216.412	196.81	209.537	194.267	180.268	146.291	188.813	221.478	177.348	175.192	244.356	181.141	294.149	222.576	287.178	228.317	309.899	353.113	283.04	386.756	307.913	356.468	366.883	365.485	362.608	332.822	384.059	445.564	403.997	377.267	431.048
		2	2556.29	3589.94	3375.27	3120.82	3458.67	2676.39	1253.84	560.62	326.787	232.737	134.51	148.94	114.237	160.289	157.537	186.777	204.68	190.777	229.232	179.698	256.411	229.812	206.429	197.651	287.211	220.528	232.835	310.376	260.303	295.96	256.343	245.241	309.999	293.75	360.309	274.311	417.023	365.12	345.368	352.328	363.575	384.095	395.201	436.577	406.258	424.222	356.471
		3	2877.71	3494.4	2383.8	2407.52	2575.01	1482.78	624.588	238.077	127.922	140.062	150.097	203.351	231.449	191.119	208.072	268.585	323.465	268.47	305.974	273.043	298.585	297.874	292.827	318.955	383.428	375.505	353.176	461.551	389.445	372.256	366.736	435.503	413.783	423.056	444.936	532.243	532.764	545.206	531.601	565.528	523.35	557.65	526.78	642.879	581.388	648.799	581.476
		4	2393.8	3659.87	3678.63	4288.06	4491.13	2931.54	1239.43	682.127	416.19	338.341	221.609	175.262	201.083	246.289	271.592	280.434	341.1	349.411	298.023	271.536	289.955	249.858	253.648	379.589	414.242	358.597	369.326	396.797	402.991	429.666	356.146	442.508	358.638	458.933	463.71	487.579	500.427	562.803	396.672	446.549	600.35	475.141	570.459	581.666	635.347	540.326	615.201
		mean	2461.42	3499.35	3264.16	3552.4	3753.55	2733.93	1508.95	926.521	558.092	389.236	262.675	230.218	218.254	209.754	223.958	231.276	271.414	251.367	260.692	229.636	256.305	230.959	235.429	279.418	315.557	282.456	299.923	337.466	336.722	330.114	316.601	337.892	348.08	382.213	387.999	420.222	439.532	457.399	410.131	432.472	462.471	437.427	469.125	526.672	506.748	497.654	496.049
		stdev	357.583	177.578	601.397	956.586	924.012	973.355	984.051	885.869	548.969	314.973	191.663	110.981	87.467	41.3328	52.0743	50.1659	70.8145	74.2804	48.479	49.6137	53.8565	63.2581	47.0479	84.9319	106.849	99.6598	71.2768	121.228	70.2937	90.2173	53.4605	116.995	49.4513	73.545	83.1807	114.74	100.384	111.837	83.6675	98.0006	118.982	99.4358	93.6192	102.02	119.394	121.862	122.749
	4uM Ionomycin	1	203.289	316.336	427.023	607.354	676.784	861.347	920.074	1074.28	931.251	960.913	1052.21	1103.56	1112.42	1092.19	1244.82	1301.7	1300.93	1269.76	1329.32	1387.58	1395.88	1221.3	1369.47	1398.05	1124.24	1345.61	1154.84	1213.19	1116.68	1226.77	1264.74	1312.45	1372.34	1237.91	1452.41	1417.43	1403.22	1504.62	1460	1493.52	1483.02	1595.21	1548.8	1443.41	1527.58	1560.64	1605.83
	+DPI	2	209.505	199.865	301.829	421.269	556.85	742.782	768.581	925.054	882.83	989.739	883.558	971.668	931.627	1059.39	1045.1	986.65	1045.53	1150.53	1183	1159.44	1086.49	1007.97	1151.74	1200.32	1021.8	1138.92	1093.62	1018.96	1047.51	941.792	977.621	1168.24	951.611	1067.74	1079.67	1018.15	1102.53	1018.31	1171.65	1149.92	1255.62	1188.85	1260.22	1188.28	1244.48	1226.06	1135.77
		3	270.328	320.28	392.826	486.169	771.074	822.696	870.997	927.18	944.852	925.671	986.754	914.34	996.922	1024.12	1057.99	995.294	1073.82	1056.9	1139.6	1295.3	1121.54	1197.13	1263.48	1270.21	1267.16	973.345	1142.55	1012.93	1048.56	978.693	943.159	983.971	936.802	992.852	1084.61	1133.63	1146.04	1237.84	1145.5	1120.89	1151.79	1318.55	1296.25	1271.65	1395.35	1288.9	1351.76
		4	240.867	256.246	424.935	509.516	567.81	710.108	874.294	798.129	870.596	884.226	879.082	982.497	954.824	1004.16	960.277	1141.07	1122.19	1183.54	1120.43	1132.67	1151.43	1186.66	1211.87	1210.49	1199.4	1263.9	1049.37	1159.9	1044.69	975.006	1083.66	1176.27	1174.68	1014.7	1097.19	1011.13	1152.87	1052.33	1058.25	1314.45	1207.66	1284.18	1347.86	1332.3	1296.95	1337.25	1404.14
		mean	230.997	273.182	386.653	506.077	643.13	784.233	858.486	931.161	907.382	940.137	950.401	993.016	998.948	1044.96	1077.05	1106.18	1135.62	1165.18	1193.09	1243.75	1188.84	1153.27	1249.14	1269.77	1153.15	1180.44	1110.1	1101.24	1064.36	1030.57	1067.3	1160.23	1108.86	1078.3	1178.47	1145.09	1201.16	1203.27	1208.85	1269.69	1274.52	1346.7	1363.28	1308.91	1366.09	1353.21	1374.38
		stdev	30.9515	56.9874	58.6756	77.1526	101.027	69.8538	63.9854	112.892	36.1927	45.5606	84.1447	79.5325	80.3307	38.8923	119.954	148.356	114.664	87.9645	94.5182	119.431	140.558	97.9435	92.3052	90.9091	105.239	162.131	48.3542	100.9	34.9183	131.852	144.572	134.857	206.628	110.955	182.776	190.052	136.536	222.86	174.312	171.843	145.33	174.523	128.802	107.358	124.505	145.585	193.133
	4uM Ionomycin	1	2745.21	3972.85	2833.28	2553.74	2327.05	2107.79	1825.86	1365.77	1268.63	1183.2	1064.83	740.089	588.013	624.737	617.705	607.024	664.371	641.896	660.048	773.717	705.143	726.041	845.894	950.653	800.785	894.52	939.278	808.152	847.56	994.811	989.5	943.273	1097.91	1068.27	1211.29	1199.48	1284.38	1159.28	1364.63	1368.87	1339.06	1475.04	1415.45	1481.83	1490.28	1359.06	1549.41
	+MitoTEMPO	2	1686.86	2034.25	2055.8	2211.95	2598.93	2992.58	2928.4	2625.13	2005.49	1444.09	1225.83	903.708	711.938	633.145	600.506	516.963	710.931	685.875	707.767	840.438	833.676	745.403	797.726	788.515	854.052	882.913	964.414	875.04	873.668	765.875	815.826	962.691	900.999	854.962	963.934	964.328	1037.74	999.107	1334.27	1228.7	1235.32	1193.17	1211.61	1330.85	1345.22	1160.9	1358.98
		3	1554.59	1999.63	1793.52	1855.08	2170.85	2430.7	2287.66	1980.33	1524.87	1053.09	830.034	654.517	658.76	575.911	653.134	714.346	751.495	746.07	745.081	739.905	754.064	835.022	728.241	857.771	850.952	871.067	807.872	844.944	886.479	838.836	951.142	998.665	923.072	1051.88	963.748	1031.69	1051.86	1161.4	1102.51	1199.39	1315.03	1285.9	1448.7	1312.45	1412.67	1276.52	1341.1
		4	2334.86	3181.9	2534.86	2340.37	2175.84	2386.25	2346.97	2162.09	2005.93	1710.45	1141.69	968.532	890.992	801.805	796.447	656.348	784.674	728.53	829.409	838.99	831.268	882.649	1028.57	914.394	952.891	1001.4	867.908	935.49	975.538	994.954	962.316	1019.8	1163.38	1135.91	1070.99	1148.18	1242.34	1325.37	1253.71	1348.37	1311.19	1363.31	1376.21	1268.47	1482.63	1438.08	1669.79
		mean	2080.38	2797.16	2304.37	2240.28	2318.17	2479.33	2347.22	2033.33	1701.23	1347.71	1065.6	816.712	712.426	658.899	666.948	623.67	727.868	700.593	735.576	798.263	781.038	797.279	850.108	877.833	864.67	912.475	894.868	865.907	895.811	898.619	929.696	981.107	1021.34	1027.76	1052.49	1085.92	1154.08	1161.29	1263.78	1286.33	1300.15	1329.36	1362.99	1348.4	1432.7	1308.64	1479.82
		stdev	559.188	957.141	467.485	292.949	200.72	370.808	452.082	521.297	366.816	291.395	170.25	144.679	129.415	98.5553	89.0697	83.5732	51.974	46.5854	71.584	49.8183	62.667	74.1137	128.403	70.757	63.6793	60.0516	70.9555	53.8526	55.5636	115.077	77.6035	34.5253	129.328	120.801	117.299	107.234	127.478	133.204	117.259	84.738	44.9452	119.46	105.181	92.7232	67.9765	118.541	157.879
	4uM Ionomycin	1	1726.6	2065.12	1792.06	1680.5	1782.6	1649.82	1448.22	1255.38	1381.19	1142.62	1094.59	942.955	1011.83	846.511	672.918	667.835	671.054	692.652	523.254	751.967	781.243	717.253	657.655	735.89	650.546	795.269	742.817	658.3	724.311	758.294	808.237	817.143	794.428	898.472	884.296	916.042	770.693	945.704	971.653	1038.19	1182.62	1093.44	1167.93	1118.68	1202.79	1195.03	1157.83
	+TEMPOL	2	1346.02	1466.34	1220.62	1396.57	1687.19	1927.58	1834.77	1654.86	1653.77	1363.1	1149.79	930.589	710.273	582.53	638.613	596.045	691.141	645.853	650.504	742.934	580.589	687.961	691.205	805.111	835.147	762.356	719.465	701.667	716.32	692.448	672.438	831.174	844.673	770.226	898.056	886.616	840.657	1014.14	941.007	986.999	1050.02	1178.29	1155.7	1191.94	1084.97	1221.85	1108.84
		3	1339.69	1586.36	1512.71	1728.99	2003.41	2210.64	2306.2	2371.77	2380.09	2513.24	2336.88	2069.47	1477.56	1294.96	1193.12	1079.08	1026.35	765.383	832.725	681.251	658.759	694.504	655.728	665.499	702.406	701.065	747.503	725.684	754.09	728.788	661.035	822.657	771.082	817.223	866.704	1010.72	999.228	939.937	947.396	1101.36	1142.12	1162.09	1153.6	1268	1464.7	1315.68	1152.94
		4	1599.79	2023.13	1940.54	2302.73	2410.25	2628.24	1807.13	1376.51	1020.27	761.483	595.944	482.581	413.928	431.374	463.152	554.273	548.841	537.39	571.591	527.528	570.273	514.212	619.152	574.982	627.676	467.141	659.882	586.969	631.28	616.943	602.447	704.388	668.802	773.426	834.743	801.521	785.89	769.879	916.28	804.751	1031.31	993.175	948.276	939.894	1040.14	1016.21	1137.07
		mean	1503.02	1785.24	1616.48	1777.2	1970.86	2104.07	1849.08	1664.63	1608.83	1445.11	1294.3	1106.4	903.398	788.844	741.951	724.308	734.346	660.319	644.519	675.92	647.716	653.482	655.935	695.37	703.944	681.458	717.417	668.155	706.5	699.118	686.039	793.841	769.746	814.837	870.95	903.725	849.117	917.415	944.084	982.825	1101.52	1106.75	1106.38	1129.63	1198.15	1187.19	1139.17
		stdev	192.075	303.411	317.971	379.796	321.472	417.773	351.953	500.214	575.93	754.205	738.341	676.825	453.982	378.519	314.498	241.119	204.574	95.5766	135.991	103.799	97.3907	93.6918	29.439	98.4387	92.8884	148.114	40.2691	60.8849	52.7147	61.0446	87.0444	59.9137	73.9701	59.737	27.3363	86.2902	104.487	103.971	22.7563	127.598	72.5885	84.1763	105.59	140.414	190.479	125.175	22.0766
	Blank1	1	190.087	220.545	365.548	370.554	360.903	418.986	460.36	568.339	453.559	555.92	595.631	626.37	621.826	706.508	706.008	821.905	860.667	864.769	893.391	894.789	847.475	832.815	820.606	933.103	885.464	1017.21	1023.18	908.088	1169.52	978.168	1057.84	988.939	1130.84	1130.91	1130.47	1067.52	1184.66	1249.16	1104.77	1134	1139.59	1237.92	1148.08	1219.65	1227.04	1084.43	1113.27
	(RPMI+luminol+HRP)	2	229.144	258.665	312.443	345.905	428.021	445.003	407.73	472.775	457.069	449.31	523.646	586.12	584.429	717.993	659.166	825.622	736.226	781.03	738.499	774.647	766.09	791.054	786.315	911.978	870.361	895.998	949.221	966.311	943.818	946.384	975.843	950.409	1072.59	1080.63	1069.08	964.534	1095.21	1122.01	983.259	1064.47	1063.01	1085.88	1028.84	1105.56	1160.17	1139.59	1097.38
		3	217.9	258.848	384.124	382.003	434.115	457.732	430.768	500.489	593.125	551.925	587.954	604.015	708.955	758.513	697.527	713.522	924.921	774.259	809.843	843.842	760.574	690.298	890.976	892.593	1005.96	1018.06	1064.93	1090.45	1127.87	1002.44	1081.87	1081.99	1163.05	1046.31	1172.1	1071.69	1243.55	1158.71	1165.59	1242.56	1272.46	1050.13	1137.39	1284.37	1196.16	1301.3	1320.42
		4	248.71	314.723	382.782	438.059	516.795	571.607	541.36	634.09	562.28	626.952	704.046	691.551	797.692	723.055	880.23	918.166	838.121	848.56	825.486	845.355	781.366	974.906	982.075	947.756	1100.61	1071.6	998.299	957.752	988.481	1003.7	1087.15	1191.19	1066.27	1152.59	1192.17	1084.73	1182.98	1142.41	1127	1232.85	1199.34	1107.29	1159.25	1262.61	1070.09	1115.25	1092.36
		mean	221.46	263.195	361.224	384.13	434.958	473.332	460.054	543.923	516.508	546.027	602.819	627.014	678.226	726.517	735.733	819.804	839.984	817.154	816.805	839.658	788.876	822.268	869.993	921.357	965.599	1000.72	1008.91	980.65	1057.42	982.673	1050.68	1053.13	1108.19	1102.61	1140.95	1047.12	1176.6	1168.07	1095.15	1168.47	1168.6	1120.31	1118.39	1218.05	1163.37	1160.14	1155.86
		stdev	24.485	38.7882	33.6028	38.98	63.8495	67.4719	58.3273	72.2837	71.7886	73.1111	74.8062	46.0677	95.2107	22.4258	98.4635	83.6843	78.3396	46.1824	63.5638	49.3822	40.0435	118.04	86.4942	24.1537	108.549	74.304	48.364	77.5698	108.301	26.8952	51.4934	107.34	46.7165	48.1377	54.372	55.5422	61.1346	56.1045	78.7154	84.928	88.9245	81.8785	60.3634	79.667	67.9226	96.7739	110.07
	Blank2	1	1.67776	-12.0162	-7.34523	4.42569	10.1766	24.9112	-2.27266	5.47613	-4.50831	-16.8463	2.71329	-15.53	-7.77031	6.53302	2.21696	18.6966	29.207	10.1262	-21.9081	-18.1747	-2.94138	-35.8361	-7.29049	-12.0658	-10.9378	5.60237	5.78208	5.27395	1.94072	-6.28083	14.707	-20.7123	16.1621	7.49575	3.01389	10.4243	-5.27517	-9.03063	1.75508	5.50899	6.23923	5.14409	30.5963	11.2071	12.3339	2.88151	17.1264
	(RPMI)	2	-13.8256	-31.1629	-12.0658	3.68741	7.41864	10.8135	-26.1199	-8.12632	-5.71578	-11.5492	-5.27689	-6.57872	27.6362	7.38037	-2.93287	5.1274	21.5616	18.1177	-13.4233	9.7828	5.47976	-32.5066	-18.4207	-30.1116	-1.38445	13.144	11.9829	1.07122	-7.64638	25.4533	16.1613	-4.69385	7.27793	7.41042	8.6774	18.5217	1.99088	40.6881	9.25131	2.8547	-3.92776	20.4418	14.966	10.8148	20.4302	8.37132	-0.269779
		3	-15.4679	8.65666	-7.19178	16.0739	1.70495	10.4328	-12.0368	16.813	-35.7013	-1.95033	4.38097	-16.1921	3.49149	0.645372	-7.81456	14.5665	7.75959	29.0267	-14.5263	-10.2294	-14.5482	-26.5381	-8.36927	-13.9563	-7.75102	8.97626	-17.512	-1.87507	22.0331	9.49319	6.94648	18.0406	-1.3541	8.40538	7.96139	-0.272455	-0.935409	-6.17517	-4.8472	4.45022	14.7821	8.38577	19.7599	27.3431	23.156	19.523	2.89485
		4	-6.81791	-12.2282	-18.1294	7.04464	24.1211	18.2534	-23.782	-16.1945	-15.2408	-20.9592	9.21981	1.52768	0.687871	1.31791	25.6878	-2.81423	23.4276	8.15081	-5.83915	-9.55251	-17.1585	-13.7832	13.8558	-18.0975	5.29224	9.28639	-7.66378	12.6473	1.59597	9.14757	-5.55057	-3.77965	4.29664	24.1779	0.643669	23.0326	5.64571	4.83295	-8.48778	16.3486	11.9629	6.21066	5.62813	26.7795	15.3161	-9.09547	3.76314
		mean	-8.60841	-11.6877	-11.1831	7.80791	10.8553	16.1027	-16.0528	-0.507923	-15.2915	-12.8263	2.7593	-9.19329	6.01131	3.96917	4.28933	8.89407	20.4889	16.3554	-13.9242	-7.04345	-7.29208	-27.166	-5.05617	-18.5578	-3.69526	9.25225	-1.8527	4.27935	4.48085	9.45331	8.06605	-2.7863	6.59564	11.8724	5.07409	12.9265	0.356503	7.57881	-0.582148	7.29063	7.26412	10.0456	17.7376	19.0361	17.809	5.42009	5.87865
		stdev	7.81628	16.2642	5.15397	5.69582	9.52158	6.88812	11.0621	14.6052	14.4284	8.2102	6.02634	8.38476	15.1905	3.47785	14.842	9.65295	9.08895	9.48307	6.57582	11.881	10.5206	9.71573	13.5676	8.10395	7.18838	3.08462	13.2752	6.30293	12.5157	12.9571	9.93816	15.9136	7.3136	8.21604	3.8813	10.2293	4.61995	22.8678	7.80703	6.13641	8.26453	7.06087	10.3884	9.27091	4.88714	11.8988	7.69618
	condition	replicate	0	2	4	6	8	10	12	14	16	18	20	22	24	26	28	30	32	34	36	38	40	42	44	46	48	50	52	54	56	58	60	62	64	66	68	70	72	74	76	78	80	82	84	86	88	90	92
	unstimulated	1	926.15	1734.39	2445.89	2870.75	3422.04	3545.44	3958.06	3968.65	4087.06	4027.93	3529.66	3599.7	3336.19	3251.36	2872.72	2646.54	2220.75	2190.36	1841.79	1618.41	1721.46	1195.01	1073.72	1016.87	1069.82	719.293	653.382	748.95	606.708	736.617	629.964	422.038	207.332	183.89	158.375	303.282	31.24	-17.3425	106.105	-112.66	-146.86	-192.462	-307.243	-348.32	-429.447	-356.165	-396.039
		2	478.318	500.749	688.516	971.89	1246.55	1248.6	1618.1	1680.91	1907.04	1721.7	1774.48	1813.33	1627.59	1815.19	1698.67	1558.44	1746.96	1492	1387.86	1412.55	1205.22	1127.38	1141.15	959.773	823.891	747.483	757.043	729.81	584.008	594.297	605.774	642.898	557.342	363.24	422.815	387.861	224.33	237.078	195.365	33.59	-1.63	6.575	13.19	-76.9475	-132.235	-259.362	-242.12
		3	501.233	750.035	939.286	1272.16	1374.24	1524.14	1755.21	1803.03	1941.52	1951.77	2311.16	2129.66	2227.9	2008.58	2219.53	1829.64	2004.05	1646.77	1775.47	1736.45	1621.44	1719.77	1502.2	1623.95	1499.73	1186.03	1257.79	1141.9	1216.32	1028.58	1087.34	990.108	992.742	929.18	666.605	624.822	705.75	447.398	637.395	379.31	304.77	368.855	252.74	11.8825	-7.445	-74.9825	-114.768
		4	488.164	538.979	839.566	1106.19	1383.62	1540.66	1582.23	1627.41	1749.67	1952.34	2029.1	2094.59	1943.02	2060.41	1917.95	1792.22	1905.94	1983.06	1775.86	1771.5	1660.39	1613.19	1500.18	1303.4	1303.08	1182.65	1059.77	1023.63	982.888	1042.21	1054.46	964.338	717.703	574.21	554.655	706.582	538.61	428.338	306.715	239.78	238.18	224.135	122.72	17.7025	-38.265	16.7175	-291.051
		mean	598.466	881.039	1228.31	1555.25	1856.61	1964.71	2228.4	2270	2421.32	2413.44	2411.1	2409.32	2283.68	2283.89	2177.21	1956.71	1969.42	1828.04	1695.24	1634.73	1552.13	1413.84	1304.31	1226	1174.13	958.865	931.997	911.072	847.48	850.425	844.387	754.845	618.78	512.63	450.613	505.637	374.983	273.868	311.395	135.005	98.615	101.776	20.3517	-98.9207	-151.848	-168.448	-260.994
		stdev	218.657	579.369	818.235	885.559	1045.49	1062.3	1155.51	1134.82	1113.63	1081.79	777.254	806.117	743.279	653.559	510.471	475.285	198.229	316.801	207.281	161.95	234.907	296.243	228.997	304.942	292.228	260.617	277.311	204.198	306.467	221.414	262.09	272.353	327.972	320.257	218.825	190.965	303.884	216.125	232.311	217.781	209.988	246.267	239.342	171.815	192.526	169.829	116.732
	unstimulated	1	-79.9853	17.7117	-31.2672	98.1698	76.7295	226.951	251.752	280.507	447.816	342.144	384.073	353.97	284.797	342.203	575.857	527.826	359.456	514.236	475.265	426.792	550.274	526.832	561.047	522.633	560.381	428.823	412.523	428.58	494.608	519.137	551.184	510.648	482.612	612.91	472.255	617.762	407.26	685.878	584.755	526.8	625.38	734.495	446.43	547.243	616.035	377.348	551.562
	+DPI	2	-61.9573	-15.4382	-11.4373	12.4828	57.7225	119.602	249.808	100.471	364.201	341.359	348.241	380.226	442.495	288.643	378.117	513.436	315.576	416.895	562.115	499.212	646.984	528.042	429.607	539.462	550.661	436.933	494.793	605.11	486.948	613.677	378.744	388.538	438.463	518.2	564.515	542.181	488.27	540.868	413.305	554.16	469.94	593.595	481.34	571.312	559.095	431.748	557.992
		3	-51.1082	-9.77125	58.2047	130.009	143.723	182.073	181.959	151.631	332.258	400.077	334.276	332.823	284.592	336.163	486.637	360.206	314.996	371.286	368.295	345.142	624.514	557.532	409.507	309.752	491.031	384.143	508.473	442.27	555.278	493.527	419.184	414.458	492.273	602.33	356.535	552.691	326.13	439.507	598.415	565.69	635.97	708.605	670.23	420.403	629.595	612.308	504.182
		4	-34.7763	-28.3402	-2.24625	134.245	161.326	214.287	290.38	201.86	479.264	353.233	521.091	421.576	538.104	461.773	562.397	513.506	547.026	703.546	643.835	625.392	703.004	709.532	654.917	431.053	631.361	685.873	691.462	814.43	533.648	680.727	620.034	847.028	739.412	584.35	847.905	829.312	696.79	681.297	847.915	800.37	860.27	861.605	644.81	572.113	787.965	805.278	679.482
		mean	-56.9568	-8.9595	3.3135	93.7265	109.875	185.728	243.475	183.617	405.884	359.204	396.92	372.149	387.497	357.195	500.752	478.744	384.264	501.491	512.378	474.134	631.194	580.484	513.77	450.725	558.359	483.943	526.812	572.597	517.62	576.767	492.287	540.168	538.19	579.448	560.303	635.486	479.613	586.888	611.098	611.755	647.89	724.575	560.702	527.768	648.173	556.67	573.305
		stdev	18.9868	19.4045	38.546	56.5049	50.3697	47.9616	45.0666	76.7178	69.0439	27.7833	85.3959	38.233	124.959	73.718	90.7	79.3142	110.488	147.307	118.169	118.867	63.242	87.195	115.631	105.365	57.5201	136.606	117.663	180.061	32.3798	86.4487	112.582	211.21	136.178	42.4996	209.767	133.471	159.199	119.095	178.941	126.797	160.645	109.979	113.177	72.501	98.0726	193.79	74.7413
	unstimulated	1	1609.9	2302.44	3032.29	3184.21	3397.87	3928.6	4420.43	4798.27	5161.06	5286.68	5219.67	5524.33	5267.59	5404.15	5233.73	4907.48	4796.65	4759.77	4483.81	3906.85	3946.71	3818.7	3545.92	3478.25	2947.25	2902.84	2615.26	2586.47	2167.23	2099.57	1720.76	1413.94	1465.8	1254.39	1130.43	1054.95	698.51	481.158	597.315	526.68	434.74	442.585	213.77	153.753	81.215	182.197	119.793
	+MitoTEMPO	2	813.09	1043.97	1206.62	1484.3	1666.98	1809.5	2158.51	2273.99	2335.61	2585.68	2647.68	2444.46	2530.82	2463.67	2404.39	2277.14	2387.71	2309.79	2392.13	2416.97	2450.02	2284.6	2233.56	2218.26	1965.17	1822.33	1976.15	2059.77	1728.32	1826.03	1709.71	1552.86	1489.53	1351.11	1215.95	1272.04	792.48	821.628	980.855	863.91	727.93	500.045	595.87	543.663	459.575	535.738	483.472
		3	838.78	1059.99	1382.16	1461.45	1764.09	2001.1	2203.78	2280.34	2756.16	2866.53	2737.96	3034.6	2766.37	2966.19	3004.19	2815.51	2866.1	3048.64	3000.1	2963.36	2940.03	2763.25	3005.5	2678.59	2521.31	2777.69	2448.08	2402.77	2214.19	2302.6	2054.61	1893.68	1830.91	1776.71	1350.7	1496.14	1187.65	1058.68	962.095	882.11	897.08	817.385	723.26	615.643	525.505	551.558	446.553
		4	758.103	963.875	1335.49	1645.69	1685.6	2036.83	2197.12	2620.18	2477.58	2629.44	2705.04	3037.08	2973.49	2960.86	3397.74	3141.18	3406.62	3558.55	3385.17	3446.61	3235.48	3208.8	3291.35	3119.53	3209.62	2870.75	2795.33	2996.12	2464.85	2600.5	2440.92	2329.09	2065.95	2035.6	1886.3	1947.45	1485.87	1303.22	1529.01	1190.69	1217.06	1269.12	1061.2	951.543	1007.96	838.688	783.672
		mean	1004.97	1342.57	1739.14	1943.91	2128.64	2444.01	2744.96	2993.19	3182.6	3342.09	3327.59	3510.11	3384.57	3448.72	3510.01	3285.32	3364.27	3419.18	3315.3	3183.45	3143.06	3018.84	3019.08	2873.66	2660.84	2593.41	2458.71	2511.28	2143.65	2207.17	1981.5	1797.39	1713.05	1604.45	1395.84	1442.65	1041.13	916.17	1017.32	865.847	819.202	757.283	648.525	566.15	518.565	527.045	458.372
		stdev	404.689	641.295	865.29	830.921	847.202	994.749	1117.16	1214.2	1330.49	1302.26	1261.94	1371.44	1268.31	1324.75	1219.57	1138.61	1041.69	1030.32	879.752	639.92	626.078	653.273	568.307	545.766	543.635	516.781	351.567	390.025	306.159	326.936	345.575	407.76	288.4	366.191	339.306	381.708	364.453	350.375	384.103	271.309	326.852	378.942	350.081	327.391	380.489	268.773	271.555
	unstimulated	1	269.891	382.005	392.435	607.758	740.381	748.208	909.446	847.627	1033.16	1102.07	1204.27	1161.68	1215.32	1180.64	1196.95	1200.43	1145.15	1182.9	1066.99	1103.27	1126.74	1099.57	1040	964.452	995.811	833.283	763.662	817.59	637.318	631.457	606.244	653.698	543.892	603.7	473.175	480.911	416.73	399.898	397.795	237.7	260.87	275.905	298.67	127.213	297.885	281.008	246.033
	+TEMPOL	2	219.763	276.95	367.797	619.46	556.367	665.738	737.836	827.877	863.362	1178.59	1096.24	992.206	1163.36	1095.4	1119.62	1111.42	1213.21	1201.37	1218.24	912.772	937.084	884.752	792.577	898.303	707.381	735.163	807.503	703.52	518.678	582.607	606.804	605.158	534.172	499.9	455.625	408.762	380.12	287.287	429.585	308.15	359.11	378.105	188.46	305.893	323.725	334.518	285.812
		3	241.204	353.511	342.586	504.996	700.322	684.638	788.726	859.217	904.042	1139.26	1042.05	1234.5	1115.05	1178.79	1104.37	1069.77	1077.36	1045.99	974.125	992.652	964.784	1126.02	1062.83	892.992	855.111	862.473	939.753	683.99	905.168	856.037	739.694	668.988	529.162	349.19	474.405	580.401	306.88	389.138	453.735	317.71	421.09	430.695	535.68	284.743	491.685	230.538	351.592
		4	144.762	425.492	425.644	642.39	804.682	748.908	925.666	997.927	1158.99	1106.18	1257.58	1184.76	1348.95	1412.54	1329.52	1319.81	1262.95	1256.07	1307.07	1107.73	1266.68	1272.28	1134.27	1240.98	1017.06	970.983	998.602	993.59	973.938	1106.94	992.244	851.328	1004.77	681.61	906.355	903.542	542.35	605.997	892.905	768.98	791.28	613.975	676.29	579.223	539.835	482.088	519.322
		mean	218.905	359.489	382.115	593.651	700.438	711.873	840.418	883.162	989.889	1131.53	1150.04	1143.28	1210.67	1216.85	1187.61	1175.35	1174.66	1171.58	1141.6	1029.11	1073.82	1095.66	1007.42	999.183	893.841	850.476	877.38	799.672	758.775	794.26	736.247	694.793	653	533.6	577.39	593.404	411.52	420.58	543.505	408.135	458.088	424.67	424.775	324.268	413.282	332.038	350.69
		stdev	53.5249	62.4814	35.444	60.8285	105.228	43.0581	91.701	77.5963	133.974	35.5195	98.4243	105.202	100.87	136.387	102.919	110.652	80.8689	89.3066	149.295	94.0658	153.387	159.807	148.749	164.445	143.583	97.0542	110.151	142.071	216.121	240.059	181.845	107.846	234.595	143.717	219.478	218.405	98.4532	133.62	234.057	243.195	231.716	141.624	221.59	187.734	120.415	108.67	120.554
	unstimulated	1	0.47875	233.822	232.434	339.103	270.958	454.108	532.478	503.297	578.232	562.993	593.181	581.266	618.675	434.043	596.847	465.716	456.146	392.106	286.205	337.272	393.124	246.292	234.237	212.783	88.3513	116.363	63.7125	91.7498	5.46775	-53.098	51.6843	86.858	-98.8875	-127.557	-145.661	-27.8285	-162.32	-117.793	-38.5747	-115.8	-161.82	-44.795	-89.02	-162.737	-141.355	-206.698	-215.465
	+100uM MitoTEMPO	2	-74.1782	-97.5652	-99.2602	-72.5962	-86.5285	54.262	32.5705	-59.4093	69.2557	97.7432	53.9398	152.641	9.1045	-36.7903	139.876	45.0883	64.7572	42.1895	112.747	161.742	313.704	76.1347	218.147	85.2025	253.051	61.243	133.892	233.5	66.8278	328.757	35.3843	196.698	256.332	78.9	-5.275	248.001	-78.33	-39.7225	8.42525	-121.16	-125.77	19.325	-67.71	-187.487	-30.125	-132.692	-66.0575
		3	-40.1933	13.9948	-148.427	-43.6612	-37.3065	41.408	190.442	64.1357	73.3917	140.379	230.227	119.813	247.477	139.627	108.09	145.37	168.756	206.296	161.027	185.632	261.514	195.992	143.097	182.653	129.021	73.773	26.0625	12.3347	119.198	3.471	173.104	74.828	-39.2475	53.18	-109.995	64.9415	-151.9	-100.652	-28.5047	-89.04	-263.609	-181.443	-136.207	-141.597	-249.488	-135.972	-176.006
		4	-41.8133	14.2008	-86.0282	-10.9873	-46.7515	113.888	173.368	181.646	141.161	171.969	412.481	335.93	299.309	259.065	360.177	179.012	206.546	376.445	276.765	212.372	386.514	271.302	311.087	277.502	107.211	149.563	223.902	181.57	114.488	327.497	70.4743	259.598	216.803	19.43	205.945	175.272	20.45	-69.6025	146.695	-50.59	23.17	18.755	56.49	-124.527	-1.145	-143.682	-98.7075
		mean	-38.9265	41.113	-25.3205	52.9645	25.0928	165.917	232.214	172.417	215.51	243.271	322.457	297.412	293.642	198.986	301.248	208.797	224.051	254.259	209.186	224.254	338.714	197.43	226.642	189.535	144.409	100.236	111.892	129.789	76.4953	151.657	82.6618	154.495	83.75	5.98825	-13.7465	115.096	-93.025	-81.9425	22.0103	-94.1475	-132.007	-47.0395	-59.1118	-154.087	-105.528	-154.761	-139.059
		stdev	30.5799	138.838	173.921	192.412	165.292	194.705	212.308	241.547	244.051	215.307	232.382	211.784	250.846	198.305	226.717	180.479	165.938	164.525	85.8654	78.1316	62.7976	86.7162	68.8974	80.0237	74.3103	40.4721	87.0217	97.7747	52.9317	205.075	61.9762	88.9744	178.86	92.3006	158.115	121.419	84.3812	34.4968	85.5438	32.2586	118.781	94.5207	82.2109	27.204	113.416	34.9298	68.703
	unstimulated	1	-133.564	-150.631	-169.21	-119.784	-142.219	-122.774	-111.806	-156.487	-111.167	-62.2297	-117.341	-202.729	-188.865	-299.249	-327.554	-313.293	-369.047	-453.493	-453.784	-494.213	-451.771	-480.081	-528.173	-554.343	-584.962	-570.354	-596.063	-581.863	-781.583	-668.388	-699.331	-630.4	-652.231	-713.478	-786.926	-608.605	-823.68	-684.947	-773.486	-777	-733.169	-734.658	-743.377	-869.614	-752.085	-791.53	-715.151
	+100uM TEMPOL	2	-141.716	-97.4392	-170.911	-144.469	-114.344	-127.222	-87.9385	-168.712	-62.4893	-76.4928	-163.035	-137.687	-92.2915	-75.3542	-94.2817	-203.129	-249.574	-300.481	-289.773	-240.779	-296.103	-288.859	-431.444	-500.891	-428.99	-546.164	-434.038	-556.812	-581.212	-634.261	-541.69	-597.226	-647.623	-656.442	-708.949	-531.436	-698.002	-680.008	-654.79	-686.611	-578.946	-721.271	-637.814	-776.464	-733.816	-720.971	-706.311
		3	-216.872	-230.559	-301.369	-327.65	-321.273	-391.809	-357.151	-366.662	-379.025	-411.118	-428.009	-389.475	-443.699	-502.469	-436.201	-494.343	-546.776	-511.389	-564.172	-534.793	-439.264	-599.38	-539.274	-639.619	-645.9	-632.278	-588.824	-685.222	-757.797	-661.87	-714.385	-759.72	-750.601	-751.652	-789.654	-673.787	-815.57	-826.238	-790.311	-843.947	-756.88	-759.27	-682.791	-928.622	-821.48	-761.503	-816.847
		4	-151.445	-209.923	-295.819	-273.913	-293.268	-377.33	-353.111	-387.699	-353.809	-360.33	-396.105	-358.583	-403.564	-432.133	-435.122	-470.466	-485.821	-374.529	-413.383	-537.958	-391.604	-527.076	-595.106	-611.777	-579.993	-573.201	-671.523	-588.165	-690.75	-565.066	-616.576	-647.267	-712.25	-641.235	-706.901	-636.729	-815.763	-753.755	-733.069	-765.873	-824.222	-729.907	-684.817	-768.117	-806.899	-741.995	-778.825
		mean	-160.899	-172.138	-234.327	-216.454	-217.776	-254.784	-227.502	-269.89	-226.623	-227.542	-276.123	-272.119	-282.105	-327.302	-323.29	-370.308	-412.804	-409.973	-430.278	-451.936	-394.686	-473.849	-523.499	-576.658	-559.961	-580.499	-572.612	-603.016	-702.836	-632.396	-642.995	-658.653	-690.677	-690.702	-748.107	-612.639	-788.254	-736.237	-737.914	-768.358	-723.304	-736.277	-687.2	-835.705	-778.57	-754	-754.283
		stdev	38.024	60.2305	74.2465	100.321	104.591	149.991	147.705	124.286	162.965	183.917	158.604	121.292	168.906	187.916	160.954	137.375	131.452	92.0584	113.295	142.173	70.6494	132.729	68.0009	61.7411	92.3133	36.5884	99.6644	56.4525	89.7409	47.2615	80.0644	70.5117	49.6256	51.1676	46.4196	60.3589	60.2864	68.7978	60.3984	64.4906	103.68	16.2999	43.2818	77.1601	42.2223	29.9991	52.7547
	15uM candidalysin	1	636.039	1015.09	1548.56	2293.69	3491.05	4735.99	5161.64	5158.47	5135.99	5271.88	5184.16	5414.86	4855.12	4840.4	5140.22	4881.57	4669.51	4561.56	4270.99	4333.87	4239.95	3939.39	3705.82	3377.99	3109.16	3016.67	2705.66	2465.39	2150.63	2101.99	1910.16	1893.3	1355.94	1094.67	921.455	895.251	465.97	472.678	511.255	240.92	0.07	47.805	-56.84	-224.301	-322.392	-391.988	-423.008
		2	1873.7	2973.81	4380.53	5595.84	6855.35	8100.63	8084.59	7807.53	7312.9	6537.44	6025.81	5976.09	5193.51	5383.41	5117.92	5072.53	4884.75	4908.85	4518.6	4639.65	4202.78	4040.18	3430.28	3448.13	2963.94	2910.09	2476.03	2313.93	1994.97	1629.86	1388.54	1283.16	921.733	666.53	599.125	625.451	164.05	104.308	74.2553	-126.78	-227.928	-251.961	-251.836	-330.72	-471.898	-506.756	-571.36
		3	736.778	1023.95	1725.21	2293.17	3331.07	4515.66	5397.06	4901.28	5554.56	4897.43	4917.29	5007.76	4679.67	4692.63	4683.67	4460.13	4739.63	4663.02	3981.17	4179.73	3899.45	3747.04	3558.39	3178.86	2925.98	3045.22	2412.86	2722.83	2236.49	1960.21	1690.04	1583.54	1370.68	1285.56	698.145	889.591	670.25	428.848	450.645	113.77	42.37	-111.415	-136.257	-305.168	-283.186	-370.205	-513.475
		4	793.17	1070.75	1431.43	2457.36	3684.12	4552.44	5178.41	5884.66	5715.62	5738.81	5569.89	5042.87	4899.42	5208.06	4768.52	4697.15	4381.13	4566.54	4632.08	4799.45	4427.48	4117.44	3790.96	3781.46	3488.78	3489.29	3288.16	3082.95	2767.14	2435.57	2057.44	1988.42	1805.68	1603.92	1287.16	1261.93	1056.59	775.138	755.735	479.76	372.59	443.255	180.64	26.0525	13.815	-79.6725	-124.678
		mean	1009.92	1520.9	2271.43	3160.01	4340.4	5476.18	5955.42	5937.98	5929.77	5611.39	5424.29	5360.39	4906.93	5031.13	4927.58	4777.84	4668.75	4674.99	4350.71	4488.18	4192.42	3961.01	3621.36	3446.61	3121.97	3115.32	2720.68	2646.27	2287.31	2031.9	1761.55	1687.1	1363.51	1162.67	876.47	918.057	589.215	445.243	447.973	176.918	46.7755	31.921	-66.0733	-208.534	-265.915	-337.156	-408.13
		stdev	579.508	968.914	1411.24	1625.72	1682.84	1752.29	1423.49	1314.08	953.9	706.826	482.264	449.896	213.32	319.565	235.398	261.44	211.665	162.749	288.832	282.126	218.671	160.197	159.556	250.683	256.969	256.007	398.692	336.511	335.144	333.985	290.91	320.002	360.921	391.826	305.181	261.533	374.593	274.523	281.895	253.002	247.533	300.323	182.926	162.837	203.442	181.807	198.585
	15uM candidalysin	1	69.2768	86.1947	32.8548	147.377	263.986	349.02	385.762	378.08	506.702	498.323	587.041	607.966	729.774	552.003	593.187	757.736	627.066	802.356	753.985	799.882	934.084	764.862	852.247	883.033	910.371	743.193	811.872	802.93	683.558	981.627	918.044	849.198	666.443	646.48	808.965	762.881	699.67	838.898	745.385	742.48	814.77	847.675	939.44	637.723	791.645	813.568	814.322
	+DPI	2	-78.5403	-13.1002	-5.19925	80.7498	135.435	234.947	342.801	370.675	466.689	524.993	563.561	532.456	609.675	580.413	600.687	561.156	477.446	612.175	627.845	490.682	647.014	756.762	915.657	582.663	658.941	582.213	662.902	677.16	527.898	642.947	749.504	866.658	644.132	634.29	618.385	791.091	538.99	665.328	722.185	516.03	590.6	741.205	620.92	596.322	670.875	653.828	514.053
		3	52.4098	97.6238	44.4808	135.007	158.832	284.58	403.375	382.829	519.022	513.933	426.781	675.136	461.514	665.513	785.127	603.336	522.326	664.826	712.275	798.112	691.844	777.122	789.767	660.393	759.841	578.703	775.442	740.17	633.818	775.537	677.074	720.348	747.803	708.92	689.265	1011.34	709.24	692.168	802.385	891.3	635.28	792.045	622.53	655.553	586.135	724.227	636.082
		4	-2.17525	59.8998	-34.6912	157.196	233.595	226.124	243.445	381.488	490.012	752.123	671.611	721.196	610.945	571.613	730.567	744.046	644.386	839.006	753.415	870.772	943.764	771.462	876.807	1039.27	946.641	788.573	965.043	866.96	737.778	931.687	911.714	832.808	825.592	1081.36	927.055	1013.91	799.37	674.088	1110.74	952.94	906.24	849.865	959.96	594.083	858.965	940.908	832.812
		mean	10.2428	57.6545	9.36125	130.082	197.962	273.668	343.846	378.268	495.606	572.343	562.248	634.188	602.977	592.385	677.392	666.569	567.806	729.591	711.88	739.862	804.176	767.552	858.62	791.34	818.949	673.171	803.815	771.805	645.763	832.949	814.084	817.253	720.993	767.763	760.918	894.807	686.818	717.62	845.173	775.688	736.723	807.697	785.712	620.92	726.905	783.133	699.317
		stdev	66.5825	49.7439	36.2305	34.1184	60.7444	56.441	71.6059	5.44243	22.6489	120.352	101.535	82.2276	109.845	50.1771	95.5834	99.0361	80.8488	108.393	59.3297	169.532	156.716	8.76609	52.8057	208.624	133.865	108.656	124.794	81.6123	89.3123	154.112	120.113	66.0653	82.7508	211.605	135.843	136.537	108.304	81.6204	180.22	194.345	148.851	51.7769	189.543	30.5888	121.911	123.84	152.062
	15uM candidalysin	1	884.71	1363.96	1735.25	2429.35	3248.26	3908.81	4702.17	4784.87	5348.93	5392.45	5681.61	6142.36	5888.76	6246.75	6354.53	6460.7	6473.61	6319.73	6599.63	6701.04	6698.98	6348.39	6424.33	6559.46	6111.38	5721.25	5450.57	5311.13	5132.11	4772.98	4188.65	4199.42	3965.87	3413.86	3307.2	3096.1	2804.69	2550.47	2228.77	1757.64	1675.86	1475.39	1461.89	1078.88	990.635	604.717	534.862
	+MitoTEMPO	2	902.82	1169.64	1815.72	2437.93	3185.44	3675.89	4177.17	4801.7	5079.91	5054.33	5251.51	5296.12	5466.44	5579.01	5542.06	5653.79	5637.85	5725.62	6003.31	5739.09	5817.66	5891.17	5768.02	5941.1	5659.16	5785.25	5506.44	5059.11	5001.81	4947.63	5060.72	4418.32	4135.81	3954.74	3463.73	3563.78	3184.97	3053.22	2903.99	2455.9	2179.5	2009.81	1962.52	1634.77	1380.33	1201.28	885.072
		3	974.22	1367.56	1871.4	2393.45	3265.4	3949.47	4469.02	5208.76	5218.12	5033.07	5265.87	5106.86	5481.73	5545.31	5301.08	5484.37	5161.53	5297.66	5386.96	5356.94	5230.98	5041.67	5201.37	4748.36	4710.02	4644.07	4660.49	4400.05	4349.57	4040.42	3691.54	3293.03	3192.98	3252.5	2789.93	2649.43	2192.18	1982.5	1968.88	1757.83	1421.88	1464.54	1248.75	856.523	764.425	663.078	537.622
		4	975.09	1548.88	1987.66	2538.68	3145.86	3855.41	4490.74	4784.53	5151.7	4991.88	4985.05	4880.77	5214.08	5118.95	4973.09	5248.85	5134.95	5224.62	5676.41	5273.29	5181.29	4718.71	4808.16	4915.57	4603.7	4594.32	4366.8	4166.22	3989.79	4098.98	3542.83	3285.26	3084.48	2739.83	2383.76	2320.57	2047.35	2096.22	1823.4	1740.64	1353.09	1291.79	1151.91	924.013	831.715	583.588	323.482
		mean	934.21	1362.51	1852.5	2449.85	3211.24	3847.39	4459.77	4894.96	5199.67	5117.94	5296.01	5356.52	5512.76	5622.51	5542.69	5711.92	5601.98	5641.9	5916.57	5767.59	5732.23	5499.99	5550.47	5541.12	5271.07	5186.23	4996.08	4734.13	4618.32	4465	4120.94	3799.01	3594.79	3340.23	2986.16	2907.47	2557.3	2420.6	2231.26	1928	1657.58	1560.38	1456.27	1123.55	991.777	763.165	570.26
		stdev	47.2848	154.877	106.028	62.2738	55.5097	120.65	215.766	209.35	114.401	184.839	287.676	550.715	279.102	465.868	589.323	526.075	625.337	503.02	520.339	654.499	706.326	751.279	703.291	859.609	734.142	655.583	570.276	539.343	541.086	462.609	684.682	595.491	533.001	500.407	494.144	540.79	531.831	487.93	478.806	352.024	374.612	311.199	361.488	353.3	275.855	294.003	232.611
	15uM candidalysin	1	223.927	388.032	498.731	884.75	1489.32	2209.65	2319.95	2403.42	2628.24	2571.36	2561.15	2321.89	2591.04	2402.19	2554.71	2652.49	2780.29	2801.35	2709.79	2893.96	3067.4	2851.63	3171.1	3037.18	2932.07	2746.09	2799.11	2853.48	2349.28	2476.54	2420.9	2003.37	2275.42	1995.87	1951.07	1879.56	1655.87	1630.97	1497.53	1402.29	1252.66	1111.18	1014.23	744.673	868.675	663.197	576.752
	+TEMPOL	2	242.386	386.368	689.876	906.56	1335.47	2115.05	2317.21	2394.95	2316.69	2359.11	2347.26	2505.66	2571.57	2497.15	2464.76	2463.88	2488.21	2555.01	2573.59	2497.42	2510.59	2603.43	2668.64	2544.23	2472.03	2425.97	2387.98	2393.57	2424.69	2077.45	2223.04	2069.5	1684.12	1720.03	1422.8	1696.19	1511.25	1168.98	1126.79	1092.57	1082.32	1133.6	753.74	800.443	752.215	546.588	486.832
		3	235.576	437.462	662.546	845.82	1343.37	2167.71	2407	2289.54	2435.5	2398.32	2368.17	2305.86	2412.55	2647.64	2278.96	2200.79	2522.44	2445.81	2497.73	2664.61	2631.61	2467.37	2702.3	2540.41	2600.42	2337.35	2489.55	2285.98	2299.55	1927.89	1955.7	1999.39	1767.38	1741.79	1540.26	1428.25	1148.07	939.317	1056.63	747.53	789.9	582.055	878.23	628.713	487.165	441.578	433.712
		4	174.884	483.507	656.326	1118.24	1592.03	2055.56	2466.94	2495.02	2450.56	2226.13	2266.81	2130.9	2063.35	2328.84	2185.19	2262.98	2373.3	2226.67	2255.08	2350.54	2291.67	2246.78	2239.73	1946.59	1824.67	2019.22	1939.72	1622.27	1745	1639.05	1499.94	1386.13	1079.83	1190.97	841.465	1067.98	853.32	661.457	658.745	541.86	534.79	369.285	375.07	340.833	245.925	95.0675	152.533
		mean	219.193	423.842	626.87	938.842	1440.05	2136.99	2377.77	2395.73	2457.75	2388.73	2385.85	2316.07	2409.63	2468.96	2370.9	2395.03	2541.06	2507.21	2509.04	2601.63	2625.32	2542.3	2695.44	2517.1	2457.3	2382.16	2404.09	2288.82	2204.63	2030.23	2024.9	1864.6	1701.69	1662.17	1438.89	1518	1292.13	1100.18	1084.92	946.062	914.918	799.032	755.317	628.665	588.495	436.608	412.457
		stdev	30.5069	46.3036	86.6599	122.209	123.571	66.6718	72.6093	84.0527	128.467	142.316	124.77	153.156	244.303	137.614	168.856	205.095	171.769	238.939	190.692	233.33	326.578	253.225	380.653	446.185	464.158	298.941	355.548	507.973	310.709	348.768	398.517	320.595	490.068	338.168	458.175	352.633	362.228	410.212	343.716	379.65	317.396	383.467	274.914	204.787	278.644	245.026	183.064
	15uM candidalysin	1	60.5028	188.687	147.969	177.279	179.536	525.097	616.826	648.987	696.842	846.233	899.771	1093.23	1033.38	1134.45	1023.35	1015.95	961.386	1113.97	1099.01	1068.27	1210.19	1258.11	1278.08	1158.56	1156.21	1224.66	1155.54	1226.11	1221.51	1162.12	1029.52	1263.28	922.132	928.43	875.875	1147.06	755.04	861.267	853.295	646.54	678.17	742.955	566.83	529.053	585.995	368.098	393.702
	+100uM MitoTEMPO	2	50.8987	132.233	99.8648	191.764	326.004	298.89	432.925	560.157	560.942	713.873	685.611	863.766	819.634	791.853	775.617	757.566	910.896	874.726	869.585	966.432	1206.94	916.252	1064.11	1275.47	1080.55	1074.24	1052.87	1063.04	941.438	1174.02	907.574	953.038	880.483	939.34	876.735	886.001	653.66	497.328	507.455	573.19	491.77	318.725	339.3	284.993	287.855	253.628	204.222
		3	23.4017	56.6888	54.7448	213.113	283.724	315.41	393.022	514.177	696.732	617.463	799.921	952.326	926.715	853.713	994.767	824.046	850.876	958.016	866.035	1053.76	875.884	802.122	932.087	759.163	825.111	1146.61	915.912	858.78	937.638	962.307	808.914	859.178	653.662	693.16	510.715	645.832	417.4	445.578	394.905	187.05	342.19	219.975	302.15	110.353	226.535	143.727	28.6125
		4	3.25675	77.1938	114.578	196.513	283.907	386.033	473.614	612.637	550.702	732.323	761.181	777.916	938.505	774.213	948.437	770.816	790.176	926.465	814.875	830.982	968.084	926.712	792.027	959.613	792.781	710.843	704.452	742.68	595.138	572.577	523.744	695.688	454.483	431.94	489.105	367.391	207.76	120.378	201.165	92.18	6.7	-59.075	89.14	-61.0375	-44.715	-63.7025	-91.3275
		mean	34.515	113.701	104.289	194.667	268.292	381.357	479.096	583.989	626.304	727.473	786.621	921.809	929.559	888.558	935.542	842.094	878.334	968.293	912.375	979.862	1065.28	975.799	1016.57	1038.2	963.664	1039.09	957.195	972.652	923.93	967.755	817.439	942.795	727.69	748.218	688.108	761.571	508.465	481.138	489.205	374.74	379.708	305.645	324.355	215.84	263.918	175.438	133.802
		stdev	26.1047	59.3	38.6781	14.7697	62.424	103.009	97.5365	59.1245	81.4935	93.8343	89.1254	134.647	87.4666	167.437	110.995	119.409	74.1253	103.006	126.906	108.97	169.693	196.486	206.723	227.173	181.783	227.289	195.003	214.682	256.353	280.782	215.587	238.655	217.007	239.491	217.491	333.096	245.355	303.41	273.712	275.878	284.124	332.551	195.65	252.106	258.817	183.87	211.546
	15uM candidalysin	1	-149.451	-173.211	-210.871	-79.8542	-96.3255	58.79	110.702	85.5877	134.491	170.565	-44.7822	55.15	7.3735	-165.272	-33.5198	-247.55	-108.72	-156.942	-250.065	-236.21	-167.043	-139.283	-264.812	-114.32	-59.2907	-234.482	-330.829	-197.434	-329.432	-268.66	-275.714	-327.341	-359.544	-384.507	-312.47	-252.406	-381.757	-517.217	-451.418	-540.709	-353.776	-406.621	-461.286	-561.55	-478.318	-503.797	-430.931
	+100uM TEMPOL	2	-126.615	-146.446	-215.467	-190.172	-74.5095	-60.704	4.2245	15.3577	17.2577	19.4343	-125.703	-158.252	-191.32	-140.554	-183.432	-233.951	-237.19	-241.159	-328.119	-156.294	-206.161	-189.843	-247.195	-356.592	-291.153	-231.605	-222.312	-158.824	-153.774	-191.171	-323.43	-358.966	-382.995	-392.397	-402.711	-418.614	-539.844	-420.607	-402.49	-389.47	-470.199	-521.307	-425.697	-551.005	-553.314	-507.069	-557.106
		3	-148.087	-185.555	-232.98	-171.166	-56.8625	-76.031	98.3235	35.6357	3.56875	11.8363	-127.755	-98.121	-102.822	-147.665	-81.1368	-165.546	-297.386	-219.106	-166.128	-201.035	-111.735	-107.366	-114.005	-244.627	-259.898	-266.118	-336.964	-396.54	-304.172	-227.598	-267.06	-305.138	-382.591	-327.852	-429.618	-270.312	-447.252	-480.37	-462.511	-524.366	-605.119	-477.018	-469.689	-643.706	-610.198	-629.39	-607.952
		4	-111.411	-187.073	-202.646	-131.519	-40.0495	107.121	192.721	102.328	104.644	29.4982	24.9257	-41.527	-178.798	-96.5522	-94.0498	-235.022	-262.841	-167.329	-208.296	-304.761	-231.421	-248.508	-291.574	-233.252	-263.171	-370.59	-372.709	-309.747	-396.773	-335.217	-430.576	-390.665	-436.326	-517.8	-551.957	-469.777	-657.663	-629.298	-586.141	-561.687	-582.366	-695.199	-569.282	-629.946	-663.001	-687.794	-602.717
		mean	-133.891	-173.071	-215.491	-143.178	-66.9367	7.294	101.493	59.7272	64.9902	57.8335	-68.3287	-60.6875	-116.391	-137.511	-98.0345	-220.517	-226.534	-196.134	-238.152	-224.575	-179.09	-171.25	-229.396	-237.198	-218.378	-275.699	-315.703	-265.637	-296.038	-255.661	-324.195	-345.528	-390.364	-405.639	-424.189	-352.777	-506.629	-511.873	-475.64	-504.058	-502.865	-525.036	-481.489	-596.552	-576.208	-582.013	-549.676
		stdev	18.2749	18.8042	12.8089	48.7771	24.1209	89.785	77.1977	40.9578	64.4301	75.5018	73.1988	90.7479	91.3067	29.2157	62.5999	37.1639	82.3243	40.4998	69.0768	62.6674	52.1319	61.6916	79.0618	99.0365	106.982	65.1645	64.9415	108.231	102.58	61.7647	75.1273	37.3276	32.5424	80.11	98.8207	107.855	119.768	87.8235	78.1462	77.9043	115.572	122.878	61.5569	47.0402	79.1516	91.5943	82.3914
	PMA	1	837.9	12791.8	23441.7	26399.9	25597.4	23746.1	21975.4	21008.6	19512.6	18405.1	18107.1	17523.1	17128.2	16856.1	16113.3	16141	16446.9	16170.6	16450.1	15906.7	15827.5	15968.1	16195.2	15781.9	16015.7	16463.6	15873.4	15339.4	14419.6	14960.6	15082.1	14672.7	15012.9	13996.2	13748.7	13314.5	13746	12765.7	12218.4	11884.3	11143.3	10475.2	10100.2	9190.95	8644.26	8014.5	7022.06
		2	1565.15	7924.3	15498.4	20461.1	20982.2	21012.2	20824.5	20876.9	20353.6	20246.3	19868.8	18579.2	18283.9	18045.8	18053.6	17560.9	17437.2	17200.6	16664.2	17121.7	17075.4	16503.2	16283.8	16184	16104.6	15605.3	15717.1	14952	14629.7	14928.3	14699	14566.6	14106.5	13748.8	13410.5	13303.3	12393.9	12565.9	11921.7	11911.5	11385	10632.2	10024.2	9250.85	8683.34	8194.13	7266.98
		3	786.56	17371.5	29909.7	31194	28856.1	26032.9	23423.4	21606.4	20153	18983.5	18049.5	17618.6	16870	16425.9	15880.8	16263	15767.1	15608.5	15677.1	15480.3	15608.8	15138.4	15041.8	15414.1	15188.9	14779	14912.6	14266.8	14431.3	14104.9	14074.8	14008.6	13087	13074.5	13091.4	12345.2	11699	11716.1	11651.6	10835.5	10332.4	9846.3	9107.11	8462.11	7549.42	6618.11	5882.75
		4	1050.98	17252	27299.7	27548.5	25619.7	23354.5	21542	19733.6	18699	18273.5	16739.6	16265.4	15093.4	14986	15056.8	14682.7	15254	14755.2	15010.5	14489.1	14681.4	14637.8	14209.5	14219.3	13372.8	13944.5	13529.3	13324.4	13157.5	13330.3	12960.5	12705.4	12582.3	11997.2	11652.4	11121.2	11119.5	10380	9780.55	9776.73	8955.9	8389.95	7821.17	7279.23	6725.88	5789.96	5126.26
		mean	1060.15	13834.9	24037.4	26400.8	25263.9	23536.4	21941.4	20806.4	19679.5	18977.1	18191.2	17496.6	16843.8	16578.4	16276.1	16161.9	16226.3	15933.8	15950.5	15749.5	15798.3	15561.9	15432.6	15399.9	15170.5	15198.1	15008.1	14470.7	14159.5	14331.1	14204.1	13988.3	13697.2	13204.2	12975.8	12521	12239.6	11857	11393.1	11102	10454.1	9835.91	9263.18	8545.79	7900.73	7154.17	6324.52
		stdev	355.601	4479.86	6282.14	4456.16	3239.07	2055.98	1096.12	782.465	745.62	900.583	1284.35	949.291	1319.01	1263.51	1268.72	1176.99	943.606	1025.63	756.597	1090.68	985.768	833.538	992.438	847.497	1267.41	1082.35	1071.98	883.529	674.937	775.819	927.195	903.526	1082.27	893.966	922.151	1037.94	1131.36	1084.69	1099.67	1015.66	1095.6	1022.03	1062	917.336	943.228	1150.38	1000.96
	PMA	1	37.6668	44.7548	540.582	830.68	675.712	609.818	538.675	380.92	466.049	445.028	326.308	539.796	542.905	484.003	514.287	408.286	559.266	588.175	523.315	643.822	800.474	706.212	579.727	625.653	633.251	653.793	590.062	630.03	669.438	630.677	513.334	778.478	645.723	557.99	596.575	712.292	453.57	557.658	711.175	689.92	695.47	674.655	602.9	510.013	553.105	571.518	721.132
	+DPI	2	-105.414	103.569	253.027	711.6	856.082	747.368	408.918	481.257	499.922	327.19	354.049	333.891	321.434	385.123	431.327	309.236	253.326	518.266	368.425	304.552	393.414	534.982	507.877	435.283	430.361	266.393	363.682	486.53	435.758	624.237	701.794	555.038	350.003	373.17	336.935	521.792	434.02	447.398	395.525	339.21	575.13	543.265	498.02	324.653	582.665	522.328	477.452
		3	-84.5373	33.7948	280.026	821.6	903.371	862.468	616.525	606.357	518.922	511.363	418.521	440.416	642.784	318.623	303.617	460.446	452.516	255.675	529.015	584.042	529.384	525.852	542.647	438.363	569.341	513.983	600.142	556.33	429.958	634.717	557.344	453.528	496.152	468.18	391.775	462.731	339.85	380.997	546.355	460.54	491.15	518.585	488.84	398.572	589.535	467.778	320.773
		4	-99.5872	107.221	376.22	614.372	841.032	758.828	906.946	549.627	585.622	474.533	485.091	463.446	463.485	377.063	544.407	431.906	565.606	413.996	471.955	453.022	563.434	578.552	474.847	486.163	469.261	458.253	519.192	623.39	444.218	597.397	585.694	503.128	499.473	533.63	580.675	574.582	475.2	504.348	503.765	440.28	436.74	823.385	586.93	519.623	717.215	547.288	549.892
		mean	-62.968	72.3348	362.464	744.563	819.049	744.62	617.766	504.54	517.629	439.529	395.992	444.387	492.652	391.203	448.41	402.469	457.679	444.028	473.178	496.359	571.676	586.399	526.274	496.365	525.554	473.106	518.27	574.07	494.843	621.757	589.542	572.543	497.838	483.243	476.49	567.849	425.66	472.6	539.205	482.488	549.623	639.972	544.172	438.215	610.63	527.228	517.312
		stdev	67.664	38.4646	129.984	102.286	99.1809	103.713	210.95	96.9941	50.3281	79.657	70.8549	85.0319	135.685	68.5969	107.722	65.7117	145.779	144.532	74.4002	150.667	169.295	83.1191	45.1238	89.2837	92.6401	160.488	109.172	67.1862	116.544	16.8037	80.5392	143.409	120.735	82.6013	131.564	106.583	59.6278	75.8702	131.053	148.121	112.67	140.155	59.073	93.5415	72.7932	44.4309	166.153
	PMA	1	1580.06	5060.36	11002.5	15606.6	15956.8	15512.5	15547.7	16724.9	16665.5	16490.3	16652.8	17037	17180.9	17753.1	18052	17677.3	18027.8	17783.7	16941.3	18062.2	17971.4	17837.4	18311.4	18231.7	18008.1	19214.8	18561.6	18466	17992.9	18238	17453.3	18424.6	17154.7	17074.9	16988	17199.4	16260.7	16296.3	16185.2	15274.9	14520.4	14628.4	13721.4	12678	12443	11665.6	10884.4
	+MitoTEMPO	2	1268.54	6372.78	12322.9	14548.5	14083.4	13463	13226.7	13187.9	12700.3	13044.5	13040.5	12720.6	12832.6	13588.8	13520.9	13609.8	13704.8	14235.4	13724.6	13916.7	13739.4	14180.3	13927.7	14311.1	14241.4	14334.1	14360.3	13878.8	14133.6	13557.6	13788.7	13436.1	13414.5	13302.5	13223.3	13167.9	12727.1	12224.7	12380.3	11646.2	11302.2	11057.6	10821.3	9935.55	9581.74	8926.56	8338.78
		3	1021.7	7937.48	14828.5	17176.4	16119.8	14560.9	14410.3	13331.1	13440.9	13477.1	13469.6	13790.2	13221.3	13364.2	13693.6	13828.8	13932.7	14077.9	14317.6	14629.9	14945.2	14529.7	14761.6	15159.7	15015.9	14881.1	14397.2	14751.6	15158.6	14773.7	14586	14942.4	14300.3	14627.3	14251.6	14108.1	13737.1	13285.2	13035.8	12668	12470.3	11960.8	11669.2	11260.9	10511.5	10175.3	9063.74
		4	1091.96	7062.68	12637.2	14630.6	14896.3	13712.4	13585.8	13523.6	13668.8	13650.4	12678.6	13038.8	13121.3	13550.5	13378.4	13684.6	13466.5	14046.7	14543.4	14088.1	14257.9	14721.6	14729.1	15292.6	14920.9	14798.8	14912	15029.9	14892.6	14900.3	14555.8	14676.8	14552.8	14161.5	13994.7	13674.2	13739.4	12944.4	12811.3	11990.7	11963.2	11403.6	11375.7	10679.5	10254.4	9346.86	8950.54
		mean	1240.56	6608.33	12697.8	15490.5	15264.1	14312.2	14192.7	14191.9	14118.9	14165.5	13960.4	14146.6	14089	14564.1	14661.2	14700.1	14783	15036	14881.7	15174.3	15228.5	15317.3	15432.5	15748.8	15546.6	15807.2	15557.8	15531.6	15544.4	15367.4	15096	15369.9	14855.6	14791.5	14614.4	14537.4	14116.1	13687.7	13603.2	12895	12564	12262.6	11896.9	11138.5	10697.7	10028.6	9309.38
		stdev	249.015	1214.46	1587.26	1222.37	955.926	927.986	1030.35	1694.28	1747.37	1570.62	1823.84	1978.39	2067.83	2128.23	2264.19	1986.86	2171.59	1833.71	1415.8	1949.16	1894.14	1694.98	1957.67	1711.43	1676.87	2284.46	2018.32	2016.81	1689.1	2007.19	1614.29	2139.62	1608.59	1618.12	1641.62	1815.78	1507.11	1794.4	1742.72	1642.43	1389.17	1620.49	1266.12	1160.85	1227.83	1208.36	1097.27
	PMA	1	570.069	3875.9	7601.07	9976.67	10163.2	9673.47	9335.59	8988.62	9175.77	9177.18	8855.91	9819.09	9346.87	9528.68	9404.97	9663.4	9867.62	10058.3	10111.7	10579.6	10536.3	10488.3	10529.9	10659.6	10414.9	10760.6	10622.4	11032.5	10628.9	10801.3	10674.9	10920	10410.4	10389.9	10329.4	10158.5	9571.2	10072.7	9651.75	9542.13	9623	9567.4	8701.54	8417.71	8358.22	7856.99	7072.12
	+TEMPOL	2	524.158	5617.5	9666.48	12288.4	11548.8	11158.4	10298.9	10161.3	9756.79	9706.37	9525.08	9345.49	9263.81	9814.58	9734.67	9674.2	9921.92	9874.95	9782.9	10075.6	10070.5	10207.2	9850.91	10264.1	10212	10272.9	10468.4	10347.2	10568.1	10837.3	10522.9	10628.6	10419.5	9711.69	10521.7	10045.2	10111.5	9663.23	9711.55	9284.33	8941.8	9152.09	8991.41	8631.31	7834.08	7266.41	7341.62
		3	514.525	4352.52	8822.86	10926.9	10643.2	10253.8	9902.85	9643.58	10009.7	9781.07	9515.48	9399.69	8995.17	9392.88	9488.77	9201.9	9237.82	10147.3	9866	9869.44	10566.3	9983.73	10402	10568.1	10323.1	10522.6	10518.2	10517.3	10350.4	10408.7	10557.1	10754.9	10469.7	10278	10187.2	10550.4	10171.1	10236.7	10107	9362.53	9299.9	8862.23	8539.57	8174.18	8078.39	7170.52	7019.33
		4	839.29	9961.9	15264.8	16338.2	16679.7	15289.9	14319.2	13587.6	13239	12423.8	12450	11946.7	11454.7	11664.4	11321.8	11409.3	11129.6	11190.2	10952	10642.6	11059.8	10905.6	11161.9	11116.5	10475.4	10949.1	10871.1	10741.5	11089.1	10614.4	9850.72	9889.67	9804.71	9678.69	9432.34	9063.98	8500.58	8347.96	8081.79	7773.19	7524.94	7159.06	6559.43	6311.25	5494.39	5049.66	4544.65
		mean	612.01	5951.96	10338.8	12382.5	12258.8	11593.9	10964.2	10595.3	10545.3	10272.1	10086.6	10127.7	9765.13	10100.1	9987.54	9987.2	10039.2	10317.7	10178.1	10291.8	10558.2	10396.2	10486.2	10652.1	10356.4	10626.3	10620	10659.7	10659.1	10665.5	10401.4	10548.3	10276.1	10014.6	10117.7	9954.51	9588.59	9580.16	9388.03	8990.55	8847.41	8685.19	8197.99	7883.61	7441.27	6835.89	6494.43
		stdev	153.445	2772.47	3391.68	2802.56	3002.79	2538.63	2271.4	2051.77	1829.41	1459.42	1606.41	1230.96	1136.32	1057.54	900.421	973.29	790.447	592.636	534.453	379.057	404.145	397.428	538.261	352.762	114.809	293.19	179.26	296.426	310.585	197.074	372.862	454.99	315.33	371.845	477.017	631.91	773.912	856.14	893.955	818.715	924.504	1057.78	1108.25	1064.75	1315.47	1228.9	1307.49
	PMA	1	178.719	1347.63	3173.16	5200.95	5897.5	6263.99	6640.57	7069.44	7331.06	7681.75	7803.72	8385.5	8385.45	8541.88	8738.01	8868.83	8491.13	8855.91	9076.83	9077.8	8908.41	9291.03	9116.31	9350.34	9907.2	9712.98	9503.19	9569.85	9648.08	9302.83	9240.22	9766.97	9523.81	9663.09	9780.84	9833.38	9337.2	9171.03	9404.75	9303.73	9132.1	9202.3	9069.51	8825.55	8022.75	8170.99	7916.38
	+100uM MitoTEMPO	2	-0.80525	1846.71	3372.64	5196.36	5474.54	4976.1	5109.2	5231.03	5184.97	5371.67	5300.81	5248.56	5427.85	5252.24	5603.7	5839.34	5775.8	5600.58	5480.31	5515.46	5809.8	5960.25	6053.79	5680.99	6218.78	5982.43	6247.61	5892.21	6021.28	6349.56	6258.59	6510.37	6669.29	6163.04	6256.6	6817.67	6105.18	6281.29	6650.64	6274.74	6531.92	6252.1	6413.69	6107.81	6057.18	6070.57	5693.16
		3	35.5998	901.245	2455.43	3986.08	4051.59	4336.84	3971.56	4443.71	4504.46	4595.49	4836.82	4835.51	4931.34	4832.75	5040.29	5278.91	5221.31	5098.84	5452.77	5200.34	5774.65	5722.67	5795.54	5343.06	5652.19	5800.34	5580.57	5845.5	6068.84	5894.55	6051.27	5975.62	6296.14	6128.77	6315.56	5933.04	6323.52	6197.5	6520.7	6210.16	6483.79	6297.9	6094.42	6121.87	6259.81	5950.27	6044.29
		4	67.2827	1517.81	3392.47	5060.44	5273.99	5120.87	4996.7	5190.41	5498.23	5493.98	5571.8	5376.62	5661.91	5329.16	5559.13	5811.38	5890.8	5762.99	5709.47	5888.02	5885.03	5878.83	5941.2	5816.27	6395.76	6091.28	6267.69	6342.63	6212.59	6281.69	6384.46	6088.28	6211.98	6621.09	6420.73	6473.09	6746.44	6233.98	6259.08	6530	6483.53	6420.06	6642.63	6299.49	6234.61	6378.99	6210.9
		mean	70.199	1403.35	3098.42	4860.96	5174.41	5174.45	5179.5	5483.64	5629.68	5785.73	5878.29	5961.54	6101.64	5989.01	6235.28	6449.61	6344.76	6329.58	6429.84	6420.41	6594.48	6713.2	6726.71	6547.67	7043.48	6896.76	6899.77	6912.55	6987.7	6957.15	6983.64	7085.31	7175.31	7144	7193.43	7264.3	7128.09	6970.95	7208.79	7079.66	7157.84	7043.09	7055.06	6838.68	6643.59	6642.7	6466.19
		stdev	77.5108	393.653	439.956	586.883	792.376	802.268	1100.33	1117.44	1207.73	1325.16	1319.01	1632.38	1552.71	1715.84	1687.97	1633.29	1460.46	1707.78	1768.4	1793.75	1543.31	1721.38	1596.57	1879.02	1935.31	1881.31	1764.74	1785.66	1775.45	1576.57	1510.65	1802.53	1578.23	1694.33	1726.28	1750.99	1496.61	1467.12	1473	1489.13	1316.37	1441.21	1361.65	1327.45	923.851	1034.73	990.589
	PMA	1	-51.3572	511.606	1243.88	2861.16	3032	3044.03	3389.64	3229.74	3861.93	3873.8	3796.83	4034.03	4172.04	4222.44	4029.16	4187.47	4143.23	4192.81	4021.44	4204.62	4074.51	4186.79	4163.73	4153.64	4311.87	4437.02	3921.07	4510.01	4398.85	4130.45	4370.87	4445.98	4344.25	4275.19	4292.64	4709.16	4142.39	4213.56	4257.71	4546.65	4274.02	4429.82	4477.15	4261.64	4417.89	4153.94	4383.37
	+100uM TEMPOL	2	-175.65	236.263	1041.17	1784.51	1991.32	2239.19	2719.45	2655.03	2639.92	2826.11	2754.47	2789.73	2864.21	3089.62	2925.87	3050.7	3051.71	3224.64	3040.25	3218.27	3247.35	3067.61	2900.23	2798.61	2870.69	2921.31	3004.03	3027.14	2950.72	2970.8	2755.38	2892.31	2715.14	2792.89	3093.74	2838.19	2888.13	2734.24	2854.45	2944.76	2923.26	2912.56	3007.2	3072.02	2790.93	2683.52	2865.87
		3	-110.839	106.934	533.024	1014	1587.32	1691.07	2215.02	2195.85	2459.01	2501.61	2839.23	2529.04	2810.74	3070.65	2609.85	2922.01	2884.66	2953.45	3015.53	2910.41	3007.5	2810.54	2820.44	2862.72	2962.3	2589.34	2507.48	2717.75	2424.05	2698.68	2499.81	2440.12	2518.56	2542.08	2423.16	2591.92	2341.5	2284.23	2746.18	2477.91	2450.6	2488.39	2651.3	2479.44	2538.28	2562.58	2396.62
		4	-108.494	418.733	865.156	1852.57	1918.64	2239.07	2551.63	2484.95	2619.46	2755.69	2668.66	2641.83	2776.42	2831.9	2709.7	2830.89	2752.34	2936.25	3056.86	2676.06	2877.36	3231.73	3031.88	2848.51	2776.16	2818.13	2715.95	2799.95	2643.34	2786.73	2646.63	2721.98	2693.23	2605.23	2571.76	2815.41	2615.45	2679.72	2588.55	2698.34	2708.87	2584.56	2786.69	2825.02	2614.24	2611.75	2542.05
		mean	-111.585	318.384	920.805	1878.06	2132.32	2303.34	2718.93	2641.39	2895.08	2989.31	3014.8	2998.65	3155.86	3303.66	3068.64	3247.76	3207.98	3326.78	3283.52	3252.34	3301.68	3324.17	3229.07	3165.87	3230.26	3191.45	3037.14	3263.71	3104.24	3146.66	3068.18	3125.1	3067.8	3053.85	3095.32	3238.67	2996.87	2977.93	3111.72	3166.91	3089.19	3103.84	3230.59	3159.53	3090.34	3002.94	3046.98
		stdev	50.7998	181.53	301.293	757.735	625.03	557.298	493.885	435.63	649.623	605.912	525.985	698.454	678.421	623.651	653.786	632.925	635.415	592.264	492.24	672.56	537.527	600.638	629.176	659.087	725.07	841.888	623.466	841.105	889.695	665.584	874.756	900.115	855.504	821.166	848.426	986.604	795.62	847.804	771.753	939.381	813.182	902.449	843.888	773.891	891.339	768.934	912.261
	4uM Ionomycin	1	1796.42	2989.97	3257.72	4009.08	4054.43	3371.69	2457.89	1681.34	844.962	299.776	-58.3333	-233.694	-351.976	-485.198	-477.104	-630.495	-623.572	-620.344	-607.268	-645.391	-608.608	-675.977	-681.18	-699.88	-788.251	-825.525	-764.552	-799.509	-763.273	-760.097	-763.498	-824.815	-798.288	-749.497	-857.915	-660.363	-868.687	-811.604	-728.272	-802.985	-805.992	-787.483	-734.331	-772.483	-759.368	-782.875	-724.81
		2	2334.83	3326.74	3014.05	2736.69	3023.71	2203.06	793.785	16.6967	-189.721	-313.29	-468.309	-478.074	-563.989	-566.228	-578.196	-633.027	-635.304	-626.378	-587.573	-659.96	-532.465	-592.456	-663.564	-723.707	-678.388	-780.189	-776.072	-670.274	-797.119	-686.713	-794.333	-807.891	-798.188	-808.86	-780.646	-772.808	-759.577	-802.952	-749.787	-816.142	-805.025	-736.21	-723.189	-781.47	-757.107	-735.92	-799.387
		3	2656.25	3231.2	2022.58	2023.39	2140.05	1009.45	164.534	-305.846	-388.586	-405.965	-452.722	-423.663	-446.776	-535.398	-527.661	-551.219	-516.519	-548.684	-510.831	-566.615	-490.291	-524.394	-577.166	-602.402	-582.171	-625.212	-655.732	-519.099	-667.977	-610.417	-683.94	-617.629	-694.404	-679.554	-696.019	-514.875	-643.836	-622.866	-563.554	-602.942	-645.25	-562.655	-591.61	-575.168	-581.977	-511.343	-574.382
		4	2172.34	3396.67	3317.41	3903.93	4056.17	2458.21	779.376	138.204	-100.318	-207.686	-381.21	-451.752	-477.143	-480.228	-464.141	-539.37	-498.884	-467.743	-518.782	-568.122	-498.921	-572.41	-616.345	-541.768	-551.357	-642.12	-639.582	-583.853	-654.431	-553.007	-694.53	-610.624	-749.55	-643.677	-677.245	-559.54	-676.173	-605.269	-698.483	-721.921	-568.25	-645.164	-547.931	-636.381	-528.018	-619.816	-540.657
		mean	2239.96	3236.15	2902.94	3168.27	3318.59	2260.6	1048.89	382.598	41.584	-156.791	-340.144	-396.796	-459.971	-516.763	-511.775	-588.528	-568.57	-565.788	-556.113	-610.022	-532.572	-591.31	-634.564	-641.939	-650.041	-718.261	-708.984	-643.184	-720.7	-652.558	-734.075	-715.24	-760.108	-720.397	-752.956	-626.896	-737.068	-710.673	-685.024	-735.997	-706.129	-682.878	-649.265	-691.376	-656.617	-662.489	-659.809
		stdev	357.583	177.578	601.397	956.586	924.012	973.355	984.051	885.869	548.969	314.973	191.663	110.981	87.467	41.3328	52.0743	50.1659	70.8145	74.2804	48.479	49.6137	53.8565	63.2581	47.0479	84.9319	106.849	99.6598	71.2768	121.228	70.2937	90.2173	53.4605	116.995	49.4513	73.545	83.1807	114.74	100.384	111.837	83.6675	98.0006	118.982	99.4358	93.6192	102.02	119.394	121.862	122.749
	4uM Ionomycin	1	-18.1713	53.1408	65.7988	223.224	241.826	388.015	460.019	530.357	414.743	414.886	449.391	476.546	434.195	365.673	509.087	481.896	460.946	452.606	512.515	547.922	607.004	399.032	499.477	476.692	158.641	344.893	145.932	232.54	59.2578	244.097	214.064	259.318	264.152	135.3	311.455	370.312	226.62	336.547	364.845	325.05	314.42	474.905	430.41	225.363	364.215	400.498	449.972
	+DPI	2	-11.9553	-63.3302	-59.3952	37.1388	121.892	269.45	308.527	381.131	366.322	443.712	280.739	344.654	253.401	332.873	309.367	166.846	205.546	333.375	366.195	319.782	297.614	185.702	281.747	278.962	56.2013	138.203	84.7125	38.3098	-9.91225	-40.881	-73.0547	115.108	-156.577	-34.87	-61.285	-28.9685	-74.07	-149.763	76.4953	-18.55	87.02	68.545	141.83	-29.7675	81.115	65.9175	-20.0875
		3	48.8677	57.0847	31.6018	102.039	336.115	349.364	410.942	383.257	428.344	379.644	383.935	287.326	318.697	297.603	322.257	175.49	233.836	239.746	322.795	455.642	332.664	374.862	393.487	348.853	301.561	-27.372	133.642	32.2797	-8.86225	-3.98	-107.517	-69.161	-171.385	-109.758	-56.345	86.5115	-30.56	69.7675	50.3453	-47.58	-16.81	198.245	177.86	53.6025	231.985	128.758	195.902
		4	19.4067	-6.94925	63.7108	125.386	132.851	236.776	414.24	254.206	354.088	338.199	276.263	355.483	276.598	277.643	224.544	321.266	282.206	366.385	303.625	293.012	362.554	364.392	341.877	289.133	233.801	263.183	40.4625	179.25	-12.7322	-7.667	32.9843	123.138	66.4925	-87.91	-43.765	-35.9885	-23.73	-115.743	-36.9047	145.98	39.06	163.875	229.47	114.253	133.585	177.108	248.283
		mean	9.537	9.9865	25.429	121.947	208.171	310.901	398.432	387.237	390.874	394.111	347.582	366.002	320.723	318.448	341.314	286.375	295.634	348.028	376.283	404.089	399.959	330.997	379.147	348.41	187.551	179.727	101.187	120.595	6.93775	47.8922	16.6193	107.101	0.67075	-24.3095	37.515	97.9665	24.565	35.2025	113.695	101.225	105.923	226.392	244.892	90.8625	202.725	193.07	218.517
		stdev	30.9515	56.9874	58.6756	77.1526	101.027	69.8538	63.9854	112.892	36.1927	45.5606	84.1447	79.5325	80.3307	38.8923	119.954	148.356	114.664	87.9645	94.5182	119.431	140.558	97.9435	92.3052	90.9091	105.239	162.131	48.3542	100.9	34.9183	131.852	144.572	134.857	206.628	110.955	182.776	190.052	136.536	222.86	174.312	171.843	145.33	174.523	128.802	107.358	124.505	145.585	193.133
	4uM Ionomycin	1	2523.75	3709.65	2472.06	2169.61	1892.09	1634.46	1365.81	821.847	752.122	637.173	462.011	113.075	-90.2125	-101.78	-118.028	-212.78	-175.613	-175.259	-156.757	-65.9413	-83.7332	-96.2273	-24.099	29.2955	-164.814	-106.197	-69.6295	-172.498	-209.862	12.138	-61.1757	-109.859	-10.2775	-34.34	70.335	152.361	107.78	-8.7925	269.475	200.4	170.46	354.735	297.06	263.783	326.915	198.918	393.553
	+MitoTEMPO	2	1465.4	1771.05	1694.58	1827.82	2163.97	2519.25	2468.35	2081.21	1488.98	898.063	623.011	276.694	33.7125	-93.3723	-135.227	-302.841	-129.053	-131.279	-109.038	0.77975	44.7998	-76.8653	-72.267	-132.842	-111.547	-117.804	-44.4935	-105.61	-183.754	-216.798	-234.85	-90.441	-207.188	-247.648	-177.021	-82.7905	-138.86	-168.966	239.115	60.23	66.72	72.865	93.22	112.803	181.855	0.7575	203.122
		3	1333.13	1736.43	1432.3	1470.95	1735.89	1957.37	1827.61	1436.41	1008.36	507.063	227.215	27.503	-19.4655	-150.606	-82.5987	-105.458	-88.4888	-71.0845	-71.7237	-99.7533	-34.8123	12.7537	-141.752	-63.5865	-114.647	-129.65	-201.036	-135.706	-170.943	-143.837	-99.5337	-54.467	-185.115	-50.73	-177.207	-15.4285	-124.74	-6.6725	7.35525	30.92	146.43	165.595	330.31	94.4025	249.305	116.378	185.242
		4	2113.4	2918.7	2173.64	1956.24	1740.88	1912.92	1886.92	1618.17	1489.42	1164.42	538.871	341.518	212.766	75.2877	60.7142	-163.456	-55.3098	-88.6245	12.6043	-0.66825	42.3918	60.3807	158.577	-6.9635	-12.7077	0.683	-141	-45.1603	-81.8842	12.281	-88.3597	-33.332	55.1925	33.3	-69.965	101.062	65.74	157.297	158.555	179.9	142.59	243.005	257.82	50.4225	319.265	277.938	513.932
		mean	1858.92	2533.96	1943.14	1856.15	1883.21	2006	1887.17	1489.41	1184.72	801.681	462.777	189.698	34.2002	-67.6178	-68.7848	-196.134	-112.116	-116.562	-81.2285	-41.3958	-7.8385	-24.9895	-19.8852	-43.5242	-100.929	-88.242	-114.04	-114.744	-161.611	-84.054	-120.98	-72.0248	-86.8472	-74.8545	-88.4645	38.801	-22.52	-6.78325	168.625	117.862	131.55	209.05	244.602	130.353	269.335	148.498	323.962
		stdev	559.188	957.141	467.485	292.949	200.72	370.808	452.082	521.297	366.816	291.395	170.25	144.679	129.415	98.5553	89.0697	83.5732	51.974	46.5854	71.584	49.8183	62.667	74.1137	128.403	70.757	63.6793	60.0516	70.9555	53.8526	55.5636	115.077	77.6035	34.5253	129.328	120.801	117.299	107.234	127.478	133.204	117.259	84.738	44.9452	119.46	105.181	92.7232	67.9765	118.541	157.879
	4uM Ionomycin	1	1505.14	1801.92	1430.84	1296.37	1347.64	1176.49	988.166	711.457	864.682	596.593	491.771	315.941	333.605	119.994	-62.8148	-151.969	-168.93	-124.502	-293.551	-87.6913	-7.63325	-105.015	-212.338	-185.467	-315.053	-205.448	-266.091	-322.35	-333.111	-224.379	-242.439	-235.989	-313.76	-204.138	-256.659	-131.077	-405.907	-222.369	-123.502	-130.28	14.02	-26.865	49.54	-99.3675	39.425	34.8875	1.9725
	+TEMPOL	2	1124.56	1203.14	859.396	1012.44	1252.23	1454.25	1374.72	1110.94	1137.26	817.073	546.971	303.575	32.0475	-143.987	-97.1197	-223.759	-148.843	-171.302	-166.301	-96.7243	-208.287	-134.307	-178.788	-116.246	-130.452	-238.361	-289.442	-278.983	-341.102	-290.225	-378.238	-221.958	-263.514	-332.384	-242.899	-160.503	-335.943	-153.933	-154.148	-181.471	-118.58	57.985	37.31	-26.1075	-78.395	61.7075	-47.0175
		3	1118.23	1323.16	1151.49	1344.86	1568.45	1737.31	1846.15	1827.85	1863.58	1967.21	1734.06	1442.46	799.334	568.443	457.387	259.276	186.366	-51.7715	15.9203	-158.407	-130.117	-127.764	-214.265	-255.858	-263.193	-299.652	-261.404	-254.966	-303.332	-253.885	-389.641	-230.475	-337.106	-285.387	-274.251	-36.3985	-177.372	-228.135	-147.759	-67.11	-26.48	41.785	35.21	49.9525	301.335	155.538	-2.9175
		4	1378.33	1759.93	1579.32	1918.6	1975.29	2154.91	1347.08	832.587	503.762	215.456	-6.87525	-144.433	-264.298	-295.143	-272.581	-265.531	-291.143	-279.764	-245.214	-312.13	-218.603	-308.056	-250.841	-346.375	-337.923	-533.576	-349.026	-393.681	-426.142	-365.73	-448.229	-348.744	-439.385	-329.184	-306.212	-245.598	-390.71	-398.193	-178.875	-363.719	-137.29	-127.13	-170.114	-278.153	-123.225	-143.932	-18.7875
		mean	1281.56	1522.04	1255.26	1393.07	1535.9	1630.74	1389.03	1120.71	1092.32	899.084	691.482	479.385	225.172	62.3265	6.218	-95.4955	-105.637	-156.835	-172.286	-163.738	-141.16	-168.786	-214.058	-225.987	-261.655	-319.259	-291.491	-312.495	-350.922	-283.555	-364.636	-259.292	-338.441	-287.773	-270.005	-143.394	-327.483	-250.657	-151.071	-185.645	-67.0825	-13.5563	-12.0135	-88.419	34.785	27.05	-16.6875
		stdev	192.075	303.411	317.971	379.796	321.472	417.773	351.953	500.214	575.93	754.205	738.341	676.825	453.982	378.519	314.498	241.119	204.574	95.5766	135.991	103.799	97.3907	93.6918	29.439	98.4387	92.8884	148.114	40.2691	60.8849	52.7147	61.0446	87.0444	59.9137	73.9701	59.737	27.3363	86.2902	104.487	103.971	22.7563	127.598	72.5885	84.1763	105.59	140.414	190.479	125.175	22.0766
	Blank1	1
	(RPMI+luminol+HRP)	2
		3
		4
		mean
		stdev
	Blank2	1
	(RPMI)	2
		3
		4
		mean
		stdev
[truncated: 44 more columns]
