# Supplementary material for: Candida albicans induces neutrophil extracellular traps and leucotoxic hypercitrullination via candidalysin
Source: EMBO Rep. 2023 Oct 5;24(11):e57571. doi: 10.15252/embr.202357571 (PMC10626426; doi:10.15252/embr.202357571)
Supplement: Supplementary file 7 — Source Data for Figure 4 [file EMBR-24-e57571-s006.zip › figure 4/4e/Candidalysin_NETs_induction_ROS_inhibitors.xlsx]

## Sheet: 4e
			Candidalysin NETs induction_ in presence of ROS inhibitors
		donor 1											donor 2											donor 3
			NS	DPI	DPI + Pep3K	TEMPOL	TEMPOL + Pep3K	Pep3K	PMA	PMA + DPI	PMA + TEMPOL			NS	DPI	DPI + Pep3K	TEMPOL	TEMPOL + Pep3K	Pep3K	PMA	PMA + DPI	PMA + TEMPOL			NS	DPI	DPI + Pep3K	TEMPOL	TEMPOL + Pep3K	Pep3K	PMA	PMA + DPI	PMA + TEMPOL
			1.85185	0	23.2877	0	20.9677	77.0492	92.1053	0	0			4.49438	0	45.0704	0	29.0323	66.9565	81.0345	0	0			1.07527	0	33.3333	0	6.59341	53.8462	73.5632	0	0
			0	0	41.0959	0	18.4783	58.9286	83.6066	0	0			0	0	45.7143	0	35.7143	80.8219	86.6071	0	0			0	0	36.9863	0	13.6364	54.5455	72.9167	0	0
			0	1.4	40.7407	0	23.6842	77.6119	78.125	0	0			5.08475	0	47.6191	0	37.5	75.2212	78.7879	0	0			0	0	41.4634	0	16.1765	62.5	72.165	0	0
			0	0	46.1538	0	24.2857	68.3333	83.3333	0	0			0	0	37.3913	0	39.8148	60	76.6667	0	0			0.8	0	41.5094	0	23.9437	53.3333	74.6269	0	0
			0	0	66.2162	0	21.2121	68	84.058	0	0			0	0	48.3146	0	11.811	76.8595	83.0508	0	0			0	0	39.6226	0	33.0275	76.2376	68.3871	0	0
			0	0	31.0345	0	22.1053	70.4545	90.1639	0	0			2.66667	0	41.3793	0	28.0575	69.7674	85.0746	0	0			0	0	46.9879	0	26.7123	80.2083	74.7664	0	0
			0	0	49.1525	0	36.2319	80.9524	78.8732	0	0			2.0202	0	44.8276	0	32.4074	70.6667	94.4444	0	0			0	0	37.7193	0	37.5	50	71.6418	0	0
			1.6129	0	44.7368	0	48.3871	65.625	89.2857	0	0			0	0.769231	42.0168	0	52.2936	70.9302	75	0	0			0	0	36.9369	0	51.7544	70.1031	75.641	0	0
		mean	0.433094	0.175	42.8023	0	26.919	70.8694	84.9439	0	0		mean	1.78325	0.0961538	44.0417	0	33.3289	71.4029	82.5833	0	0		mean	0.234409	0	39.3199	0	26.168	62.5968	72.9635	0	0
		SD	0.804474	0.494975	12.7053	0	10.1939	7.27267	5.1534	0	0		SD	2.13162	0.271964	3.60446	0	11.5569	6.39541	6.24065	0	0		SD	0.440231	0	4.10234	0	14.518	11.5788	2.29522	0	0
			combined
			NS	DPI	DPI + Pep3K	TEMPOL	TEMPOL + Pep3K	Pep3K	PMA	PMA + DPI	PMA + TEMPOL
		mean	0.816918	0.0903846	42.0546	0	28.8053	68.2897	80.1635	0	0
		SEM	0.486558	0.0506004	1.41339	0	2.27215	2.85063	3.66395	0	0
