# Supplementary material for: Candida albicans induces neutrophil extracellular traps and leucotoxic hypercitrullination via candidalysin
Source: EMBO Rep. 2023 Oct 5;24(11):e57571. doi: 10.15252/embr.202357571 (PMC10626426; doi:10.15252/embr.202357571)
Supplement: Supplementary file 7 — Source Data for Figure 4 [file EMBR-24-e57571-s006.zip › figure 4/4g/Sytox_CGD_PMN.xlsx]

## Sheet: 4g
		ctrl unstim	ctrl PMA	ctrl candidalysin	CGD unstim	CGD PMA	CGD candidalysin
	donor 1	1.5	80	88.5	0.4	0.25	73
	donor 2	0.2	97.5	95	3	5.2	62
	donor 3	0.3	95.5	94	1.1	2.5	74
