# Supplementary material for: Candida albicans induces neutrophil extracellular traps and leucotoxic hypercitrullination via candidalysin
Source: EMBO Rep. 2023 Oct 5;24(11):e57571. doi: 10.15252/embr.202357571 (PMC10626426; doi:10.15252/embr.202357571)
Supplement: Supplementary file 8 — Source Data for Figure 5 [file EMBR-24-e57571-s002.zip]

Archive with 8 entries (4 files):
- figure 5/5b/
- figure 5/5b/calcium_influx.xlsx
- figure 5/5c/
- figure 5/5c/figure5c_NET_NLS_quanti.xlsx
- figure 5/5d/
- figure 5/5d/BAPTA_overview.xlsx
- figure 5/5e/
- figure 5/5e/see_seperate_folder.txt
