# Supplementary material for: Candida albicans induces neutrophil extracellular traps and leucotoxic hypercitrullination via candidalysin
Source: EMBO Rep. 2023 Oct 5;24(11):e57571. doi: 10.15252/embr.202357571 (PMC10626426; doi:10.15252/embr.202357571)
Supplement: Supplementary file 8 — Source Data for Figure 5 [file EMBR-24-e57571-s002.zip › figure 5/5b/calcium_influx.xlsx]

## Sheet: 5b
donor 1															donor 2															donor 3
																																											candidalysin
Time	NS						PMA			15uM candidalysin					Time	NS						PMA			15uM candidalysin					Time	NS								PMA				70				15
0.*	1425	1427	1403				1552	1564	1523	1392	1410	1374			0.*	1347	1397	1370				1411	1346	1403	1314	1320	1332			0	1401	1410	1376	1414					1463	1462	1423	1474	1346	1420	1387	1495	1292	1342	1380
2.*	1408	1443	1402				1518	1559	1498	1344	1368	1344			2.*	1300	1366	1323				1376	1315	1392	1307	1323	1328			2	1374	1401	1392	1421					1421	1442	1398	1448	1289	1348	1322	1418	1268	1300	1335
4.*	1384	1408	1367				1514	1545	1481	1321	1357	1322			4.*	1285	1342	1308				1376	1313	1378	1300	1327	1326			4	1342	1379	1368	1400					1388	1415	1370	1405	1245	1317	1267	1366	1222	1270	1306
6	1352	1389	1344				1466	1525	1460	1318	1352	1326			6	1265	1325	1285				1363	1293	1373	1297	1329	1341			6	1332	1372	1364	1402					1367	1390	1352	1391	1246	1287	1253	1352	1201	1229	1301
8	1341	1365	1334				1455	1509	1457	1328	1356	1352			8	1237	1291	1272				1343	1284	1356	1332	1336	1365			8	1331	1353	1344	1376					1347	1375	1322	1383	1251	1285	1244	1366	1202	1214	1269
10	1328	1363	1325				1436	1460	1421	1357	1385	1373			10	1246	1285	1260				1329	1265	1324	1366	1369	1386			10	1321	1326	1323	1354					1329	1364	1319	1335	1255	1287	1246	1357	1196	1225	1254
12	1327	1365	1342				1408	1460	1411	1376	1394	1379			12	1243	1300	1251				1311	1257	1309	1386	1374	1385			12	1299	1316	1302	1329					1310	1339	1296	1328	1271	1282	1257	1349	1196	1215	1253
14	1322	1354	1320				1400	1434	1382	1387	1388	1388			14	1219	1270	1236				1302	1230	1293	1376	1375	1394			14	1295	1320	1302	1344					1298	1319	1281	1317	1272	1303	1271	1363	1202	1221	1270
16	1299	1350	1295				1384	1412	1361	1368	1399	1372			16	1221	1268	1223				1278	1235	1282	1352	1360	1372			16	1301	1324	1299	1328					1271	1305	1257	1295	1283	1317	1285	1375	1214	1235	1255
18	1308	1331	1309				1363	1408	1362	1350	1377	1373			18	1212	1259	1228				1257	1206	1252	1344	1342	1359			18	1293	1303	1298	1311					1244	1283	1236	1271	1308	1336	1296	1389	1215	1239	1275
20	1301	1327	1283				1346	1389	1352	1340	1370	1360			20	1195	1253	1215				1245	1197	1256	1321	1326	1333			20	1267	1298	1286	1302					1234	1270	1224	1265	1303	1350	1315	1405	1232	1252	1283
22	1285	1320	1274				1323	1376	1324	1336	1353	1346			22	1184	1248	1200				1239	1183	1237	1309	1317	1320			22	1251	1277	1257	1276					1228	1247	1217	1259	1322	1375	1336	1423	1231	1263	1300
24	1267	1301	1268				1309	1344	1303	1316	1337	1326			24	1169	1213	1184				1221	1174	1235	1299	1288	1311			24	1225	1245	1240	1280					1236	1259	1212	1234	1332	1397	1353	1436	1231	1260	1306
26	1263	1284	1251				1310	1339	1296	1307	1338	1330			26	1162	1223	1181				1207	1170	1219	1283	1301	1294			26	1204	1228	1219	1247					1217	1244	1209	1252	1374	1405	1383	1459	1227	1277	1308
28	1236	1281	1235				1292	1314	1292	1315	1323	1322			28	1143	1205	1168				1199	1147	1211	1280	1280	1282			28	1193	1229	1212	1232					1231	1245	1208	1236	1382	1430	1385	1486	1250	1279	1304
30	1235	1266	1225				1281	1321	1274	1314	1318	1321			30	1139	1193	1158				1196	1153	1200	1279	1279	1296			30	1188	1204	1189	1211					1216	1236	1192	1233	1400	1445	1399	1489	1250	1277	1303
32	1219	1262	1223				1282	1305	1282	1317	1327	1325			32	1139	1183	1144				1181	1141	1201	1272	1281	1297			32	1167	1184	1181	1213					1216	1233	1201	1236	1403	1450	1406	1501	1257	1279	1302
34	1221	1247	1202				1275	1298	1262	1317	1332	1344			34	1124	1177	1134				1182	1131	1191	1275	1284	1288			34	1154	1168	1182	1192					1210	1238	1192	1220	1408	1437	1427	1496	1241	1278	1298
36	1208	1229	1209				1268	1288	1272	1316	1333	1332			36	1134	1169	1128				1171	1125	1184	1273	1277	1293			36	1151	1164	1163	1188					1202	1225	1191	1227	1417	1459	1422	1501	1253	1281	1300
38	1194	1236	1193				1258	1279	1265	1324	1321	1326			38	1123	1144	1128				1167	1130	1167	1281	1283	1290			38	1139	1156	1163	1181					1196	1227	1184	1211	1407	1453	1413	1507	1270	1289	1311
40	1189	1227	1189				1265	1280	1252	1315	1337	1333			40	1120	1155	1123				1155	1128	1177	1269	1278	1289			40	1132	1167	1147	1176					1189	1215	1178	1196	1412	1445	1421	1479	1251	1291	1312
42	1168	1208	1183				1242	1267	1241	1321	1336	1346			42	1114	1144	1101				1138	1116	1177	1277	1282	1291			42	1131	1150	1135	1167					1188	1216	1170	1215	1412	1446	1422	1485	1263	1289	1322
44	1169	1203	1171				1241	1272	1240	1325	1337	1337			44	1103	1132	1098				1146	1116	1163	1264	1280	1280			44	1122	1142	1141	1152					1161	1198	1176	1197	1399	1450	1419	1480	1256	1296	1317
46	1160	1193	1177				1250	1259	1227	1321	1340	1336			46	1098	1119	1098				1129	1118	1153	1275	1275	1297			46	1121	1143	1122	1150					1173	1195	1158	1187	1398	1450	1408	1474	1248	1285	1300
48	1150	1183	1158				1231	1263	1220	1330	1332	1338			48	1083	1127	1081				1142	1121	1150	1255	1285	1283			48	1098	1134	1116	1140					1154	1200	1151	1181	1413	1450	1421	1479	1255	1284	1295
50	1155	1194	1159				1215	1247	1224	1318	1334	1338			50	1087	1117	1076				1144	1103	1149	1279	1276	1275			50	1114	1123	1107	1137					1146	1165	1129	1173	1415	1457	1410	1468	1259	1277	1309
52	1144	1195	1154				1219	1245	1217	1328	1326	1330			52	1080	1111	1066				1121	1103	1126	1273	1277	1279			52	1089	1121	1112	1136					1144	1177	1143	1164	1407	1461	1422	1490	1252	1279	1306
54	1159	1191	1160				1190	1241	1212	1326	1335	1343			54	1072	1110	1073				1125	1090	1143	1273	1264	1269			54	1087	1125	1109	1126					1131	1161	1132	1139	1416	1442	1439	1490	1251	1282	1300
56	1142	1176	1145				1205	1236	1209	1322	1337	1353			56	1073	1098	1061				1120	1086	1144	1261	1263	1287			56	1078	1095	1100	1113					1127	1154	1121	1157	1407	1457	1421	1481	1256	1275	1303
58	1136	1174	1135				1202	1220	1205	1321	1331	1353			58	1072	1105	1072				1112	1087	1120	1263	1264	1281			58	1082	1099	1091	1115					1124	1145	1116	1148	1419	1439	1422	1492	1245	1278	1296
60	1130	1163	1124				1201	1216	1199	1336	1344	1341			60	1063	1095	1060				1104	1088	1130	1270	1267	1287
62	1119	1155	1131				1188	1215	1186	1324	1327	1350			62	1064	1075	1057				1108	1089	1120	1262	1277	1303
64	1127	1164	1128				1183	1204	1175	1333	1336	1346			64	1053	1082	1050				1101	1070	1124	1252	1272	1324
mean values
		donor 1							donor 2							donor 3							donor 4								combined
																															NS				3uM clandidalysin		15uM candidalysin		70uM candidalysin		PMA
time [min]/condition		NS		3uM clandidalysin	15uM candidalysin]	70uM candidalysin	PMA		NS		3uM clandidalysin	15uM candidalysin]	70uM candidalysin	PMA		NS		3uM clandidalysin	15uM candidalysin]	70uM candidalysin	PMA		NS		3uM clandidalysin	15uM candidalysin]	70uM candidalysin	PMA		time [min]/condition	mean	SEM			mean	SEM	mean	SEM	mean	SEM	mean	SEM
0		1418.33			1392		1546.33		1371.33			1322		1386.67		1400.25		1430.75	1365.5	1412	1455.5		1412.75		1545.5	1444.75	1414	1453		0	1400.67	10.4831			1488.12	57.375	1381.06	25.6682	1413	1	1460.38	32.7871
2		1417.67			1352		1525		1329.67			1319.33		1361		1397		1407.5	1328.25	1344.25	1427.25		1387.25		1519.5	1399	1370.5	1419		2	1382.9	18.842			1463.5	56	1349.65	17.8372	1357.38	13.125	1433.06	34.0062
4		1386.33			1333.33		1513.33		1311.67			1317.67		1355.67		1372.25		1390	1292	1298.75	1394.5		1368.75		1472.75	1358.25	1348.75	1397		4	1359.75	16.472			1431.38	41.375	1325.31	13.8966	1323.75	25	1415.12	34.076
6		1361.67			1332		1483.67		1291.67			1322.33		1343		1367.5		1369.5	1263.75	1284.5	1375		1351.5		1441.75	1328	1334.5	1368.75		6	1343.08	17.4548			1405.62	36.125	1311.52	16.0466	1309.5	25	1392.6	31.134
8		1346.67			1345.33		1473.67		1266.67			1344.33		1327.67		1351		1352.75	1248.25	1286.5	1356.75		1323.5		1420.5	1304.5	1332	1345.25		8	1321.96	19.3939			1386.62	33.875	1310.6	22.8566	1309.25	22.75	1375.83	33.1548
10		1338.67			1371.67		1439		1263.67			1373.67		1306		1331		1332.75	1245	1286.25	1336.75		1304		1386.5	1297.5	1329	1330.25		10	1309.33	16.9405			1359.62	26.875	1321.96	31.1789	1307.62	21.375	1353	29.4203
12		1344.67			1383		1426.33		1264.67			1381.67		1292.33		1311.5		1314.5	1241.75	1289.75	1318.25		1289.25		1371.25	1309.75	1346.5	1313.5		12	1302.52	16.995			1342.88	28.375	1329.04	33.7551	1318.12	28.375	1337.6	30.108
14		1332			1387.67		1405.33		1241.67			1381.67		1275		1315.25		1304	1246.5	1302.25	1303.75		1282		1362.5	1331.25	1378.5	1299.25		14	1292.73	19.9413			1333.25	29.25	1336.77	32.6411	1340.38	38.125	1320.83	28.8655
16		1314.67			1379.67		1385.67		1237.33			1361.33		1265		1313		1295.25	1253.75	1315	1282		1276.5		1354	1364.5	1421.25	1285		16	1285.38	18.2755			1324.62	29.375	1339.81	28.9651	1368.12	53.125	1304.42	27.4389
18		1316			1366.67		1377.67		1233			1348.33		1238.33		1301.25		1278.5	1259.5	1332.25	1258.5		1278		1338.75	1396	1462.5	1265		18	1282.06	18.1281			1308.62	30.125	1342.62	29.3956	1397.38	65.125	1284.88	31.4471
20		1303.67			1356.67		1362.33		1221			1326.67		1232.67		1288.25		1261.75	1272.75	1343.25	1248.25		1264		1333	1429	1501	1243		20	1269.23	18.0304			1297.38	35.625	1346.27	32.5856	1422.12	78.875	1271.56	30.4296
22		1293			1345		1341		1210.67			1315.33		1219.67		1265.25		1256.5	1283.25	1364	1237.75		1256.25		1317.75	1431.75	1536.75	1241.25		22	1256.29	17.1012			1287.12	30.625	1343.83	31.9026	1450.38	86.375	1259.92	27.4384
24		1278.67			1326.33		1318.67		1188.67			1299.33		1210		1247.5		1241.25	1283.25	1379.5	1235.25		1241.25		1306.5	1439.5	1560	1236.5		24	1239.02	18.6731			1273.88	32.625	1337.1	35.2702	1469.75	90.25	1250.1	23.6553
26		1266			1325		1315		1188.67			1292.67		1198.67		1224.5		1226	1288.5	1405.25	1230.5		1228.75		1293.75	1433	1563.5	1228.5		26	1226.98	15.8107			1259.88	33.875	1334.79	33.737	1484.38	79.125	1243.17	25.0264
28		1250.67			1320		1299.33		1172			1280.67		1185.67		1216.5		1219.5	1294.25	1420.75	1230		1217		1282.5	1429	1560.5	1228		28	1214.04	16.134			1251	31.5	1330.98	33.6762	1490.62	69.875	1235.75	23.5307
30		1242			1317.67		1292		1163.33			1284.67		1183		1198		1211.75	1293	1433.25	1219.25		1205		1267	1424.25	1570.25	1221.75		30	1202.08	16.1247			1239.38	27.625	1329.9	32.2222	1501.75	68.5	1229	22.79
32		1234.67			1323		1289.67		1155.33			1283.33		1174.33		1186.25		1209.75	1293	1440	1221.5		1195		1262	1416.25	1562	1204		32	1192.81	16.3409			1235.88	26.125	1328.9	30.3177	1501	61	1222.38	24.4516
34		1223.33			1331		1278.33		1145			1282.33		1168		1174		1207.5	1290	1442	1215		1180.5		1251	1409.25	1569.5	1199.5		34	1180.71	16.1684			1229.25	21.75	1328.15	29.0688	1505.75	63.75	1215.21	23.2023
36		1215.33			1327		1276		1143.67			1281		1160		1166.5		1201	1295.25	1449.75	1211.25		1171.5		1246.75	1396	1557.5	1197.5		36	1174.25	14.9744			1223.88	22.875	1324.81	25.6026	1503.62	53.875	1211.19	24.1664
38		1207.67			1323.67		1267.33		1131.67			1284.67		1154.67		1159.75		1197.25	1304.25	1445	1204.5		1162.75		1243.75	1394.25	1558	1186.5		38	1165.46	15.7145			1220.5	23.25	1326.71	23.8799	1501.5	56.5	1203.25	23.7156
40		1201.67			1328.33		1265.67		1132.67			1278.67		1153.33		1155.5		1196	1297	1439.25	1194.5		1152		1237.5	1391.75	1557	1187.5		40	1160.46	14.6248			1216.75	20.75	1323.94	24.8209	1498.12	58.875	1200.25	23.587
42		1186.33			1334.33		1250		1119.67			1283.33		1143.67		1145.75		1194.5	1305.5	1441.25	1197.25		1143.25		1232.25	1380.75	1555.75	1182.75		42	1148.75	13.8371			1213.38	18.875	1325.98	21.0311	1498.5	57.25	1193.42	21.9947
44		1181			1333		1251		1111			1274.67		1141.67		1139.25		1194.75	1298.25	1437	1183		1136		1230.25	1384	1555.25	1174.75		44	1141.81	14.507			1212.5	17.75	1322.48	23.7497	1496.12	59.125	1187.6	22.9414
46		1176.67			1332.33		1245.33		1105			1282.33		1133.33		1134		1193.25	1288.25	1432.5	1178.25		1129.5		1224.5	1380	1559.75	1170.25		46	1136.29	14.8904			1208.88	15.625	1320.73	22.6878	1496.12	63.625	1181.79	23.3301
48		1163.67			1333.33		1238		1097			1274.33		1137.67		1122		1191.25	1291	1440.75	1171.5		1129.75		1215	1380.5	1557.5	1160.25		48	1128.1	13.7602			1203.12	11.875	1319.79	23.7422	1499.12	58.375	1176.85	21.5616
50		1169.33			1330		1228.67		1093.33			1276.67		1132		1120.25		1183	1293.25	1437.5	1153.25		1121.25		1215.75	1373.75	1556	1151.75		50	1126.04	15.8127			1199.38	16.375	1318.42	21.5491	1496.75	59.25	1166.42	21.3074
52		1164.33			1328		1227		1085.67			1276.33		1116.67		1114.5		1191	1288.75	1445	1157		1113.5		1206.75	1374	1558.25	1148		52	1119.5	16.37			1198.88	7.875	1316.77	22.0258	1501.62	56.625	1162.17	23.2755
54		1170			1334.67		1214.33		1085			1268.67		1119.33		1111.75		1178.5	1287.75	1446.75	1140.75		1104.25		1207	1365.75	1558.75	1147.75		54	1117.75	18.305			1192.75	14.25	1314.21	22.0778	1502.75	56	1155.54	20.5081
56		1154.33			1337.33		1216.67		1077.33			1270.33		1116.67		1096.5		1180.5	1290.5	1441.5	1139.75		1098.5		1207.25	1370	1564.25	1139.25		56	1106.67	16.5897			1193.88	13.375	1317.04	22.5508	1502.88	61.375	1153.08	21.8673
58		1148.33			1335		1209		1083			1269.33		1106.33		1096.75		1181.75	1283	1443	1133.25		1095		1199.5	1366.25	1570.25	1132		58	1105.77	14.5128			1190.62	8.875	1313.4	22.5937	1506.62	63.625	1145.15	22.17
60		1139			1340.33		1205.33		1072.67			1274.67		1107.33
62		1135			1333.67		1196.33		1065.33			1280.67		1105.67
64		1139.67			1338.33		1187.33		1061.67			1282.67		1098.33
[truncated: 34 more columns]
