# Supplementary material for: Candida albicans induces neutrophil extracellular traps and leucotoxic hypercitrullination via candidalysin
Source: EMBO Rep. 2023 Oct 5;24(11):e57571. doi: 10.15252/embr.202357571 (PMC10626426; doi:10.15252/embr.202357571)
Supplement: Supplementary file 8 — Source Data for Figure 5 [file EMBR-24-e57571-s002.zip › figure 5/5d/BAPTA_overview.xlsx]

## Sheet: dna
																												Ʃ
				donor 1					donor 2					donor 3					donor 4									donor 1-4
	condition	time point [min]		NLS [%]	SD	dna signal [µm2]	SD		NLS [%]	SD	dna signal [µm2]	SD		NLS [%]	SD	dna signal [µm2]	SD		NLS [%]	SD	dna signal [µm2]	SD			condition	time point [min]		NLS [%]	SD	dna signal [µm2]	SD
	candidalysin	60		31.1154	8.80771	86.9438	7.84798		24.9694	4.256	24.9694	5.44745		17.5922	7.75884	82.6471	8.06128		20.2928	5.26123	76.8572	5.202			candidalysin	60		23.4925	2.96283	67.8544	14.4436
		180		52.786	10.1759	106.649	11.7191		71.8138	7.81051	71.8138	11.2914		54.2477	14.29	110.691	10.044		48.8631	1.37352	107.108	1.60589				180		56.9276	5.09059	99.0654	9.12872
		300		62.0902	16.4553	122.703	23.0066		80.9158	4.71901	80.9158	8.3447		70.1742	4.97027	112.663	5.7686		63.0714	7.19637	114.669	5.54104				300		69.0629	4.34208	107.738	9.2
	DPI	60		13.5414	2.60463	65.1826	4.01018		2.62663	1.92408	2.62663	1.83591		7.19817	3.14819	74.2395	5.56696		14.3402	7.07821	69.0338	5.87323			DPI	60		9.4266	2.77309	52.7706	16.8174
		180		18.8657	7.54834	76.4407	8.0958		10.5047	4.76988	10.5047	7.03021		22.6833	5.36383	81.1819	4.53377		45.7568	14.7302	104.261	14.4452				180		24.4526	7.54297	68.0972	20.1362
		300		30.3093	12.7896	90.4988	17.336		37.8928	8.41564	37.8928	12.7504		29.2922	6.02315	84.0735	4.97169		49.4955	7.68279	104.777	11.4233				300		36.7475	4.66239	79.3106	14.4679
	BAPTA10	60		9.7081	6.11895	59.4967	6.11937		3.14965	2.9868	64.4924	3.45504							8.48909	2.4306	69.1703	4.77639			BAPTA10	60		7.11561	2.01396	64.3865	2.79303
		180		52.7467	11.381	106.697	5.75709		78.9128	6.01567	135.037	7.36338		70.7407	6.81467	118.3	6.22534		66.6813	9.66444	117.563	6.11045				180		67.2704	5.46866	119.399	5.84865
		300		87.853	5.02946	148.8	8.46658		95.0933	3.11996	159.748	17.4529		63.1381	8.30768	115.086	5.64435		54.9324	11.3064	110.329	6.17426				300		75.2542	9.62676	133.491	12.2441
	PADinhibitor	60							1.76869	2.09813	1.76869	5.41599		0.757398	1.31766	50.1584	2.64941		5.3664	4.28799	59.2807	6.92814			PADinhibitor	60		2.63083	1.39859	37.0693	17.8457
		180							24.488	7.25524	24.488	6.09169		23.6142	5.78961	79.8704	6.12359		17.1563	6.22067	72.3437	5.3229				180		21.7528	2.31207	58.9007	17.343
		300							58.163	12.2283	58.163	10.2467		41.8432	6.99005	95.6924	3.94495		23.7561	6.04196	73.6106	25.1656				300		41.2541	9.93677	75.822	10.8901
	BAPTA10+DPI	60		9.46522	4.37301	66.8331	132.58		2.36193	1.47705	64.8582	3.63967		4.74534	2.12886	64.9412	4.17286		2.84185	1.73089	60.9536	4.21683			BAPTA10+DPI	60		4.88967	2.29197	64.215	1.72747
		180		49.8056	8.56037	111.998	12.0179		52.71	15.6653	106.463	13.4754		44.4113	16.1289	103.633	8.47148		35.7911	5.78129	95.1947	4.08148				180		45.6795	3.71755	104.322	3.50342
		300		70.7262	5.92693	135.412	6.69397		91.3603	3.43186	149.013	7.93814		62.9355	10.8977	113.43	6.12792		39.9549	11.6295	104.477	10.2905				300		66.2442	10.6183	125.583	10.1602
	PADi+DPI	60							3.8893	2.43921	3.8893	3.56326		7.1506	3.17971	66.0984	4.08971		9.45313	4.49607	63.4001	4.89108			PADi+DPI	60		6.67122	2.27143	33.6447	24.2952
		180							8.87438	6.05571	8.87438	5.61196		12.254	5.03523	71.0012	6.97577		21.401	5.30181	80.9048	6.26214				180		14.1765	3.24041	53.5935	19.5216
		300							54.6449	6.88112	54.6449	5.30537		30.0079	4.03834	83.5254	3.32059		55.1288	7.59773	111.622	8.03392				300		46.5939	7.18294	83.264	14.2446
	+++10	60							2.25708	1.48129	57.2538	1.70512		8.70038	4.64385	72.6001	8.40935		4.16184	3.21588	61.1638	5.99156			+++10	60		3.20946	0.777615	59.2088	1.59625
		180							40.6747	7.58424	92.6822	4.72099		34.7941	12.7132	94.2273	8.56787		28.9964	12.2201	93.3284	9.81935				180		34.8218	2.91958	93.4126	0.387993
		300							65.6182	11.2038	116.124	8.1757		46.0638	12.629	102.932	6.45792		30.8993	8.05691	96.3407	5.75135				300		47.5271	8.70282	105.132	5.03688
	BAPTA20	60							1.35045	1.0296	63.2532	2.84593													BAPTA20	60
		180							81.3751	6.66348	133.549	10.3413														180
		300							93.7373	3.65346	161.695	11.4994														300
	BAPTA20+DPI	60							1.98507	1.75447	62.1281	2.44173													BAPTA20+DPI	60
		180							91.3602	6.92464	141.718	13.2431														180
		300							94.5543	2.44527	164.907	11.5373														300
	+++20	60							2.49163	1.22377	58.2386	3.30017													+++20	60
		180							42.3644	8.4316	92.4696	4.85527														180
		300							62.7042	10.048	114.242	5.50099														300
	PMNs	60		0.410569	0.884493	58.2469	2.32589		0.751792	0.765083	0.751792	4.49392		0.388441	0.51332	63.9755	4.04649		1.12511	1.05031	56.7701	2.63574			PMNs	60		0.762491	0.20634	38.5896	18.9237
		180		5.71528	3.95479	75.8521	6.35902		1.67717	1.83718	1.67717	5.4846		1.17792	1.2303	62.269	3.73965		1.98984	0.363698	66.4684	4.56033				180		2.64006	1.03862	51.5667	16.8705
		300		5.20862	2.73238	65.9893	8.74648		6.14717	4.85612	6.14717	9.04713		4.07656	2.92996	60.9753	3.33206		1.54101	1.03686	50.6042	4.88318				300		4.24334	0.99527	45.929	13.642
	controls	300																							controls	300
	BAPTA10			2.64827	1.16473	66.0467	3.07628		2.42689	1.25091	57.6335	2.19758		6.43592	2.53186	68.1995	3.69385		3.76245	2.74814	61.1536	5.67445			BAPTA10			2.94587	0.413261	61.6113	2.43944
	DPI			2.75368	3.72306	67.934	5.60944		2.50735	2.01626	2.50735	5.18978		1.31217	1.18096	61.0067	3.87007		3.0541	2.13652	56.0581	4.2286			DPI			2.40682	0.381626	46.8765	14.9889
	PADinhibitor								2.27303	1.99925	2.27303	2.08408		0.544222	0.743825	63.0183	3.45652		2.86116	1.72405	60.3541	3.60304			PADinhibitor			1.8928	0.602179	41.8818	17.164
	BAPTA10+DPI			2.04478	1.07627	62.4467	2.20528		2.76653	1.5476	64.8618	3.53003		3.01332	1.39771	63.2276	5.21435		21.958	5.6615	82.6398	11.7434			BAPTA10+DPI			7.44565	4.8418	68.294	4.80834
	PADi+DPI								1.4326	1.27203	1.4326	2.29854		1.85235	1.10517	66.2701	4.53798		2.51174	1.59805	60.1201	3.2906			PADi+DPI			1.93223	0.271992	42.6076	17.8955
	+++10								11.8269	3.83134	72.1154	7.53635		11.2624	2.85894	67.7121	4.68948		18.247	3.20123	79.7404	5.72961			+++10			13.7788	1.93994	73.1893	3.04282
	BAPTA20								12.7414	6.31191	74.4798	8.57899													BAPTA20
	BAPTA20+DPI								12.7606	2.77695	81.9701	7.74331													BAPTA20+DPI
	+++20								66.8975	5.37648	154.45	22.0949													+++20
