# Supplementary material for: Candida albicans induces neutrophil extracellular traps and leucotoxic hypercitrullination via candidalysin
Source: EMBO Rep. 2023 Oct 5;24(11):e57571. doi: 10.15252/embr.202357571 (PMC10626426; doi:10.15252/embr.202357571)
Supplement: Supplementary file 9 — Source Data for Figure 6 [file EMBR-24-e57571-s001.zip]

Archive with 27 entries (17 files):
- figure 6/6b/
- figure 6/6b/6b_pathway_inhibitors_NLS.xlsx
- figure 6/6c/
- figure 6/6c/P-lamin-N1/
- figure 6/6c/P-lamin-N1/GAPDH-N1.jpg
- figure 6/6c/P-lamin-N1/P-lamin-N1.jpg
- figure 6/6c/P-lamins-N2/
- figure 6/6c/P-lamins-N2/GAPDH-N2.jpg
- figure 6/6c/P-lamins-N2/P-Lamin-N2.jpg
- figure 6/6c/P-lamins-N3/
- figure 6/6c/P-lamins-N3/GAPDH-N3.jpg
- figure 6/6c/P-lamins-N3/P-lamin-N3.jpg
- figure 6/6d/
- figure 6/6d/p-lamin_pooled analysis.xlsx
- figure 6/6e/
- figure 6/6e/original/
- figure 6/6e/original/CANDID~1.TIF
- figure 6/6e/original/CANDID~2.TIF
- figure 6/6e/original/CANDID~3.TIF
- figure 6/6e/original/CANDID~4.TIF
- figure 6/6e/original/info.txt
- figure 6/6e/prepared/
- figure 6/6e/prepared/p-lamin ECE MUTANT donor 1.tif
- figure 6/6e/prepared/p-lamin ECE MUTANT donor 2.tif
- figure 6/6e/prepared/p-lamin ECE MUTANT donor 3.tif
- figure 6/6f/
- figure 6/6f/p-lamin_pooled analysis (1).xlsx
