# Supplementary material for: Candida albicans induces neutrophil extracellular traps and leucotoxic hypercitrullination via candidalysin
Source: EMBO Rep. 2023 Oct 5;24(11):e57571. doi: 10.15252/embr.202357571 (PMC10626426; doi:10.15252/embr.202357571)
Supplement: Supplementary file 9 — Source Data for Figure 6 [file EMBR-24-e57571-s001.zip › figure 6/6b/6b_pathway_inhibitors_NLS.xlsx]

## Sheet: combined
		NS	PMA	candidalysin		Wortmannin	Wortmannin + candidalysin	R406	R406 + candidalysin			AKT	AKT + candidalysin	NLRP3	NLRP3 + candidalysin			Piecetannol	Piecetannol + candidalysin
Sheet 1		2.84542	80.2523	57.8168		0	5.32887	2.54799	11.3019
		0.130208	69.9553	52.7419		0.133333	8.51126	3.11811	8.66912
		0	79.8545	66.8213		0	3.80279	2.00397	4.7829
		3.09379	83.8991	68.2129		0	10.7616	2.06564	7.66913
Sheet 2		4.4696	84.7117	56.6102								0.347222	44.8514	2.79665	54.8715
		0	78.5311	59.6841								0.152439	52.3439	1.43229	56.4743
		0.795074	80.6754	63.2822								2.46196	46.2123	0	54.745
Sheet 3		0.981387	81.2839	54.2772														0	17.1841
		0.198413	85.209	53.4093														0.132979	23.4053
		0.628788	84.5829	56.7039														0.392157	35.7819
	mean	1.31427	80.8955	58.956		0.0333333	7.10112	2.43392	8.10576			0.987208	47.8025	1.40965	55.3636			0.175045	25.4571
	SEM	0.499102	1.42503	1.73187		0.0333333	1.56544	0.258459	1.34675			0.739518	2.30443	0.807403	0.556555			0.115143	5.46585

## Sheet: Sheet1
	Candidalysin NETs induction_Pathway Inhibitors
	donor 3												donor 4
	NS	candidalysin			Wortmannin	Wortmannin + candidalysin			R406	R406 + candidalysin	PMA		NS	candidalysin			Wortmannin	Wortmannin + candidalysin			R406	R406 + candidalysin	PMA
	0	65.3846			0	1.96078			1.78571	6.06061	86.1539		3.0303	61.4583			0	3.77359			1.42857	6.45161	86.9048
	0	70			0	2.5			2.22222	7.01754	80.3571		3.92157	75			0	13.2075			2.7027	9.33333	75.2941
	0	65.0794				7.57576				4.16667	76.5432		3.57143	62.069				19.0476				10.2041	85.8974
	0	43.103450*				3.1746				1.88679	76.3636		1.85185	74.3243				7.01754				4.6875	87.5
	donor 5												donor 6
	NS	candidalysin			Wortmannin	Wortmannin + candidalysin			R406	R406 + candidalysin	PMA		NS	candidalysin			Wortmannin	Wortmannin + candidalysin			R406	R406 + candidalysin	PMA
	1.35135	37.6068			0	1.69491			1.1236	5.81395	78.4		0	57.9618			0.8	12.4031			2.9703	9.43396	61.8321
	9.09091	36.8852			0	9.02256			3.2967	7.9646	71.0744		0	70.4142			0	4.16667			9.70874	8.88889	70.922
	2.5641	53.8043			0	3.38983			3.15789	13.7615	77.686		0	69.7987			0	9.375			0.925926	3.52941	71.7391
	0.840336	85.3933			0	6.14035			3.57143	22.0472	87.5		0	30.8411			0	6.45161			2.29885	14.6154	76.5152
	3.22581	70.297			0	4.95868			0.980392	6.95652	82.3009		0	42.8571			0	14.1667			1.6	1.03093	70.8333
	0	62.9139			0	6.76692			3.15789	11.2676	84.5529		0.78125	44.5783			0	4.5045			1.20482	14.5161	67.8899
	combined
D5	NS	Pep3K	Wortmannin	Wortmannin + candidalysin			R406	R406 + candidalysin	PMA
	1.35135	37.6068	0	1.69491			1.1236	5.81395	78.4
	9.09091	36.8852	0	9.02256			3.2967	7.9646	71.0744
	2.5641	53.8043	0	3.38983			3.15789	13.7615	77.686
	0.840336	85.3933	0	6.14035			3.57143	22.0472	87.5
	3.22581	70.297	0	4.95868			0.980392	6.95652	82.3009
	0	62.9139	0	6.76692			3.15789	11.2676	84.5529
mean	2.84542	57.8168	0	5.32887			2.54799	11.3019	80.2523
sd	3.2735	18.9993	0	2.58737			1.16946	6.02745	5.82189
D6	0	57.9618	0.8	12.4031			2.9703	9.43396	61.8321
	0	70.4142	0	4.16667			9.70874	8.88889	70.922
	0	69.7987	0	9.375			0.925926	3.52941	71.7391
	0	30.8411	0	6.45161			2.29885	14.6154	76.5152
	0	42.8571	0	14.1667			1.6	1.03093	70.8333
	0.78125	44.5783	0	4.5045			1.20482	14.5161	67.8899
mean	0.130208	52.7419	0.133333	8.51126			3.11811	8.66912	69.9553
SD	0.318944	15.9655	0.326599	4.17248			3.31362	5.56664	4.86152
D3	0	65.3846	0	1.96078			1.78571	6.06061	86.1539
	0	70	0	2.5			2.22222	7.01754	80.3571
	0	65.0794		7.57576				4.16667	76.5432
	0	43.1035		3.1746				1.88679	76.3636
mean	0	66.8213	0	3.80279			2.00397	4.7829	79.8545
SD	0	2.75704	0	2.56386			0.308658	2.2652	4.58567
D4	3.0303	61.4583	0	3.77359			1.42857	6.45161	86.9048
	3.92157	75	0	13.2075			2.7027	9.33333	75.2941
	3.57143	62.069		19.0476				10.2041	85.8974
	1.85185	74.3243		7.01754				4.6875	87.5
mean	3.09379	68.2129	0	10.7616			2.06564	7.66913	83.8991
SD	0.905501	7.45624	0	6.76981			0.900947	2.55395	5.77464
mean	1.51735	61.3982	0.0333333	7.10112			2.43392	8.10576	78.4903
SEM	0.840408	3.69244	0.0333333	1.56544			0.258459	1.34675	2.98702

## Sheet: Sheet2
			Candidalysin NETs induction_Pathway Inhibitors
			NETs inhibotion with pahtway inhi_Donor 1+2+3
			Non stimulated	PMA	candidalysin			AKT	AKT + candidalysin	NLRP3	NLRP3 + candidalysin
	D1		4	86.3636	55.8139			0	26.087	7.40741	40
			2.63158	79.4872	69.2308			0	51.4286	3.92157	53.8462
			6.12245	86.5385	54.054			0	40	6.38298	33.3333
			5.76923	74.359	58			2.77778	26.3158	0	42.8571
			6.12245	91.1111	62.5			0	56	0	67.3913
			5.55556	83.0189	48.1482			0	60	2.22222	65.8537
			5.55556	87.3418	47.7273			0	50	0	62.963
			0	89.4737	57.4074			0	48.9796	2.43902	72.7273
		mean	4.4696	84.7117	56.6102			0.347222	44.8514	2.79665	54.8715
		SD	2.17412	5.52853	7.11353			0.982093	12.8718	2.91077	14.5999
	D2		0	82.4561	61.5385			0	68.0851	0	47.3684
			0	80	69.3333			0	42.2222	0	56.5217
			0	84	75.5814			0	53.6232	0	51.0204
			0	86.6667	62.5			1.21951	66.6667	0	55.7692
			0	72.2222	47.1698			0	55.3571	0	52.1127
			0	66.6667	48.5294			0	37.7049	5.88235	53.7037
			0	81.8182	48.718			0	40.4255	3.44828	67.2131
			0	74.4186	64.1026			0	54.6667	2.12766	68.0851
		mean	0	78.5311	59.6841			0.152439	52.3439	1.43229	56.4743
		SD	0	6.78174	10.5425			0.431163	11.5129	2.22351	7.46414
	D3		2.43902	82.4324	75.6757			0	58.3333	0	58.2278
			0	81.8182	63.2653			1.53846	32.7273	0	55.2239
			0	83.3333	55.5556			0	42	0	87.1795
			3.92157	77.7778	69.3548			3.33333	47.9167	0	51.7857
			0	83.7209	64.2857			12.1212	45.8333	0	37.5
			0	81.6326	55.8824			2.7027	37.7358	0	45.1613
			0	79.6875	63.4146			0	62.2951	0	44.1861
			0	75	58.8235			0	42.8571	0	58.6957
		mean	0.795074	80.6754	63.2822			2.46196	46.2123	0	54.745
		SD	1.52458	3.00551	6.82263			4.12685	9.93781	0	15.0687
		mean	1.75489	81.306	59.8588			0.987208	47.8025	1.40965	55.3636	#DIV/0!	#DIV/0!
		SEM	1.37662	1.81185	1.92802			0.739518	2.30443	0.807403	0.556555	#DIV/0!	#DIV/0!

## Sheet: Sheet3
			Candidalysin NETs induction_Pathway Inhibitors_Set 2
			NS	PMA	candidalysin					Piecetannol	Piecetannol + candidalysin
	D1		0	90.2439	48.3871					0	11.5385
			0	82.9787	41.0256					0	10.3448
			0	83.3333	50					0	11.4754
			0	78.3133	57.3333					0	15.6863
			2.04082	77.3333	57.5343					0	24.3902
			0	73.8636	67.9245					0	24.4444
			2.17391	77.3196	64.2857					0	23.6842
			3.63636	86.8852	47.7273					0	15.9091
		mean	0.981387	81.2839	54.2772					0	17.1841
		SD	1.43472	5.52833	9.08579					0	6.11789
	D2		0	85.2273	56.3218					0	20.9876
			0	83.1933	50					0	28.7356
			1.5873	90.1786	65.1163					0	23.8095
			0	79.845	46.3918					0	18.75
			0	84.9057	48.2353					1.06383	21.9298
			0	90.4762	56.701					0	22.5806
			0	86.7347	47.0085					0	24.6914
			0	81.1111	57.5					0	25.7576
		mean	0.198413	85.209	53.4093					0.132979	23.4053
		SD	0.561196	3.86354	6.56522					0.376121	3.07378
	D3		3.0303	85.8586	56.1403					1.66667	46.4286
			0	86.747	60.9195					1.47059	33.3333
			2	82.4074	53.9568					0	37.6238
			0	89.8876	55					0	44.6429
			0	81.7204	63.0769					0	22.5
			0	85.0394	52.7027					0	29.6296
			0	83.871	52.1127					0	35
			0	81.1321	59.7222					0	37.0968
		mean	0.628788	84.5829	56.7039					0.392157	35.7819
		SD	1.19641	2.92772	4.05944					0.728022	7.72617
		mean	0.602862	83.6919	54.7968					0.175045	25.4571
		SEM	0.226396	1.21751	0.985904					0.115143	5.46585
