# Supplementary material for: Candida albicans induces neutrophil extracellular traps and leucotoxic hypercitrullination via candidalysin
Source: EMBO Rep. 2023 Oct 5;24(11):e57571. doi: 10.15252/embr.202357571 (PMC10626426; doi:10.15252/embr.202357571)
Supplement: Supplementary file 9 — Source Data for Figure 6 [file EMBR-24-e57571-s001.zip › figure 6/6d/p-lamin_pooled analysis.xlsx]

## Sheet: PMA_Candida_Ece
N1-GAPDH				N1-p-Lamin						Normalised to average GAPDH			Normalised to GAPDH		Normalised to Candida
US	36416.4	22.198		1	5087.3	7.278				US	0.155049		0.139698		0.16456
PMA	30139.9	18.372		2	28748.8	41.131				PMA	0.876194		0.953844		1.1236
Candida	31251.3	19.049	32811	3	26529.9	37.957				Candida	0.808567		0.84892		1
ece1 3uM	31682.2	19.312		4	5420.49	7.755				ece1 3uM	0.165204		0.171089		0.201538
Ece 1 15uM	34565	21.069		5	4108.95	5.879				Ece 1 15uM	0.125231		0.118876		0.140032
N2-GAPDH				N2-p-Lamin
US	31246.2	26.349		1	850.355	1.922				US	0.0358544		0.0272147		0.0204831
PMA	20167.9	17.007		2	16267.1	36.767				PMA	0.685886		0.806581		0.607072
Candida	18944.3	15.975	23716.9	3	25170.2	56.89				Candida	1.06128		1.32864		1
ece1 3uM	26002	21.927		4	1955.82	4.421				ece1 3uM	0.0824653		0.075218		0.0566127
Ece 1 15uM	22224	18.741			1955.82	4.421				Ece 1 15uM	0.0824653		0.088005		0.0662368
N3-GAPDH				N3-p-Lamin
US	28357.3	20.476		1	1359.86	1.922				US	0.0490958		0.0479546		0.040815
PMA	36120.7	26.082		2	23650.2	36.767				PMA	0.853856		0.654755		0.557274
Candida	26396	19.06	27698.1	3	31013.2	56.89				Candida	1.11969		1.17492		1
ece1 3uM	23487.8	16.96		4	2359.24	4.421				ece1 3uM	0.085177		0.100446		0.0854911
Ece 1 15uM	24128.9	17.423		5	1635.54	4.421				Ece 1 15uM	0.0590486		0.0677834		0.0576917
