# Supplementary material for: Candida albicans induces neutrophil extracellular traps and leucotoxic hypercitrullination via candidalysin
Source: EMBO Rep. 2023 Oct 5;24(11):e57571. doi: 10.15252/embr.202357571 (PMC10626426; doi:10.15252/embr.202357571)
Supplement: Supplementary file 9 — Source Data for Figure 6 [file EMBR-24-e57571-s001.zip › figure 6/6e/original/info.txt]

Image 1: p-lamins blot for 2 donors (lanes 1 and 6 are the unstimulated neutrophils; lanes 2 and 7 are the WT; lanes 3 and 8 are ECE KO and lanes 4 and 9 are ECE REV). 

Image 2: GAPDH for Image 1 blot. (These were developed separately because both GAPDH and the p-lamins antibody were made in a rabbit).

Image 3: GAPDH for Image 4 blot. 

Image 4: p-lamins for 1 donor (lane 1 = unstimulated neutrophils; lane 2 = WT; lane 3 = ECE KO and lane 4 = ECE REV). 
