# Supplementary material for: Candida albicans induces neutrophil extracellular traps and leucotoxic hypercitrullination via candidalysin
Source: EMBO Rep. 2023 Oct 5;24(11):e57571. doi: 10.15252/embr.202357571 (PMC10626426; doi:10.15252/embr.202357571)
Supplement: Supplementary file 9 — Source Data for Figure 6 [file EMBR-24-e57571-s001.zip › figure 6/6f/p-lamin_pooled analysis (1).xlsx]

## Sheet: Sheet2
N1-GAPDH				N1-p-Lamin						Normalised to average GAPDH			Normalised to GAPDH		Normalised to Candida
US	35479.4	31.352		1	4344.32	6.007				US	0.153556		0.122446		0.195289
Candida	28007	24.749		2	17560.4	24.281				Candida	0.620698		0.627		1
ECE KO	26886.4	23.758	28291.4	3	27900.1	38.578				ECE KO	0.986168		1.0377		1.65503
ECE REV	22792.7	20.141		4	22515.6	31.133				ECE REV	0.795845		0.98784		1.5755
				5							0		#DIV/0!		#DIV/0!
N2-GAPDH				N2-p-Lamin
US	35192.2	29.272		1	2531.16	3.017				US	0.0842133		0.0719239		0.0744832
Candida	28065.9	23.344		2	27101.6	32.302				Candida	0.901685		0.965639		1
ECE KO	34023.1	28.299	30056.6	3	31463.9	37.502				ECE KO	1.04682		0.924781		0.957687
ECE REV	22945	19.085		4	22802.9	27.179				ECE REV	0.758666		0.993806		1.02917
											0		#DIV/0!		#DIV/0!
N3-GAPDH				N3-p-Lamin
US	26267.3	24.122		1	1768.8	2.464				US	0.0649728		0.0673383		0.0866221
Candida	26772.7	24.586		2	20812.6	28.99				Candida	0.764502		0.777381		1
ECE KO	26621.9	24.447	27223.7	3	19245.2	26.807				ECE KO	0.706929		0.72291		0.92993
ECE REV	29232.9	26.845		4	29966.5	41.74				ECE REV	1.10075		1.02509		1.31865
				5							0		#DIV/0!		#DIV/0!
