# Supplementary material for: Candida albicans induces neutrophil extracellular traps and leucotoxic hypercitrullination via candidalysin
Source: EMBO Rep. 2023 Oct 5;24(11):e57571. doi: 10.15252/embr.202357571 (PMC10626426; doi:10.15252/embr.202357571)
Supplement: Supplementary file 10 — Source Data for Figure 7 [file EMBR-24-e57571-s012.zip]

Archive with 10 entries (5 files):
- figure 7/7a/
- figure 7/7a/7a_phagocytosis.xlsx
- figure 7/7b/
- figure 7/7b/ROS_overview.xlsx
- figure 7/7c/
- figure 7/7c/antimicrobial_cw.xlsx
- figure 7/7d/
- figure 7/7d/7d_e_survival_assay_Candida.xlsx
- figure 7/7e/
- figure 7/7e/7e_survival_assay_Candida.xlsx
