# Supplementary material for: Candida albicans induces neutrophil extracellular traps and leucotoxic hypercitrullination via candidalysin
Source: EMBO Rep. 2023 Oct 5;24(11):e57571. doi: 10.15252/embr.202357571 (PMC10626426; doi:10.15252/embr.202357571)
Supplement: Supplementary file 10 — Source Data for Figure 7 [file EMBR-24-e57571-s012.zip › figure 7/7a/7a_phagocytosis.xlsx]

## Sheet: Sheet1
Overview phagocytosis assay
set PMNs+beads+cytoD=0%, beads in pH 4=100%
				donor 1			donor 2			donor 3			donor 4
	condition	time [min]		%phagocytosis	stdev		%phagocytosis	stdev		%phagocytosis	stdev		%phagocytosis	stdev
	PMNs	60		13.2499	3.15052		2.73111	1.03334		3.57212	1.68877		10.0818	1.00464
		120		21.4945	4.49423		7.44348	1.14932		9.64232	1.8891		15.4892	2.30777
		180		28.4168	6.7054		9.52855	1.36875		14.5739	1.4141		20.2205	1.04331
	3uM clys	60		20.2486	1.92864		2.45849	0.793629		3.76686	0.547751		10.3503	1.95274
		120		28.3764	2.96284		6.35503	2.8151		7.99562	1.3847		14.8206	3.81141
		180		32.785	4.18792		8.08295	1.85002		9.44888	1.64462		17.7964	3.98044
	15uM clys	60		14.0586	1.29755		0.819438	0.760856		2.63977	2.23009		8.76426	1.47663
		120		21.0737	4.40577		4.20301	1.66198		5.86598	1.43817		9.81699	1.41517
		180		24.4198	4.70965		4.05262	1.6962		6.44931	1.25913		12.7034	2.32185
	70uM clys	60		11.9178	1.06566		-1.33415	0.987015		-0.278698	0.560608		4.96544	2.58336
		120		14.3931	1.79517		2.44438	0.870915		1.98811	2.14266		8.14555	2.26155
		180		15.3211	1.32736		3.08899	0.817496		3.14514	2.65947		12.1781	3.70187
	15uM clys+	60		5.73091	3.26557		6.37709	1.89407		8.20786	1.78519		10.2949	2.29854
	cytoD	120		8.10023	4.64932		8.39957	1.09032		9.22011	3.13941		10.8793	3.20448
		180		9.25725	6.22419		9.15504	1.13352		10.9079	3.40942		13.1425	2.82732
set beads in RPMI=0%, beads in pH 4=100%
				donor 1			donor 2			donor 3			donor 4
	condition	time [min]		%phagocytosis	stdev		%phagocytosis	stdev		%phagocytosis	stdev		%phagocytosis	stdev
	PMNs	60		11.332	3.22017		2.40615	1.03679		7.50945	1.61981		9.47031	1.01147
		120		21.5644	4.49023		8.80664	1.1324		14.2984	1.79176		17.2856	2.25872
		180		31.4153	6.42452		11.3467	1.34124		19.719	1.32893		22.3688	1.01522
	3uM clys	60		18.4854	1.97128		2.13262	0.796281		7.69625	0.525385		9.74062	1.96602
		120		28.4402	2.9602		7.73422	2.77364		12.7366	1.31335		16.6312	3.73039
		180		35.6006	4.01249		9.93013	1.81284		14.9027	1.54557		20.0099	3.87326
	15uM clys	60		12.1585	1.32624		0.488095	0.763398		6.61517	2.13903		8.14375	1.48667
		120		21.1439	4.40185		5.61389	1.6375		10.7167	1.36406		11.7339	1.38509
		180		27.5858	4.51237		5.9808	1.66212		12.0838	1.18329		15.0541	2.25933
	70uM clys	60		9.97036	1.08922		-1.67269	0.990313		3.81587	0.537717		4.31911	2.60093
		120		14.4693	1.79357		3.88117	0.858088		7.03864	2.03225		10.098	2.21347
		180		18.8682	1.27176		5.03653	0.801067		8.97862	2.49929		14.5429	3.60219
	cytoD	60		-2.21088	2.0013		-0.975662	2.11668		4.08319	2.26267		-0.680107	2.82964
		120		0.0890508	2.31798		0.672611	1.60668		5.15298	1.73728		2.12561	4.0127
		180		4.18882	2.20147		1.48996	1.33785		6.02292	2.68465		2.6927	1.92098
	15uM clys+	60		3.64673	3.33776		6.55247	1.99688		11.9559	1.71229		9.68478	2.31417
	cytoD	120		8.18206	4.64518		9.84592	1.29394		13.898	2.97764		12.7736	3.13636
		180		13.0583	5.96347		10.9377	1.3563		16.2739	3.20408		15.4813	2.75119
