# Supplementary material for: Candida albicans induces neutrophil extracellular traps and leucotoxic hypercitrullination via candidalysin
Source: EMBO Rep. 2023 Oct 5;24(11):e57571. doi: 10.15252/embr.202357571 (PMC10626426; doi:10.15252/embr.202357571)
Supplement: Supplementary file 10 — Source Data for Figure 7 [file EMBR-24-e57571-s012.zip › figure 7/7b/ROS_overview.xlsx]

## Sheet: summary
	clys = candidalysin
	AUC (3h)
Exp/condition	unstimulated	unstimulated+PMA (30min)	unstimulated+PMA (60min)	unstimulated+PMA (120min)	unstimulated+PMA (180min)	PMA	3uM clys	3uM clys+PMA (30min)	3uM clys+PMA (60min)	3uM clys+PMA (120min)	3uM clys+PMA (180min)	15uM clys	15uM clys+PMA (30min)	15uM clys+PMA (60min)	15uM clys+PMA (120min)	15uM clys+PMA (180min)	4uM IOM	IOM+PMA (30min)	IOM+PMA (60min)	IOM+PMA (120min)	IOM+PMA (180min)
1	186924	990062	1376000	1364000		983306	283551	1149000	1338000	910754		337039	803520	761754			26875	31605	43207	30959
2	464615	3125000	4405000	4029000	418970	2628000	599497	3860000	4352000	3572000	589660	1034000	2600000	3090000	1052000	1052000	90369	85816	85484	83801	74051
3	46839	353350	380512	444338	60737	328686	114985	333212	320118	278457	105522	121423	244416	295296	213500	140231	17429	17660	21354	18561	19746
	normalization: PMA=100%
Exp/condition	unstimulated	unstimulated+PMA (30min)	unstimulated+PMA (60min)	unstimulated+PMA (120min)	unstimulated+PMA (180min)	PMA	3uM clys	3uM clys+PMA (30min)	3uM clys+PMA (60min)	3uM clys+PMA (120min)	3uM clys+PMA (180min)	15uM clys	15uM clys+PMA (30min)	15uM clys+PMA (60min)	15uM clys+PMA (120min)	15uM clys+PMA (180min)	4uM IOM	IOM+PMA (30min)	IOM+PMA (60min)	IOM+PMA (120min)	IOM+PMA (180min)
1	19.0097	100.687	139.936	138.716		100	28.8365	116.851	136.072	92.6216		34.2761	81.7162	77.4687			2.73313	3.21416	4.39405	3.14846
2	17.6794	118.912	167.618	153.311	15.9425	100	22.8119	146.88	165.601	135.921	22.4376	39.3455	98.9346	117.58	40.0304	40.0304	3.4387	3.26545	3.25282	3.18877	2.81777
3	14.2504	107.504	115.768	135.186	18.4787	100	34.9832	101.377	97.3933	84.7182	32.1042	36.9419	74.3615	89.8414	64.9556	42.6641	5.30263	5.37291	6.49678	5.64703	6.00756
	normalization: PMA=100%
donor/condition	unstimulated	PMA	3uM clys	15uM clys	4uM IOM
1	19.0097	100	28.8365	34.2761	2.73313
2	17.6794	100	22.8119	39.3455	3.4387
3	14.2504	100	34.9832	36.9419	5.30263
Ʃ	16.9798	100	28.8772	36.8545	3.82482
SEM	1.41774	0	3.51362	1.46406	0.766464

## Sheet: D1
	condition	replicate		0	2	4	6	8	10	12	14	16	18	20	22	24	26	28	30	32	34	36	38	40	42	44	46	48	50	52	54	56	58	60	62	64	66	68	70	72	74	76	78	80	82	84	86	88	90
	unstimulated	1		164.368	246.236	372.555	457.189	614.247	850.083	932.228	1164.08	1243.44	1555.01	1724.49	1789.86	2039.91	2155.32	2496.92	2528.05	2911.46	3043.39	3259.91	3369.17	3732.77	3903.17	4239.31	4323.19	4124.12	4088.18	4740.35	4609.51	4649.77	4845.32	4269.23	4329.85	4570.81	4527.32	4344.62	4487.41	4725.28	4455.53	4411.87	4169.49	4161.69	3913.02	3797.76	3476.15	3304.6	3130.4
		2		247.492	248.403	412.579	557.361	617.688	820.945	810.559	1011.19	1235.51	1361.6	1303.86	1354.2	1765.17	1766.11	2085.29	2109.6	2285.09	2508.09	2402.92	2694.25	2868.16	3098.95	3314.62	3289.41	3336.25	3525.86	3303.51	3547.34	3690.12	3497.89	3902.6	3783.78	3780.83	3603.34	3702.81	3923.86	3918.87	3738.59	3646.62	3807.14	3427.03	3554.07	3612.41	3230.06	3283.03	3204.86
		3		277.201	394.871	425.677	485.701	648.816	806.379	925.904	1019.63	1092.48	1292.81	1268.77	1411.95	1558.83	1536.28	1739.56	1809.89	1799.88	2104.91	2035.58	2459.11	2425.88	2844.99	3026.4	2990.04	3104.87	3305.42	3312.13	3408.56	3576.71	3476.15	3536.05	3478.47	3577.68	3402.61	3779.22	3925.06	3604.33	3774.54	3691.95	3561.41	3395.53	3573.21	3506.7	3484.39	3423.55	3222.79
		4		217.397	278.07	379.366	421.938	679.557	666.21	706.21	785.661	848.429	991.976	1093.7	1092.53	1228.99	1199.74	1298.18	1236.01	1369.09	1327.04	1600.61	1524.14	1598.71	1769.17	1842.9	2016.24	2038.17	2128.68	2081.96	2275.94	2288.71	2236.98	2340.62	2187.71	2295.11	2157.95	2256.13	2460.1	2099.95	2405.37	2210.37	2349.67	2139.57	2231.56	2256.96	2209.36	2086.94	1963.49
		mean		226.615	291.895	397.544	480.547	640.077	785.904	843.725	995.14	1104.96	1300.35	1347.7	1412.13	1648.22	1664.36	1904.99	1920.89	2091.38	2245.86	2324.76	2511.67	2656.38	2904.07	3105.81	3154.72	3150.85	3262.03	3359.49	3460.34	3551.33	3514.08	3512.12	3444.95	3556.11	3422.81	3520.69	3699.11	3587.11	3593.51	3490.2	3471.93	3280.95	3317.96	3293.46	3099.99	3024.53	2880.38
		stdev		48.1472	70.17	25.6412	57.4676	30.5696	81.8387	107.388	156.29	184.557	233.634	267.481	287.622	341.976	401.527	509.403	543.334	662.503	723.168	704.422	763.025	889.806	880.846	988.209	949.863	860.581	824.317	1086.93	954.576	969.654	1065.35	836.396	909.144	943.522	975.16	890.314	867.588	1098.09	858.016	922.426	788.761	839.23	742.801	701.392	605.365	628.107	612.571
	unstimulated	1		180.805	284.616	416.146	473.473	648.359	716.07	974.552	1087.05	1317.93	1371.65	1526.97	1604.74	1771.98	1949.3	2074.14	2284.55	15057.4	18755.1	20278.8	19680.4	19634.6	18655.6	17524.9	17399.7	17066.9	16657	16371.6	15443.5	15322	15142.3	15366.7	14551.1	13670.4	13628.2	12863.1	13007.4	12411.9	12156.3	12021.5	11699.7	11331.5	10851.1	10430.1	10074.7	9568.54	9707
	PMA spiking after	2		188.7	324.983	345.389	408.876	643.293	607.813	781.692	947.397	1039.46	1235.02	1331.8	1446.89	1573.91	1603.2	1844.34	1896.69	15144.7	19106.6	19276.5	17761.7	17620.4	17111.2	16049.3	16117.9	15196.5	14635.9	14594.3	13935.4	13439	13303.6	13445.9	12689.5	12063.8	11903.5	11308.6	11386.6	10311.6	10574.6	9642.78	9451.07	8995.02	9158.21	8927.58	8476.42	8235.46	8094.82
	30 min	3		264.999	210.376	292.159	407.387	539.852	633.409	856.104	862.235	1046.03	1111.66	1176.13	1562.05	1516.97	1570.93	1745.64	1891.65	16239.5	19519.2	19794.5	18331.5	17810.1	16616.9	15915.1	15126	15246.8	14504.1	13921.2	13953.7	13028.8	13077.1	13430.6	12480.8	11853.7	11223.3	11089.4	10544.5	10614.7	10177.1	10003.2	9867.69	9286.45	9420.3	9065.44	8779.41	8452.73	7798.38
		4		351.446	422.972	529.345	543.657	747.212	791.051	1220.61	1178.41	1277.32	1394.96	1479.92	1602.54	1925.81	2173.44	2184.82	2427.2	13502.9	19546.7	19885.9	19047.3	18386.2	17611.5	16855.2	17178.7	16205.1	15873.5	15858.6	15093.6	14518.9	14401.3	14616.1	13654.3	12830.9	12737.4	12397.5	12163.2	11691.1	11636.7	11044.1	10673.1	10466.7	10204.6	9754.35	9813.51	9412.49	9234.7
		mean		246.488	310.737	395.76	458.348	644.679	687.086	958.239	1018.77	1170.18	1278.32	1378.7	1554.06	1697.17	1824.22	1962.24	2125.02	14986.1	19231.9	19808.9	18705.2	18362.8	17498.8	16586.1	16455.6	15928.8	15417.6	15186.4	14606.6	14077.2	13981.1	14214.8	13343.9	12604.7	12373.1	11914.6	11775.4	11257.3	11136.2	10677.9	10422.9	10019.9	9908.55	9544.37	9286.01	8917.31	8708.73
		stdev		79.6085	88.6083	102.52	64.681	84.69	83.2951	192.098	141.12	148.11	131.613	158.602	74.0901	187.561	289.024	202.385	272.861	1125.63	376.244	412.469	836.24	908.232	871.564	751.034	1048.19	889.382	1031.1	1126.63	777.68	1041	966.295	947.645	953.391	825.319	1040.92	852.65	1054.28	971.008	917.673	1074.87	990.88	1081.4	769.728	692.438	777.253	670.835	908.994
	unstimulated	1		340.214	454.984	554.969	629.753	708.788	963.679	1052.68	1142.62	1237.18	1303.15	1400.2	1560.45	1724.08	1869.98	1925.47	1916.55	2125.59	1972.96	2056.96	2287.49	2584.95	2581.63	2926.04	2915.12	2996.77	3293.84	3323.29	3382.28	3364.34	3331.8	3542.24	11100.7	12679.6	16398.3	20431.2	22284.9	22067.8	22233.5	22672.3	22219.3	21970.6	21536.5	21249.2	19965.6	19126.4	18767
	PMA spiking after	2		442.093	490.348	510.554	670.001	775.487	806.714	881.466	911.94	997.795	1239.08	1340.79	1468.45	1483.75	1747.87	2003.55	1993.48	2240.84	2645.11	2723.05	2989.3	3188.05	3240.59	3568.48	3450.06	3732.72	3778.02	4101.54	4213.65	3955.02	4177.76	3973.84	11695.9	21483.1	25325.9	25442.2	24652.7	24081.7	23058.7	22641.6	21656.1	20889.6	19972.1	18952.1	18742.2	18256.5	18124.9
	60 min	3		227.861	285.449	495.761	479.829	630.623	716.014	944.921	1101.76	1415.08	1485.08	1615.84	1868.54	1763.75	1994.69	2297.31	2304.84	2362.18	2503.1	2587.33	2974.11	2879.52	3345.24	3688.48	3628.73	3669.53	4149.47	4146.29	3922.25	4431.34	4366.53	4586.51	16305.7	21975.2	23521.5	24206.4	24026	23333.6	23072.5	22803.4	21949.3	21127.9	20135.1	20115.4	19675.3	18726.2	18045.7
		4		311.804	479.869	641.704	667.514	1022.56	1256.41	1310.18	1484.88	1513.46	1659.65	1673.65	1568.2	1794.49	1924.92	2146.52	2018.08	2048.1	2263.94	2364.79	2568.39	2681.06	2880.39	2715.01	2632.56	3016.36	3062.47	2986.1	2891.41	3124.62	3089.56	3829.22	11842.3	20609	26872.1	28256.1	28048.8	27227.2	26349.8	25426	24511.9	23250.9	23071.6	20874.3	19884.3	19243.9	18589.3
		mean		330.493	427.663	550.747	611.774	784.365	935.704	1047.31	1160.3	1290.88	1421.74	1507.62	1616.41	1691.52	1884.37	2093.21	2058.24	2194.18	2346.28	2433.03	2704.82	2833.39	3011.96	3224.5	3156.62	3353.85	3570.95	3639.3	3602.4	3718.83	3741.41	3982.95	12736.2	19186.7	23029.4	24584	24753.1	24177.6	23678.6	23385.8	22584.2	21809.8	21178.8	20297.8	19566.9	18838.2	18381.7
		stdev		88.3773	95.962	65.6504	89.8704	169.474	237.021	188.96	238.589	226.385	189.773	161.914	174.086	141.479	104.33	163.986	169.994	137.168	294.414	290.978	339.717	266.357	349.209	476.885	462.585	401.913	487.478	576.552	585.915	589.408	625.53	440.54	2401.21	4374.72	4627.96	3245.98	2414.71	2196.43	1823.48	1361.93	1305.58	1066.83	1444.08	1013.52	563.201	446.681	351.376
	unstimulated	1		190.581	249.99	359.169	433.354	632.29	800.579	975.33	1250.84	1425.36	1688.09	1903.25	2242.31	2258.91	2299.94	2774.26	2810.65	3163.44	3237.96	3663.5	3625.5	4071.41	4276.76	4381.99	4477.25	4767.88	4782.91	4888.93	4913.27	5123.97	4888.46	4684.57	4708.76	5086.74	4980.09	5017.81	4918	5046.43	4504.03	4613.24	4405.52	4319.71	4278.09	4025.9	3984.04	3636.67	3343.65
	PMA spiking after	2		175.019	244.973	361.904	508.96	553.926	779.764	845.681	1033.55	1217.74	1498.56	1579.92	1905.42	2010.05	2174.48	2353.72	2657.29	2931.62	2917.22	3002.09	3250.65	3513.93	3541.52	3989.67	4038.01	4234.15	4313.41	4310.15	4638.66	4734.59	4799.82	4768.68	4618.18	4999.37	4963.74	4766.71	4810.71	4655.59	4761.67	4508.33	4867.48	4501.55	4270.96	4097.74	4201.76	3942.4	3892.52
	120 min	3		280.524	246.53	279.002	451.161	636.673	712.272	979.449	1252.96	1260.41	1417.05	1606.33	1679.65	1795.76	2006.98	2247.38	2372.16	2455.63	2681.11	2965.81	3043.98	3304.03	3358.1	3695.17	4177.09	4030.05	4280.35	4236.95	4381.79	4467.65	4270.9	4500.41	4446.75	4643.57	4498.86	4533.89	4567.31	4757.08	4566.4	4428.5	4618.97	4497.47	4168.69	4418.37	4124.47	4092.79	3712.83
		4		276.864	305.861	444.06	557.873	637.35	775.502	1076.77	1169.93	1277.55	1553.16	1585.1	1741.22	1748.25	1878	2136.45	2121.33	2297.49	2392.2	2592.63	2783.8	2971.61	3267.14	3577.2	3542.02	3655.22	3908.44	4130.81	3848.43	4350.46	4123.21	4237.84	4302.97	4205.55	4322.69	4318.1	4207.78	4374.06	4283.71	4396.37	4217.4	4068.54	3926.61	3953.61	3674.73	3563.91	3694.66
		mean		230.747	261.839	361.034	487.837	615.06	767.029	969.308	1176.82	1295.27	1539.21	1668.65	1892.15	1953.24	2089.85	2377.95	2490.36	2712.04	2807.12	3056.01	3175.98	3465.25	3610.88	3911.01	4058.59	4171.82	4321.28	4391.71	4445.54	4669.17	4520.6	4547.88	4519.16	4733.81	4691.34	4659.13	4625.95	4708.29	4528.95	4486.61	4527.34	4346.82	4161.09	4123.9	3996.25	3808.94	3660.91
		stdev		55.7478	29.4231	67.3963	56.759	40.8175	38.1134	94.8171	103.037	90.3023	113.923	156.817	252.14	233.44	185.336	278.699	305.835	403.97	358.6	445.275	355.374	461.69	458.353	358.713	390.122	464.093	358.365	339.558	453.384	343.176	380.155	235.099	180.494	400.95	331.929	301.226	315.031	277.613	196.913	96.6557	279.877	203.97	164.113	204.939	232.522	250.399	229.588
	PMNs + PMA	1		250.716	1906.39	8580.96	17415.3	20238.3	19864.1	18368.4	17162	16317.4	15336.6	15153.4	14174.5	13457.7	13340.5	12705.1	13924	12084.4	12172.1	12100.9	11744.9	12217.8	11783.3	11473.6	11192.8	11084.5	10980.4	11058.6	10513.3	10401.4	10239.1	10404	9758.21	9070.66	8972.72	8916.1	8420.91	8601.5	8530.83	8338.28	7858.24	7506.48	7160.37	7090.76	6640.82	6805.32	6066.6
		2		242.245	1449.29	8783.4	16889.1	19038.5	17763.9	16392.9	15773.3	14925.2	14509.6	13934.7	13141.2	12619.4	12606	12513.4	12379	11553.3	11616.9	11749.8	11660.9	11419.8	11436	11082.4	10728.9	10314	10669.8	10687.1	10415.7	10087	9515.69	9913.46	9334.59	9253.63	9049.59	8492.01	8196	8266.8	7924.03	7785.29	7436.95	7231.75	7032.46	6862.21	6466.63	5931.94	6030.27
		3		236.87	1121.8	6033.8	13572.9	16780.6	16700.3	16860.4	15105.6	14641.6	14125.9	13900.2	13586.8	12842.8	13582.6	12781.2	13009.4	12081.6	11449.3	11866.4	11825.1	11336.7	11751.4	10931	11262	10843.8	10939.9	10565	10495	10502.5	10186.9	10235.8	10257.6	9471.19	9430.98	9252.5	9107.33	8411.99	8099.48	8176.95	7612.28	7725.6	6970.92	7118.06	6823.06	6545.63	6178.52
		4		247.795	1439.54	7109.79	15082.8	18059.7	18050.7	16841	15807.6	15192.8	14563.4	13814.9	13281	13142.7	12733.2	12383.9	12956.1	12344.7	11599.7	11628.5	11538.5	11365.4	11321.9	10957.6	11290.1	10858.5	11088.5	10681	10361.6	10281.7	9895.29	10510.8	10380	9630.53	9202.36	8884.65	8735.32	8251.93	8248.68	8081.55	7762.67	7332.1	7236.36	7221.01	6593.32	6592.18	6110.23
		mean		244.406	1479.26	7626.99	15740	18529.3	18094.8	17115.7	15962.1	15269.2	14633.9	14200.8	13545.9	13015.6	13065.6	12595.9	13067.1	12016	11709.5	11836.4	11692.4	11584.9	11573.1	11111.1	11118.4	10775.2	10919.6	10747.9	10446.4	10318.2	9959.25	10266	9932.6	9356.5	9163.91	8886.32	8614.89	8383.06	8200.76	8095.52	7667.53	7448.98	7100.03	7073.01	6630.96	6468.77	6096.4
		stdev		6.13087	322.849	1297.83	1756.44	1467.25	1314.85	862.619	862.722	734.116	507.37	637.06	458.536	364.436	470.667	180.749	638.595	332.223	317.455	201.314	122.533	423.322	229.4	250.485	262.899	326.607	177.985	214.6	70.6425	178.582	332.153	260.875	480.909	245.311	202.013	311.158	395.853	162.547	256.956	232.38	184.067	216.545	120.363	151.311	147.672	375.318	63.7604
	PMNs+3uM clys	1		330.38	604.71	1028.13	1860.04	2915.94	3905.44	4653.74	4616.19	4827.18	4363.21	4256.03	4553.27	4363.4	4307.24	4288.19	4792.95	4572.26	4760.36	4756.35	4869.91	4863.09	4836.24	4775.78	4875.64	4696.75	4823.98	4832.92	4933.23	4708.05	4516.92	4535.89	4355.49	4313.88	4005.66	3788.54	3987.42	3722.37	3611.93	3400.49	3046.93	3142.43	2948	2782.48	2461.54	2321.79	2327.84
		2		376.719	567.917	1061.24	1579.44	2559.13	3606.1	4080.65	3831.06	3693.68	3832.38	3777.17	3858.64	3717.49	4063.53	4054.62	4255.18	4296.44	4150.74	4260.88	4471.13	4625.61	4607.34	4476.1	4684.19	4339.24	4489.51	4843.6	4350.46	4407.76	4220.16	4415.94	4143.3	3865.81	3737.74	3816.53	3870.56	3830.82	3498.43	3341.82	2964.66	3125.43	2962.71	2663.87	2558.3	2330.25	2202.98
		3		554.948	785.696	1320	2117.42	2540.74	3536.12	3740.04	4130.37	4222.83	4096.1	3952.68	4074.18	3871.7	4105.98	3941.69	4132.7	4312.52	4406.34	4371.91	4437.39	4271.55	4388.18	4519.26	4443.51	4590.65	4715.12	4553	4531.09	4218.63	4392.62	4053.44	4257.99	4167.27	4046.66	3710.93	3787.27	3644.99	3349.17	3468.39	2994.77	3065.33	2747.72	2520.42	2502.56	2345.61	2251.98
		4		236.223	544.224	943.145	2005.84	3486.47	4713.47	5424.41	5375.6	4988.18	4819.5	4717.7	5022.72	5028.86	4986.89	5528.29	5228.09	5078.44	5203.95	4901.57	4905.09	4838.45	5050.62	5122.15	5017.41	4978.16	4766.74	4522.85	4517.32	4423.83	4215.17	4006.29	3879.32	3761.94	3524.54	3423	3258.43	3010.44	3051.42	2591.01	2649.57	2113.42	1894.32	1816.78	1864.17	1551.03	1367.02
		mean		374.567	625.637	1088.13	1890.68	2875.57	3940.28	4474.71	4488.31	4432.97	4277.8	4175.89	4377.2	4245.36	4365.91	4453.2	4602.23	4564.91	4630.35	4572.68	4670.88	4649.68	4720.6	4723.32	4755.19	4651.2	4698.84	4688.09	4583.02	4439.57	4336.22	4252.89	4159.03	4027.23	3828.65	3684.75	3725.92	3552.16	3377.74	3200.43	2913.98	2861.65	2638.19	2445.89	2346.64	2137.17	2037.45
		stdev		133.708	109.57	162.386	232.724	442.37	539.771	736.886	674.224	592.837	421.168	411.817	519.109	590.501	427.417	731.108	506.286	364.94	456.846	305.195	250.922	273.703	286.133	296.971	248.632	264.552	146.463	173.889	247.484	201.788	146.01	262.847	205.649	257.044	244.682	180.127	322.291	369.098	242.701	409.557	179.521	499.917	505.515	432.875	324.083	390.884	449.899
	PMNs+3uM clys	1		381.793	527.335	879.464	1664.27	3021.4	4669.35	5591.53	5995.23	6145.41	5899.7	5649.1	5787.74	5622.38	5717.27	5894.88	5801.75	6182.88	9579.04	11885.6	12309.8	15260	17423.2	19071.8	19323.4	19481.4	18641.8	18205.5	17692.6	16333.3	15725.7	14881.4	14817.2	13970.3	13482.8	12870.6	12466.3	12253	11460.4	10767.1	11094.2	10322	10136.4	10043.3	9423.17	9362.16	8785.32
	PMA spiking after	2		444.691	510.181	849.253	1871.62	3277.67	4463.65	4895.19	5295.42	5313.89	5513.42	5597.9	5607.57	5693.35	5701.64	5989.42	5899.49	6738.83	10878.5	12648.5	14982.8	17933	19153.3	20121.7	21051.4	20144.9	19268.5	19600.1	18613.3	17702.5	17833.2	16892.4	16796.4	16849.8	15052.5	15202.8	14467.8	14048	13606.2	13378.6	12988.3	12388.5	12173.6	12217.3	11825	11593.8	10957.3
	30 min	3		356.27	680.212	1042.35	1743.14	2595.41	3827.5	4578.21	4575.28	4510.56	4435.89	4558.75	4320.12	4574.77	4508.81	4673.61	4295.99	5351.72	8884.24	10472.4	11222	12972.6	15256.2	16557.9	18791.1	17677.2	17936.9	17599.8	17495.5	16586.7	16057	15465.2	16024.5	15273.8	14502.9	13811.2	13612.3	13056.2	12339.9	12486.6	11921	11590	11096.3	11043.4	10733.8	10486.8	9931.82
		4		345.129	602.521	1089.58	1814.57	3037.7	4081.46	4612.96	4728.82	4733.2	4793.04	4882.36	5191.53	4521.9	5050.62	4889.25	5052.13	5184.71	7564.83	8792.53	10076.6	12341.2	14461.5	17319.9	18635.7	18706.3	18794.7	18898.2	18021.3	17573.7	17190.7	16746.8	16811.6	15460.9	14495.1	14567	14305.9	13681.6	13454.8	13154.3	12376.9	11896.8	12043.5	11452.7	10860	10781.7	10750.2
		mean		381.971	580.062	965.162	1773.4	2983.05	4260.49	4919.47	5148.69	5175.77	5160.51	5172.03	5226.74	5103.1	5244.59	5361.79	5262.34	5864.53	9226.65	10949.8	12147.8	14626.7	16573.5	18267.8	19450.4	19002.5	18660.5	18575.9	17955.7	17049	16701.7	15996.5	16112.4	15388.7	14383.3	14112.9	13713.1	13259.7	12715.3	12446.7	12095.1	11549.3	11362.5	11189.2	10710.5	10556.1	10106.2
		stdev		44.541	77.8844	118.627	89.7537	283.739	377.7	469.986	643.752	729.761	666.097	538.201	653.95	641.605	580.608	677.001	747.205	728.212	1382.23	1697.35	2098.45	2535.89	2127.06	1623.33	1107.21	1061.22	551.247	864.644	489.131	690.005	981.092	981.719	938.44	1178.29	654.607	1004.73	910.248	786.188	1009.33	1182.06	797.774	881.842	947.95	905.68	986.952	923.402	985.603
	PMNs+3uM clys	1		382.446	591.001	1046.69	1991.37	3206.03	4158.77	5205.18	5257.08	5220.13	5291.18	5421.8	5429.79	5365.77	5428.22	5352.38	5395.74	5587.41	5430.48	5450.86	5650.72	5629.98	5309.61	5367.38	5299.15	5406.01	5085.85	5242.48	4861.73	4730.89	4716.56	4352.06	4310.65	4687.91	5171.23	6239.25	6999.64	8228.58	9693.61	12149.5	13598.5	16118.7	17188.2	16858.1	17705	17487.2	17765.3
	PMA spiking after	2		273.354	601.423	1097.33	2075.75	3252.65	4496.79	5187.41	5373.7	5544.41	5742.93	5418.57	5445.37	5527.1	5343.27	5398.19	5583.58	5814.61	6072.73	5882.97	5604.03	6073.84	5845.46	5816.55	5664.07	5652.07	5563.13	5544.46	5412.16	5092.44	5225.32	4605.48	5099.4	5510.75	6445.41	7839.72	8799.32	9933.38	12089.7	13916.8	15232.4	15722.7	16643.6	17031.2	16277.5	16559.9	16279.2
	60 min	3		583.392	989.971	1802.25	2986.02	3838.05	4369.4	4551.02	4666.09	5165.17	5199.21	5299.69	5686.73	5762.9	5596.11	5745.02	5440.85	4922.69	5394.83	5532.02	5318.73	5588.37	5434.69	5266.47	5127.16	5077.19	5101.99	5185.11	4758.65	4795.46	4471.27	4293.49	4594.28	5155.5	6930.68	8667.76	11195.7	13946.8	16836	18677.6	20148.6	21080.6	21873.3	21771.2	21415.6	20408	20100.6
		4		305.237	570.006	1295.02	2287.16	3608.35	4607.7	5312.89	5047.07	5287.13	4983.85	5121.14	5001.07	5025.77	5252.44	5045.02	5433.21	5594.45	5882.02	5455.67	5675.61	5509.54	5295.33	5569.56	5063.37	5362.14	5102.77	5100.59	5163.41	4805.74	4579.28	4498.97	4442.84	5076.7	5784.47	6571.36	8343.28	9605.17	11277.4	12657.9	15006.8	16001.4	16414.9	16581.2	16593.3	16799	16798.3
		mean		386.107	688.1	1310.32	2335.07	3476.27	4408.16	5064.12	5085.98	5304.21	5304.29	5315.3	5390.74	5420.39	5405.01	5385.15	5463.34	5479.79	5695.02	5580.38	5562.27	5700.43	5471.27	5504.99	5288.44	5374.35	5213.43	5268.16	5048.99	4856.13	4748.11	4437.5	4611.79	5107.72	6082.95	7329.52	8834.49	10428.5	12474.2	14350.4	15996.6	17230.8	18030	18060.4	17997.8	17813.5	17735.8
		stdev		139.269	201.671	345.01	451.445	300.758	192.673	346.534	310.848	167.719	319.531	141.361	285.168	309.52	146.227	286.612	82.545	386.089	335.524	205.124	165.05	253.899	257.193	242.945	269.494	235.644	233.26	193.2	296.843	160.984	333.601	141.462	345.108	337.599	768.19	1127.64	1749.72	2459.07	3073.39	2978.88	2860.87	2571.87	2582.65	2480.78	2359.32	1773.76	1692.51
	PMNs+3uM clys	1		312.608	567.947	1109.26	1831.87	3224.16	4110.5	4475.86	4622.43	4552.44	4362.62	4737.59	4522.58	4737.22	4607.36	4589.84	4586.48	4617.36	4686.29	4559.21	4721.74	4780.7	4846.06	4702.79	4396.07	4622.15	4648.48	4616.46	4191.81	4164.41	4059.98	4014.46	4176.71	4135.42	3823.33	3669.49	3757.67	3311.63	3483.18	3257.57	3110.23	2894.01	2543.31	2449.34	2302.3	2418.92	2136.9
	PMA spiking after	2		438.69	624.7	1009.31	1580.36	2179.2	2631.13	3421.22	3406.13	3679.47	3697.63	3642.23	3733.76	4009.51	3862.89	3958.77	3972	3976.71	3879.73	3945.73	4402.42	4125.13	3953.44	4214.21	4026.51	4113.04	4020.17	3856.73	3849.33	3738	3896.42	3915.86	3689.87	3579.92	3693.99	3291.15	3292.4	3226.03	3017.78	2728.1	2726.05	2440.6	2511.45	2291.17	2340.82	2145.36	1916.65
	120 min	3		404.655	671.679	989.85	1706.85	2910.48	3975.76	4571.57	4877.34	4582.85	4489.85	4568.65	4532.13	4554.01	4599.4	4530.8	4834.72	4673.85	4918.89	4611.24	4743.2	4899.85	4782.76	4990.41	4982.37	4745.53	4549.36	4744.97	4668.21	4595.83	4629.13	4510.07	4583.87	4161.46	4048.96	3786.58	3940.07	3757.16	3575.87	3482.38	3163.46	2965.46	2694.53	2841.55	2629.04	2664.44	2188.96
		4		257.713	413.9	724.901	1575.13	2561.44	3696.56	4369.75	4568.18	4493.99	4207.77	4353.57	4122.66	4297.61	4174.44	4609.99	4395.86	4558.8	4429.97	4442.69	4422.06	4443.95	4173.68	4099.56	4164.8	4254.25	4119.79	3736.5	3877.93	3678.5	3556.32	3368.2	3338.2	3399.76	3469.4	3043.87	2796.37	2799.03	2555.52	2459.83	2454.05	2138.43	2178.38	1950.65	2044.76	1947.89	1855.76
		mean		353.416	569.557	958.33	1673.55	2718.82	3603.49	4209.6	4368.52	4327.19	4189.47	4325.51	4227.78	4399.59	4311.02	4422.35	4447.27	4456.68	4478.72	4389.72	4572.36	4562.41	4438.99	4501.74	4392.44	4433.74	4334.45	4238.66	4146.82	4044.18	4035.46	3952.15	3947.16	3819.14	3758.92	3447.77	3446.63	3273.46	3158.09	2981.97	2863.45	2609.62	2481.92	2383.18	2329.23	2294.15	2024.57
		stdev		83.1093	112.103	164.176	121.854	450.207	670.768	532.011	655.598	433.383	347.587	481.866	380.632	316.44	360.765	310.875	364.244	323.409	446.468	304.265	185.266	349.649	443.483	417.789	421.804	298.762	310.726	515.467	380.646	426.709	447.941	468.142	546.237	387.437	242.425	342.353	512.137	392.749	470.107	470.264	335.357	390.763	217.547	369.697	239.213	313.431	163.08
	PMNs+15uM clys	1		167.289	436.86	733.679	1755.66	3240.2	5901.89	7563.46	7874.36	7704.37	6828.74	6582.56	6316.93	5848.24	5802.55	5633.21	5740.14	5677.11	5823.04	5741.17	5627.23	5777.25	5789.7	5365.96	5499.53	5219.54	4956.2	4938.85	4734.94	4556.29	4231.56	3985.61	3984.09	3828.35	3533.42	3388.5	3247.98	3265.69	2946.38	2867.48	2699.57	2352	2148.82	2174.49	1870.48	1829.15	1564.14
		2		352.452	485.949	836.334	1284.17	2174.76	3835.77	5818.63	6171.25	6101.48	5513.61	5652.5	5468.12	5059.62	5607.84	5366.37	5341.14	5530.12	5535.56	5527.42	5385.01	5527.75	5705.87	5540	5447.25	5376.94	5341.84	5007.92	4900.7	4991.02	4532.69	4596.11	4566.14	4074.11	4430.55	4026.52	4181.87	3577.26	3480.6	3352.64	3388.75	3394.56	2821.67	2807.75	2717.95	2546.23	2185.87
		3		279.77	442.66	493.349	724.415	1425.66	2665.57	3953.57	4566.02	5265.13	5575.84	5487.4	5848.67	5614.93	5996.07	5658.26	5751.06	5639.97	5949.78	5590.1	5834.71	6066.89	5756.64	5777.18	5713.5	5535.53	5466.72	5778.97	5511.58	5524.06	5300.09	5142.25	5090.54	4975.1	5025.99	4918.65	4650.47	4339.28	4022.42	3784.46	3743.41	3478.32	3012.42	2723.66	2687.69	2611.02	2343.48
		4		206.035	451.999	732.932	1192.37	2157.77	3616.86	4806.22	5094.86	5627.04	5452.73	5399.7	5228.26	4936.08	5413.89	5371.97	5022.67	5459.8	5493.04	5204.21	5259.86	5408.41	5328.45	5627.82	5083.56	4980.91	5384.09	4942.67	4858.57	4355.7	4638.63	4627.57	4282.25	4153.89	4425.28	4263.87	3821.12	3753.25	3608.95	3443.05	3448.87	3208.48	3182.36	2810.7	2589.53	2464.64	2405.31
		mean		251.386	454.367	699.073	1239.15	2249.6	4005.02	5535.47	5926.62	6174.51	5842.73	5780.54	5715.5	5364.72	5705.09	5507.45	5463.75	5576.75	5700.36	5515.73	5526.7	5695.07	5645.16	5577.74	5435.96	5278.23	5287.21	5167.1	5001.45	4856.77	4675.74	4587.89	4480.76	4257.86	4353.81	4149.39	3975.36	3733.87	3514.59	3361.91	3320.15	3108.34	2791.32	2629.15	2466.41	2362.76	2124.7
		stdev		81.9533	21.9589	145.496	422.67	747.038	1362.79	1552.11	1460.2	1075.87	659.259	544.855	475.413	437.117	250.614	160.018	350.487	99.8675	221.661	226.227	255.771	291.647	213.94	171.813	261.65	236.496	226.687	409.141	347.287	517.899	450.536	473.18	470.889	497.824	615.322	632.17	591.972	451.153	443.777	378.453	441.793	516.683	452.962	305.781	401.052	360.746	384.957
	PMNs+15uM clys	1		285.569	454.539	937.214	1708.88	3178.38	4864.22	6373.31	6738.29	6846.14	6145.69	6206.32	6183.54	5760.02	5959.15	6032.32	6480.28	6112.95	6325.79	6658.03	7905.22	9507.88	11149.2	12264	12433.4	13004.1	12538.9	12450	12695.6	12125.2	12109.9	11809.9	11481	11557.9	11125.9	10768.9	10330.2	9840.26	9831.28	9511.98	9329.31	9011.74	9083.12	8534.43	8444.63	8427.86	7744.64
	PMA spiking after	2		242.562	455.221	811.865	1568.12	2471.12	4067.87	4928.3	5271.42	5167.19	5411.57	5191.99	5009.25	5139.36	5434.01	5193.59	5911.62	5588.13	5792.3	6507.32	7787.14	9006.48	10450.6	11253.8	12089.7	12356	12201.9	12858.4	11995.1	12059.4	11812	11325.6	10644	10351.6	10318	10195.3	9943.04	9775.56	9390.93	9490.88	9183.33	8646.4	8700.55	8304.44	8219.62	7736.3	7745.71
	30 min	3		342.087	468.658	819.451	1566.62	2515.15	4072.65	4384.18	4514.09	4488.54	4605.96	4518.6	4622.01	4485.2	4890.4	5028.19	5520.62	5409.41	5578.6	6685.02	7948.66	9914.08	11705.3	12700.8	12833.7	13037.5	12678.9	12844.7	12002.9	11799.4	11406.3	11001.5	10540.8	10031.1	10272.4	10105.5	9551.56	9267.29	8892.05	8773.85	8534.21	8576.95	8555.78	7905.86	7981.43	7453.69	6984.18
		4		343.767	531.246	806.172	1382.37	2332.56	3747.13	4785.39	5011.93	5441.65	5324.38	5236.95	5022.45	5064.08	5200.75	5274.78	5376.47	5727.91	6032.88	6979.85	8615.18	10827.3	12601	13166.1	13510	13208	13176.4	13033.2	12647.8	11870.8	12047.5	11118	10520.9	10049	9940.29	10158.2	9875.42	9323.61	9254.94	8755.54	8799.48	9051.29	8113.02	7726.33	7833.33	7364.06	7364.58
		mean		303.496	477.416	843.676	1556.5	2624.3	4187.97	5117.8	5383.93	5485.88	5371.9	5288.47	5209.31	5112.17	5371.08	5382.22	5822.25	5709.6	5932.39	6707.56	8064.05	9813.94	11476.5	12346.2	12716.7	12901.4	12649	12796.6	12335.3	11963.7	11843.9	11313.8	10796.7	10497.4	10414.1	10307	9925.06	9551.68	9342.3	9133.06	8961.58	8821.6	8613.12	8117.77	8119.75	7745.48	7459.78
		stdev		48.8035	36.4707	62.5958	133.888	377.489	475.877	868.123	956.026	991.382	629.615	694.529	675.521	521.489	450.87	445.381	493.522	298.829	321.276	197.652	373.705	770.842	908.56	816.103	610.028	374.404	404.584	246.471	388.887	153.694	318.706	356.896	459.396	722.13	503.478	310.146	319.598	297.934	388.082	425.507	362.087	244.581	400.804	368.141	268.756	481.785	364.307
	PMNs+15uM clys	1		314.252	644.711	1052.39	2079.68	3224.96	4951.52	5673.04	5556.01	5562.73	5477.33	5462.98	5327.74	5607.5	5863.91	5695.74	5801.09	5728.4	5893.74	5866.25	6084.72	6225.51	5933.55	6268.2	6277.7	5863.09	6069.99	6007.22	5527.13	5762.35	5400.45	4981.28	5041.66	5127.63	5498.45	6068.27	6940.03	8576.85	9789.45	11273.2	12341.8	12584.7	12806.5	12595.1	12510.5	12422.1	12104.3
	PMA spiking after	2		319.161	462.895	853.854	1323.84	2257.96	3622.39	4414.4	4649.19	4529.76	4224.54	4309.79	4255.43	4278.67	4217.01	4349.06	4739.01	4915.45	4840.66	4713.25	4769.75	4839.18	4590.42	4349.39	4470.16	4844.81	4427.85	4346.19	4324.65	4191.22	3841.74	3662.37	3787.86	3849.74	4139.31	4679.84	5310.72	5862.84	6665.4	7151.1	8191.78	8342.89	8238.85	8305.48	8227.75	8001.07	7612.48
	60 min	3		300.177	537.14	850.738	1399.85	2315.34	3577.35	4952.83	5077.01	4552.81	4330.7	4272.16	3883.42	3947.78	3929.61	3915.02	4163.79	4142.55	4493.89	4639.81	4485.96	4334.18	4178.45	4446.24	4401.29	4230.18	4415.7	4183.77	4253.7	4169.39	4221.45	3620.86	4035.22	4625.2	5974.72	7494.6	8905.71	10278.4	11624	11539.1	11695.8	11357	11262.8	10814.1	10527.5	10528.7	9902.32
		4		245.826	348.36	625.468	1585.99	3680.51	6243.1	7404.1	7162.89	6721.66	6187.74	5916.22	5606.47	5455.86	5467.71	5308.77	5632.98	5343.44	5471.48	5138.3	5234.6	5180.99	5223.09	4885.93	4607.91	4840.32	4796.94	4728.75	4192.94	4444.42	4033.47	3271.47	3775.08	4387.34	5272.07	6036.87	6788.87	7872.49	8411.7	8615.53	8598.66	8619.01	8484.43	8389.73	8471.01	8324.6	7860.1
		mean		294.854	498.277	845.612	1597.34	2869.69	4598.59	5611.09	5611.28	5341.74	5055.08	4990.29	4768.27	4822.45	4869.56	4817.15	5084.22	5032.46	5174.94	5089.4	5143.76	5144.97	4981.38	4987.44	4939.27	4944.6	4927.62	4816.48	4574.6	4641.84	4374.28	3883.99	4159.95	4497.48	5221.14	6069.89	6986.33	8147.65	9122.64	9644.73	10207	10225.9	10198.1	10026.1	9934.19	9819.12	9369.8
		stdev		33.661	124.74	174.466	339.895	698.847	1268.18	1301.81	1098.73	1038.39	944.411	828.568	828.965	832.317	940.894	825.945	770.585	679.871	627.211	562.585	699.105	799.948	766.507	885.185	896.415	676.967	781.861	826.045	637.294	757.36	701.459	752.236	599.874	530.754	778.403	1149.37	1475.67	1827.6	2101.18	2122.73	2115.16	2079.35	2214.55	2070.34	2003.52	2067.04	2091.92
	PMNs+15uM clys	1		268.925	156.222	237.853	310.059	387.684	503.387	741.102	872.136	1063.61	1101.36	1365.73	1504.91	1522.16	1875.1	1936.72	1955.83	2215.54	2311.25	2255.94	2133.69	2335.14	2379.87	2513.87	2561.44	2487.76	2518.14	2731.07	2629.6	2783.05	2845.5	2615.93	2689.08	2677.89	2714	2869.86	2739.59	2965.52	2844.19	2871.88	2831.51	2895.46	2799.55	2788.32	2629.84	2782.94	2878.15
	PMA spiking after	2		218.099	417.159	422.771	559.277	591.251	725.463	928.259	936.133	886.042	1205.79	1260.37	1404.33	1568	1540.59	1753.86	1823.06	1760.88	1961.51	1997.99	2147.86	2291.85	2459.97	2240.36	2234.87	2514.74	2281.86	2495.91	2691.56	2574.64	2559.18	2667.79	2854.11	2713.1	2721.46	2681.93	2884.59	2965.79	2840.07	2687.21	2769.39	3102.66	3078.1	2837.92	2841.55	3093.26	2978.07
	120 min	3		151.089	203.343	279.842	396.739	568.712	669.481	756.364	891.153	1142.76	1291.14	1411.95	1635.04	1716.1	1901.59	1988.91	1946.71	2059.92	2144.72	2411.86	2421.81	2436.76	2614.03	2532.15	2661.57	2544.09	2731.8	2744.82	2787.53	2924.38	2993.39	2648.95	2854.56	2691.33	3028.01	2856.22	2804.07	2927.92	3032.97	2876.21	2966.22	3154.56	3083.96	2955.57	3045.74	2848.64	3107.03
		4		123.728	162.129	132.686	298.565	381.726	518.58	742.608	907.95	947.04	1099.18	1300.29	1548.15	1560.96	1661.89	1702.59	1970.75	2018.43	1906.41	2074.22	2320.41	2197.11	2435.13	2343.01	2503.66	2640.25	2337.45	2521.34	2606.46	2615.75	2540.41	2572.9	2752.66	2595.19	2749.37	2583.87	2725.18	2811.9	2687.11	2763.41	2676.1	2739.78	2842.42	2940.91	2920.21	2952.97	2921.27
		mean		190.46	234.713	268.288	391.16	482.343	604.228	792.083	901.843	1009.86	1174.37	1334.59	1523.11	1591.81	1744.79	1845.52	1924.09	2013.69	2080.97	2185	2255.94	2315.22	2472.25	2407.35	2490.38	2546.71	2467.31	2623.28	2678.79	2724.45	2734.62	2626.39	2787.6	2669.38	2803.21	2747.97	2788.36	2917.78	2851.09	2799.68	2810.8	2973.12	2951.01	2880.68	2859.34	2919.45	2971.13
		stdev		65.6351	123.423	120.156	120.341	113.144	110.243	91.0432	27.1409	115.223	92.3877	67.4274	95.9084	85.2795	173.337	138.695	68.0767	188.694	184.242	185.96	139.398	99.4399	100.274	140.175	182.407	66.4675	203.137	132.923	80.9089	160.898	221.926	41.6073	81.3105	51.5423	150.638	138.883	72.749	72.7953	141.585	91.3504	121.714	191.642	151.173	80.8186	174.582	135.379	99.4121
	PMNs+4uM ionomycin	1		2961.15	3426.69	2905.08	2597.74	2457.36	1767.47	1203.31	585.591	297.461	248.198	298.57	300.553	224.887	350.07	388.417	430.908	436.242	446.042	497.935	606.797	573.56	594.65	571.166	579.798	604.598	675.757	677.137	637.379	738.299	700.469	670.359	659.679	753.172	812.687	707.6	792.885	771.685	801.125	859.374	771.527	875.59	809.032	930.165	897.168	858.528	989.843
		2		3237.62	3167.26	2338.98	2186.79	1860.44	1424.68	709.493	325.064	295.996	204.128	262.831	326.491	217.935	347.683	258.732	424.755	344.993	356.512	407.072	519.546	538.356	672.051	529.572	536.536	487.612	464.708	626.986	576.383	721.329	644.185	623.535	612.408	704.916	742.706	685.018	841.033	723.612	783.776	802.675	822.887	830.536	773.171	863.712	866.339	917.317	872.229
		3		3302.26	2947.27	2316.45	1799.56	1516.93	1094.99	613.161	324.587	303.164	198.773	160.972	290.299	272.801	263.292	373.088	384.305	316.921	379.859	323.743	549.011	363.192	437.216	570.489	501.367	555.048	615.578	518.64	612.839	577.78	609.056	562.286	635.588	686.58	755.987	680.084	707.165	696.53	763.201	760.758	766.194	814.278	802.19	838.616	805.002	880.926	884.359
		4		2022.85	1922.62	1689.67	1586.09	1522.62	1234.79	850.606	596.462	443.406	325.919	313.707	388.884	407.647	369.788	409.687	471.507	536.235	552.775	518.591	597.117	609.421	748.937	651.922	737.387	721.261	736.999	773.82	859.343	809.753	644.127	765.782	835.425	819.708	852.491	949.628	761.764	931.855	946.439	976.01	865.035	1061.71	983.605	893.471	999.551	932.973	1034.56
		mean		2880.97	2865.96	2312.55	2042.55	1839.34	1380.48	844.142	457.926	335.007	244.255	259.02	326.557	280.817	332.708	357.481	427.869	408.598	433.797	436.835	568.118	521.132	613.213	580.787	588.772	592.13	623.26	649.146	671.486	711.79	649.459	655.49	685.775	741.094	790.968	755.582	775.712	780.921	823.635	849.704	806.411	895.529	842	881.491	892.015	897.436	945.248
		stdev		590.899	658.711	496.583	445.885	442.212	291.23	258.538	153.755	72.3323	58.7746	68.7576	44.255	88.0008	47.3258	67.5215	35.6886	99.1727	87.9166	89.6156	41.0744	109.217	133.17	51.2568	104.14	98.5382	116.748	106.223	127.721	97.2097	37.8183	85.8167	101.616	59.4605	51.0218	129.917	56.1397	105.313	83.3237	93.3985	46.6995	113.783	95.675	39.4421	81.2836	33.8848	79.5919
	PMNs+4uM ionomycin	1		3667.26	3626.84	2777.51	2520.41	2198.15	1429.17	863.241	437.831	268.914	253.162	308.309	297.529	316.118	435.395	426.496	421.031	330.369	353.463	430.229	426.682	459.778	376.82	487.647	523.575	456.004	448.153	539.653	587.805	552.286	670.48	565.021	635.721	567.922	635.832	811.505	707.797	675.331	721.813	699.529	652.056	824.668	687.914	754.492	817.705	862.185	840.687
	PMA spiking after	2		3951.82	4582.63	3906.76	3377.69	2926.22	2211.14	1517.3	840.434	426.966	279.228	229.003	222.026	225.32	307.948	307.523	401.594	369.17	317.119	333.228	358.059	346.326	378.167	446.173	340.462	437.73	464.617	512.564	571.764	576.513	709.506	582.73	589.867	670.407	648.349	672.379	633.526	719.848	686.96	648.595	868.914	752.338	798.272	760.956	965.706	817.864	803.026
	30 min	3		3715.85	3663.4	3237.86	3076.25	2134.13	1297.99	600.875	340.969	281.871	243.827	299.435	214.037	273.615	283.931	365.951	501.549	364.081	344.838	364.841	352.962	371.956	346.516	370.681	426.742	448.188	525.935	469.736	429.161	567.223	477.808	611.121	581.38	698.311	598.887	661.26	590.264	619.68	698.733	711.791	720.152	623.425	677.475	735.883	807.415	844.631	830.115
		4		4298.6	4326.83	3578.75	3056.1	2503.69	1370.97	582.514	266.986	180.069	171.88	238.628	278.887	287.103	290.41	309.541	405.135	347.464	409.486	272.479	319.547	342.4	331.957	374.408	432.705	417.095	427.021	564.081	473.173	504.181	482.533	614.033	569.425	596.508	662.685	530.667	560.742	588.722	770.487	800.56	732.589	670.801	742.088	912.41	712.604	812.001	831.503
		mean		3908.38	4049.93	3375.22	3007.61	2440.55	1577.32	890.983	471.555	289.455	237.024	268.844	253.12	275.539	329.421	352.378	432.327	352.771	356.226	350.194	364.312	380.115	358.365	419.727	430.871	439.754	466.431	521.509	515.476	550.051	585.082	593.226	594.098	633.287	636.438	668.953	623.082	650.895	719.498	715.119	743.428	717.808	726.437	790.935	825.858	834.17	826.333
		stdev		288.308	479.185	483.075	356.551	361.715	425.943	436.791	255.676	102.232	45.9407	40.7987	41.3538	37.8859	71.3741	56.3462	46.9156	17.577	38.7441	65.6953	44.9513	54.7019	22.88	57.0726	74.8069	16.8594	42.549	40.4229	76.6804	32.1671	122.2	23.5149	28.9878	61.1863	27.3327	114.768	63.8984	58.2852	36.9466	63.1921	90.8384	88.9367	55.6373	81.6777	104.548	23.4636	16.2305
	PMNs+4uM ionomycin	1		3270.59	3451.04	2809.47	2805.23	2395.65	1432.06	863.141	425.725	316.091	250.266	287.94	356.721	355.131	318.095	325.359	425.717	514.374	355.632	553.732	547.974	527.223	615.251	552.956	568.826	649.554	678.13	676.326	701.051	683.104	834.017	683.504	644.685	694.97	756.099	742.766	628.829	653.409	798.048	964.159	887.164	951.614	1020.7	1139.8	1058.65	1217.85	1203.36
	PMA spiking after	2		4205.37	4384.78	3947.79	3313.62	2811.04	2382.36	1812.82	1304.22	879.846	528.288	362.912	256.548	226.537	261.161	262.825	358.921	343.908	405.713	420.541	454.053	445.895	495.771	524.857	548.776	636.107	549.111	624.365	639.653	643.939	629.338	703.076	670.778	650.73	584.813	546.721	643.243	633.505	636.214	746.08	676.239	748.35	753.933	732.693	682.432	862.003	907.462
	60 min	3		1965.27	1994.53	2173.68	2617.44	2573.51	2435.72	1915.94	1342.22	897.428	501.105	354.193	398.771	376.586	380.976	476.328	430.157	396.743	553.682	577.818	654.156	537.984	669.653	637.772	764.802	749.403	731.794	707.064	768.85	851.676	711.595	722.642	653.538	684.896	617.884	685.363	602.519	609.502	716.028	831.904	829.055	721.787	742.467	768.526	846.641	896.741	941.9
		4		1935.68	2235.07	2462.02	2466.63	2640.39	2299.78	2204.6	1895.17	1404.32	1011.65	749.345	489.73	335.661	352.428	478.756	485.511	461.497	473.093	496.849	534.938	571.234	676.62	656.736	593.57	676.771	616.726	644.611	667.609	684.209	728.846	638.493	569.27	534.332	725.31	518.49	624.925	630.463	671.439	728.535	641.205	667.814	717.694	835.071	827.287	871.056	870.972
		mean		2844.23	3016.36	2848.24	2800.73	2605.15	2137.48	1699.13	1241.83	874.421	572.827	438.597	375.442	323.479	328.165	385.817	425.076	429.131	447.03	512.235	547.78	520.584	614.324	593.08	618.994	677.959	643.94	663.091	694.291	715.732	725.949	686.929	634.568	641.232	671.026	623.335	624.879	631.72	705.432	817.669	758.416	772.391	808.698	869.022	853.753	961.913	980.924
		stdev		1100.38	1112.96	777.755	368.915	171.779	473.593	581.466	607.413	444.629	318.192	209.852	96.7682	66.7542	51.5385	108.953	51.8173	74.4443	85.8577	69.9229	82.1899	53.2	83.6615	64.0671	98.9171	50.544	78.7833	36.2859	55.6836	92.5442	84.1166	36.0274	44.8598	73.7386	82.5448	107.971	16.8603	17.9705	69.849	107.598	118.402	124.091	142.141	185.435	155.01	171.258	151.092
	PMNs+4uM ionomycin	1		2531.37	2789.02	3010.99	3527.79	2920.64	1729.13	692.582	412.161	350.242	306.447	360.568	310.881	384.543	360.513	457.614	534.31	482.838	571.073	537.284	613.206	580.562	602.383	561.631	622.626	574.211	717.317	677.341	617.824	612.481	746.365	706.537	797.208	783.604	787.569	820.261	825.659	919.98	969.569	898.073	889.077	883.628	959.806	1026.83	968.108	1078.21	965.833
	PMA spiking after	2		2736.76	3287.33	2889.63	2739.1	2791.31	2029.77	1043.93	455.785	270.984	324.239	329.686	431.7	326.513	316.026	428.819	483.445	452.998	429.419	521.02	530.347	500.439	699.886	646.518	724.849	672.016	711.218	684.179	659.406	756.042	732.806	736.707	735.468	810.217	831.318	845.436	796.642	802.376	774.256	858.975	952.616	850.056	919.356	831.559	992.523	956.243	1049.02
	120 min	3		2054.11	2479.03	2749.58	2862.06	2980.54	2526.38	1804.44	1026.08	431.093	363.252	305.938	371.744	424.442	480.349	477.234	548.698	454.499	524.963	483.569	629.134	708.995	732.383	750.016	738.845	679.336	710.107	671.15	802.987	825.767	817.77	827.257	747.977	855.698	823.287	857.424	960.339	929.577	910.454	963.971	922.681	1097.28	1094	1044.66	1069.61	1094.73	1192.22
		4		2583.14	3192.46	2984.05	2869.95	2940.38	2225.7	1116.35	543.809	330.019	304.981	288.86	339.12	269.182	410.019	435.162	435.694	531.441	501.601	535.517	578.685	577.749	684.375	624.684	666.947	703.763	602.459	722.578	712.945	645.696	775.264	667.16	657.132	677.939	906.053	756.562	974.557	869.461	888.875	796.687	997.527	859.268	867.783	981.71	955.238	984.203	939.82
		mean		2476.34	2936.96	2908.56	2999.72	2908.22	2127.74	1164.33	609.459	345.584	324.73	321.263	363.361	351.17	391.727	449.707	500.537	480.444	506.764	519.348	587.843	591.936	679.757	645.712	688.317	657.332	685.275	688.812	698.291	709.996	768.051	734.415	734.446	781.864	837.057	819.921	889.299	880.349	885.788	879.427	940.475	922.558	960.236	971.19	996.37	1028.35	1036.72
		stdev		294.693	373.999	118.073	357.105	81.8263	335.161	465.147	283.093	66.1839	27.1322	31.0947	51.9046	67.8541	70.459	22.1218	51.5003	36.6645	59.0925	24.9404	43.7336	86.4198	55.3255	78.2981	53.7266	57.0518	55.3017	23.1311	79.9228	98.6016	37.5788	68.1305	58.0249	75.4073	49.773	44.9888	91.1975	58.2876	81.8058	70.1416	46.046	117.339	96.8017	96.7835	51.2168	68.4122	113.646
	Blank1	1		129.363	190.63	135.557	272.89	257.748	298.358	340.798	414.245	369.359	334.891	436.113	514.039	456.715	505.953	547.528	546.764	524.893	640.186	598.315	639.758	713.198	688.408	713.996	882.077	831.237	710.381	799.494	987.15	778.076	915.027	865.677	927.927	821.617	830.595	961.756	1003.85	908.685	956.427	1003.64	990.283	1027.7	989.244	919.524	984.21	1060.55	1103.99
	(RPMI+luminol+HRP)	2		105.59	170.44	222.564	306.831	325.309	345.774	386.549	350.877	464.45	429.795	409.878	505.864	459.774	523.101	580.02	582.57	538.179	535.439	714.129	621.638	701.804	716.773	668.061	741.348	747.261	831.436	933.07	883.975	908.867	883.437	815.645	849.479	967.927	870.729	797.561	901.907	954.177	1022.25	1053.51	993.891	1041.71	993.205	947.094	1040.95	1194.98	991.72
		3		112.553	168.832	227.611	267.268	316.259	280.273	331.347	368.71	397.371	389.395	509.796	491.799	471.987	527.944	623.395	566.617	598.87	526.399	611.093	656.299	729.845	724.204	810.412	827.411	744.477	787.051	802.424	937.528	847.914	924.854	777.218	835.593	998.022	999.482	967.736	884.751	954.233	894.452	986.849	905.897	926.652	924.329	1057.49	990.708	1198.21	898.061
		4		105.619	139.361	208.188	228.068	345.226	271.044	264.731	292.584	398.612	383.388	487.761	489.886	513.351	442.836	475.046	519.753	641.326	588.872	608.918	655.453	594.874	795.916	766.048	764.357	811.151	692.741	787.319	834.971	866.601	847.013	878.941	862.649	808.279	910.603	818.676	893.451	951.996	963.991	985.236	983.812	1000.47	1023.27	927.506	1110.6	1115.64	1003.35
		mean		113.281	167.316	198.48	268.764	311.135	298.862	330.856	356.604	407.448	384.367	460.887	500.397	475.457	499.959	556.497	553.926	575.817	572.724	633.114	643.287	684.93	731.325	739.629	803.798	783.531	755.402	830.577	910.906	850.365	892.583	834.37	868.912	898.961	902.852	886.432	920.99	942.273	959.28	1007.31	968.471	999.133	982.512	962.904	1031.62	1142.35	999.28
		stdev		11.2104	21.1115	42.7481	32.2724	37.5922	33.2685	50.2438	50.3336	40.3304	38.8922	45.9346	11.5528	26.1101	39.233	62.5657	27.084	54.2609	52.7512	54.2979	16.3142	61.1317	45.7396	61.8795	63.6154	44.2698	65.1565	68.6411	65.8617	54.5216	35.1446	46.8461	40.8648	97.9366	72.2274	90.8717	55.6824	22.416	52.2756	31.9052	41.9237	51.2645	41.6579	64.1127	58.442	66.5706	84.2282
	Blank2	1		13.9955	-14.5644	3.2155	14.636	-2.97893	17.3441	-0.421555	3.56897	42.8945	15.8163	15.6384	3.43488	-18.0347	-4.63881	-32.1028	15.9235	-0.668839	-6.68839	-2.401	26.0878	10.872	17.9656	9.43693	36.767	5.78599	-1.73922	-6.04124	8.21164	18.9328	10.1766	15.7239	0.344048	-0.919161	2.03583	-14.7993	-8.72122	-11.4483	15.6468	9.46378	21.2096	-13.4674	-0.244662	0.244238	44.2783	33.6978	17.4494
	(RPMI)	2		9.98351	0.846001	-19.2222	6.66239	7.36778	2.86338	0.307096	-12.4562	23.2071	7.01889	10.1851	8.64098	-4.46145	-7.52714	-12.6959	8.29142	-8.24418	-17.4333	23.4673	-8.43953	7.55944	21.8857	10.5644	-0.183357	-1.53594	-12.1818	33.0123	-2.1819	2.53873	26.0715	-9.04512	3.63672	2.53491	7.6591	-1.49949	6.14812	-16.7133	7.27931	7.76113	2.1908	-30.264	-10.8087	-6.35231	11.7115	17.0858	20.0589
		3		-14.4632	5.45471	3.95467	37.8888	3.42002	-0.555774	-3.1202	-15.8256	-12.9132	14.1021	2.2662	0.800543	-26.4114	-4.41904	-13.6243	11.6047	1.16898	5.59694	12.7791	21.7722	15.3987	-1.74823	-0.598256	7.79567	-10.3102	-2.21812	17.8945	-23.6311	2.19405	23.3009	3.17788	15.4291	0.645196	2.21805	-0.119196	10.804	-9.44997	2.1283	5.25404	18.1451	-8.473	-19.8955	-24.8772	15.5921	-6.60999	9.59022
		4		-10.8964	-4.6517	20.0834	11.9571	10.1898	22.682	-19.5025	-7.81648	31.7026	12.1753	-0.722117	7.59401	-7.18784	-8.76653	6.01786	34.184	3.17592	-2.79506	-2.15434	13.9466	40.7805	0.845958	16.5764	15.9278	19.6555	3.14865	-0.668503	33.9058	3.82681	11.6677	7.72214	22.0216	7.02708	-5.22316	-23.8154	-6.6249	-27.6008	6.18306	9.78387	2.02358	-14.1108	-16.8529	-10.2144	6.4077	27.2977	14.1828
		mean		-0.345147	-3.22885	2.00784	17.7861	4.49967	10.5834	-5.68429	-8.13233	21.2228	12.2781	6.8419	5.1176	-14.0238	-6.33788	-13.1013	17.5009	-1.14203	-5.32995	7.92276	13.3418	18.6527	9.73726	8.99487	15.0768	3.39884	-3.24762	11.0493	4.07611	6.8731	17.8042	4.3947	10.3579	2.32201	1.67245	-10.0583	0.4015	-16.3031	7.80937	8.06571	10.8923	-16.5788	-11.9504	-10.2999	19.4974	17.8678	15.3203
		stdev		14.4105	8.61255	16.1523	13.8053	5.70668	11.1917	9.32935	8.4637	24.1433	3.80857	7.45446	3.65218	10.1277	2.15108	15.5675	11.5527	4.98832	9.55962	12.5611	15.3658	15.0978	11.92	7.12195	15.8858	12.6789	6.43084	17.8757	23.9009	8.07045	8.04982	10.3526	10.1195	3.43996	5.2858	11.3104	9.55388	8.13103	5.67526	2.07404	10.2212	9.46503	8.66962	10.6343	16.9441	17.6945	4.5135
	corrected by blank
	condition	replicate		0	2	4	6	8	10	12	14	16	18	20	22	24	26	28	30	32	34	36	38	40	42	44	46	48	50	52	54	56	58	60	62	64	66	68	70	72	74	76	78	80	82	84	86	88	90
	unstimulated	1		51.0867	78.9202	174.075	188.425	303.111	551.221	601.372	807.476	835.992	1170.64	1263.6	1289.46	1564.45	1655.36	1940.42	1974.12	2335.64	2470.67	2626.8	2725.88	3047.84	3171.84	3499.68	3519.39	3340.59	3332.78	3909.77	3698.6	3799.41	3952.74	3434.86	3460.94	3671.85	3624.47	3458.19	3566.42	3783.01	3496.25	3404.56	3201.02	3162.56	2930.51	2834.86	2444.53	2162.26	2131.12
		2		134.211	81.0872	214.099	288.597	306.553	522.083	479.703	654.586	828.062	977.233	842.973	853.803	1289.71	1266.15	1528.79	1555.67	1709.27	1935.37	1769.81	2050.96	2183.23	2367.62	2574.99	2485.61	2552.72	2770.46	2472.93	2636.43	2839.76	2605.31	3068.23	2914.87	2881.87	2700.49	2816.38	3002.87	2976.6	2779.31	2639.31	2838.67	2427.9	2571.56	2649.51	2198.44	2140.69	2205.58
		3		163.92	227.555	227.197	216.937	337.681	507.517	595.048	663.026	685.032	908.443	807.883	911.553	1083.37	1036.32	1183.06	1255.96	1224.06	1532.19	1402.47	1815.82	1740.95	2113.66	2286.77	2186.24	2321.34	2550.02	2481.55	2497.65	2726.35	2583.57	2701.68	2609.56	2678.72	2499.76	2892.79	3004.07	2662.06	2815.26	2684.64	2592.94	2396.4	2590.7	2543.8	2452.77	2281.2	2223.51
		4		104.116	110.754	180.886	153.174	368.422	367.348	375.354	429.057	440.981	607.609	632.813	592.133	753.533	699.782	741.683	682.084	793.273	754.316	967.496	880.853	913.78	1037.84	1103.27	1212.44	1254.64	1373.28	1251.38	1365.03	1438.35	1344.4	1506.25	1318.8	1396.15	1255.1	1369.7	1539.11	1157.68	1446.09	1203.06	1381.2	1140.44	1249.05	1294.06	1177.74	944.595	964.21
		mean		113.333	124.579	199.064	211.783	328.942	487.042	512.869	638.536	697.517	915.982	886.818	911.738	1172.77	1164.4	1348.49	1366.96	1515.56	1673.13	1691.64	1868.38	1971.45	2172.74	2366.18	2350.92	2367.32	2506.63	2528.91	2549.43	2700.96	2621.5	2677.75	2576.04	2657.15	2519.95	2634.26	2778.12	2644.83	2634.23	2482.89	2503.46	2281.82	2335.45	2330.55	2068.37	1882.19	1881.1
		stdev		48.1472	70.17	25.6412	57.4676	30.5696	81.8387	107.388	156.29	184.557	233.634	267.481	287.622	341.976	401.527	509.403	543.334	662.503	723.168	704.422	763.025	889.806	880.846	988.209	949.863	860.581	824.317	1086.93	954.576	969.654	1065.35	836.396	909.144	943.522	975.16	890.314	867.588	1098.09	858.016	922.426	788.761	839.23	742.801	701.392	605.365	628.107	612.571
	unstimulated	1		67.5238	117.3	217.666	204.709	337.224	417.208	643.696	730.446	910.482	987.283	1066.08	1104.34	1296.52	1449.34	1517.64	1730.62	14481.6	18182.4	19645.7	19037.1	18949.7	17924.3	16785.3	16595.9	16283.4	15901.6	15541	14532.6	14471.6	14249.7	14532.3	13682.2	12771.4	12725.3	11976.7	12086.4	11469.6	11197	11014.2	10731.2	10332.4	9868.59	9467.2	9043.08	8426.2	8707.72
	PMA spiking after	2		75.4187	157.667	146.909	140.112	332.158	308.951	450.836	590.793	632.012	850.653	870.913	946.493	1098.45	1103.24	1287.84	1342.76	14568.9	18533.9	18643.4	17118.4	16935.5	16379.9	15309.7	15314.1	14413	13880.5	13763.7	13024.5	12588.6	12411	12611.5	11820.6	11164.8	11000.6	10422.2	10465.6	9369.33	9615.32	8635.47	8482.6	7995.89	8175.7	7964.68	7444.8	7093.11	7095.54
	30 min	3		151.718	43.0602	93.679	138.623	228.716	334.547	525.248	505.631	638.582	727.293	715.243	1061.65	1041.51	1070.97	1189.14	1337.72	15663.7	18946.5	19161.4	17688.2	17125.2	15885.6	15175.5	14322.2	14463.3	13748.7	13090.6	13042.8	12178.4	12184.5	12596.2	11611.9	10954.7	10320.4	10203	9623.51	9672.43	9217.82	8995.89	8899.22	8287.32	8437.79	8102.54	7747.79	7310.38	6799.1
		4		238.165	255.656	330.865	274.893	436.077	492.189	889.754	821.806	869.872	1010.59	1019.03	1102.14	1450.35	1673.48	1628.32	1873.27	12927.1	18974	19252.8	18404	17701.3	16880.2	16115.6	16374.9	15421.6	15118.1	15028	14182.7	13668.5	13508.7	13781.7	12785.4	11931.9	11834.5	11511.1	11242.2	10748.8	10677.4	10036.8	9704.63	9467.57	9222.09	8791.45	8781.89	8270.15	8235.42
		mean		133.206	143.421	197.28	189.584	333.543	388.224	627.383	662.169	762.737	893.955	917.818	1053.66	1221.71	1324.26	1405.74	1571.1	14410.3	18659.2	19175.8	18061.9	17677.9	16767.5	15846.5	15651.8	15145.3	14662.2	14355.8	13695.6	13226.8	13088.5	13380.5	12475	11705.7	11470.2	11028.2	10854.4	10315.1	10176.9	9670.59	9454.42	9020.78	8926.04	8581.46	8254.39	7774.96	7709.44
		stdev		79.6085	88.6083	102.52	64.681	84.69	83.2951	192.098	141.12	148.11	131.613	158.602	74.0901	187.561	289.024	202.385	272.861	1125.63	376.244	412.469	836.24	908.232	871.564	751.034	1048.19	889.382	1031.1	1126.63	777.68	1041	966.295	947.645	953.391	825.319	1040.92	852.65	1054.28	971.008	917.673	1074.87	990.88	1081.4	769.728	692.438	777.253	670.835	908.994
	unstimulated	1		226.933	287.668	356.489	360.989	397.653	664.817	721.824	786.016	829.732	918.783	939.313	1060.05	1248.62	1370.02	1368.97	1362.62	1549.77	1400.24	1423.85	1644.2	1900.02	1850.3	2186.41	2111.32	2213.24	2538.44	2492.71	2471.37	2513.98	2439.22	2707.87	10231.8	11780.6	15495.4	19544.8	21363.9	21125.5	21274.2	21665	21250.8	20971.5	20554	20286.3	18934	17984.1	17767.7
	PMA spiking after	2		328.812	323.032	312.074	401.237	464.351	507.852	550.61	555.336	590.347	854.713	879.903	968.053	1008.29	1247.91	1447.05	1439.55	1665.02	2072.39	2089.94	2346.01	2503.12	2509.26	2828.85	2646.26	2949.19	3022.62	3270.96	3302.74	3104.66	3285.18	3139.47	10827	20584.1	24423	24555.8	23731.7	23139.4	22099.4	21634.3	20687.6	19890.5	18989.6	17989.2	17710.6	17114.2	17125.6
	60 min	3		114.58	118.133	297.281	211.065	319.488	417.152	614.065	745.156	1007.63	1100.71	1154.95	1368.14	1288.29	1494.73	1740.81	1750.91	1786.36	1930.38	1954.22	2330.82	2194.59	2613.91	2948.85	2824.93	2886	3394.07	3315.71	3011.34	3580.98	3473.95	3752.14	15436.8	21076.2	22618.6	23320	23105	22391.3	22113.2	21796.1	20980.8	20128.8	19152.6	19152.5	18643.7	17583.9	17046.4
		4		198.523	312.553	443.224	398.75	711.424	957.548	979.324	1128.28	1106.01	1275.28	1212.76	1067.8	1319.03	1424.96	1590.02	1464.15	1472.28	1691.22	1731.68	1925.1	1996.13	2149.06	1975.38	1828.76	2232.83	2307.07	2155.52	1980.5	2274.26	2196.98	2994.85	10973.4	19710	25969.2	27369.7	27127.8	26284.9	25390.5	24418.7	23543.4	22251.8	22089.1	19911.4	18852.7	18101.6	17590
		mean		217.212	260.347	352.267	343.01	473.229	636.842	716.456	803.696	883.431	1037.37	1046.73	1116.01	1216.06	1384.41	1536.72	1504.31	1618.36	1773.55	1799.92	2061.54	2148.46	2280.64	2484.87	2352.82	2570.31	2815.55	2808.73	2691.49	2868.47	2848.83	3148.58	11867.2	18287.8	22126.6	23697.5	23832.1	23235.3	22719.3	22378.5	21615.7	20810.6	20196.3	19334.8	18535.2	17695.9	17382.4
		stdev		88.3773	95.962	65.6504	89.8704	169.474	237.021	188.96	238.589	226.385	189.773	161.914	174.086	141.479	104.33	163.986	169.994	137.168	294.414	290.978	339.717	266.357	349.209	476.885	462.585	401.913	487.478	576.552	585.915	589.408	625.53	440.54	2401.21	4374.72	4627.96	3245.98	2414.71	2196.43	1823.48	1361.93	1305.58	1066.83	1444.08	1013.52	563.201	446.681	351.376
	unstimulated	1		77.2997	82.6743	160.689	164.59	321.154	501.717	644.474	894.236	1017.91	1303.72	1442.36	1741.91	1783.45	1799.98	2217.76	2256.72	2587.62	2665.24	3030.39	2982.21	3386.48	3545.43	3642.36	3673.45	3984.35	4027.51	4058.35	4002.36	4273.61	3995.88	3850.2	3839.85	4187.78	4077.24	4131.38	3997.01	4104.16	3544.75	3605.93	3437.05	3320.58	3295.58	3063	2952.42	2494.32	2344.37
	PMA spiking after	2		61.7378	77.6573	163.424	240.196	242.791	480.902	514.825	676.946	810.292	1114.19	1119.03	1405.02	1534.59	1674.52	1797.22	2103.36	2355.8	2344.5	2368.98	2607.36	2829	2810.19	3250.04	3234.21	3450.62	3558.01	3479.57	3727.75	3884.23	3907.24	3934.31	3749.27	4100.41	4060.89	3880.28	3889.72	3713.32	3802.39	3501.02	3899.01	3502.42	3288.45	3134.84	3170.14	2800.06	2893.24
	120 min	3		167.243	79.2142	80.522	182.397	325.538	413.41	648.593	896.356	852.962	1032.68	1145.44	1179.25	1320.3	1507.02	1690.88	1818.23	1879.81	2108.39	2332.7	2400.69	2619.1	2626.77	2955.54	3373.29	3246.52	3524.95	3406.37	3470.88	3617.29	3378.32	3666.04	3577.84	3744.61	3596.01	3647.46	3646.32	3814.81	3607.12	3421.19	3650.5	3498.34	3186.18	3455.47	3092.85	2950.44	2713.55
		4		163.583	138.545	245.58	289.109	326.215	476.64	745.914	813.326	870.102	1168.79	1124.21	1240.82	1272.79	1378.04	1579.95	1567.4	1721.67	1819.48	1959.52	2140.51	2286.68	2535.81	2837.57	2738.22	2871.69	3153.04	3300.23	2937.52	3500.1	3230.63	3403.47	3434.06	3306.59	3419.84	3431.67	3286.79	3431.79	3324.43	3389.06	3248.93	3069.41	2944.1	2990.71	2643.11	2421.56	2695.38
		mean		117.466	94.5228	162.554	219.073	303.924	468.167	638.451	820.216	887.817	1154.85	1207.76	1391.75	1477.79	1589.89	1821.46	1936.43	2136.23	2234.4	2422.89	2532.7	2780.31	2879.55	3171.38	3254.79	3388.29	3565.88	3561.13	3534.63	3818.8	3628.01	3713.5	3650.25	3834.85	3788.49	3772.7	3704.96	3766.02	3569.67	3479.3	3558.87	3347.68	3178.58	3161	2964.63	2666.6	2661.63
		stdev		55.7478	29.4231	67.3963	56.759	40.8175	38.1134	94.8171	103.037	90.3023	113.923	156.817	252.14	233.44	185.336	278.699	305.835	403.97	358.6	445.275	355.374	461.69	458.353	358.713	390.122	464.093	358.365	339.558	453.384	343.176	380.155	235.099	180.494	400.95	331.929	301.226	315.031	277.613	196.913	96.6557	279.877	203.97	164.113	204.939	232.522	250.399	229.588
	PMNs + PMA	1		137.435	1739.07	8382.48	17146.5	19927.2	19565.2	18037.5	16805.4	15910	14952.2	14692.5	13674.1	12982.2	12840.5	12148.6	13370.1	11508.6	11599.4	11467.8	11101.6	11532.9	11052	10734	10389	10301	10225	10228	9602.39	9551.04	9346.52	9569.63	8889.3	8171.7	8069.87	8029.67	7499.92	7659.23	7571.55	7330.97	6889.77	6507.35	6177.86	6127.86	5609.2	5662.97	5067.32
		2		128.964	1281.97	8584.92	16620.3	18727.4	17465	16062	15416.7	14517.8	14125.2	13473.8	12640.8	12143.9	12106	11956.9	11825.1	10977.5	11044.2	11116.7	11017.6	10734.9	10704.7	10342.8	9925.1	9530.47	9914.4	9856.52	9504.79	9236.64	8623.11	9079.09	8465.68	8354.67	8146.74	7605.58	7275.01	7324.53	6964.75	6777.98	6468.48	6232.62	6049.95	5899.31	5435.01	4789.59	5030.99
		3		123.589	954.484	5835.32	13304.1	16469.5	16401.4	16529.5	14749	14234.2	13741.5	13439.3	13086.4	12367.3	13082.6	12224.7	12455.5	11505.8	10876.6	11233.3	11181.8	10651.8	11020.1	10191.4	10458.2	10060.3	10184.5	9734.42	9584.09	9652.14	9294.32	9401.43	9388.69	8572.23	8528.13	8366.07	8186.34	7469.72	7140.2	7169.64	6643.81	6726.47	5988.41	6155.16	5791.44	5403.28	5179.24
		4		134.514	1272.22	6911.31	14814	17748.6	17751.8	16510.1	15451	14785.4	14179	13354	12780.6	12667.2	12233.2	11827.4	12402.2	11768.9	11027	10995.4	10895.2	10680.5	10590.6	10218	10486.3	10075	10333.1	9850.42	9450.69	9431.34	9002.71	9676.43	9511.09	8731.57	8299.51	7998.22	7814.33	7309.66	7289.4	7074.24	6794.2	6332.97	6253.85	6258.11	5561.7	5449.84	5110.95
		mean		131.125	1311.94	7428.51	15471.3	18218.1	17795.9	16784.8	15605.5	14861.8	14249.5	13739.9	13045.5	12540.2	12565.6	12039.4	12513.2	11440.2	11136.8	11203.3	11049.1	10900	10841.8	10371.5	10314.7	9991.67	10164.2	9917.35	9535.49	9467.79	9066.66	9431.64	9063.69	8457.54	8261.06	7999.88	7693.9	7440.78	7241.48	7088.21	6699.06	6449.85	6117.52	6110.11	5599.34	5326.42	5097.12
		stdev		6.13087	322.849	1297.83	1756.44	1467.25	1314.85	862.619	862.722	734.116	507.37	637.06	458.536	364.436	470.667	180.749	638.595	332.223	317.455	201.314	122.533	423.322	229.4	250.485	262.899	326.607	177.985	214.6	70.6425	178.582	332.153	260.875	480.909	245.311	202.013	311.158	395.853	162.547	256.956	232.38	184.067	216.545	120.363	151.311	147.672	375.318	63.7604
	PMNs+3uM clys	1		217.099	437.394	829.65	1591.28	2604.8	3606.58	4322.88	4259.59	4419.73	3978.84	3795.14	4052.87	3887.94	3807.28	3731.69	4239.02	3996.44	4187.64	4123.24	4226.62	4178.16	4104.91	4036.15	4071.84	3913.22	4068.58	4002.34	4022.32	3857.69	3624.34	3701.52	3486.58	3414.92	3102.81	2902.11	3066.43	2780.1	2652.65	2393.18	2078.46	2143.3	1965.49	1819.58	1429.92	1179.44	1328.56
		2		263.438	400.601	862.76	1310.68	2247.99	3307.24	3749.79	3474.46	3286.23	3448.01	3316.28	3358.24	3242.03	3563.57	3498.12	3701.25	3720.62	3578.02	3627.77	3827.84	3940.68	3876.01	3736.47	3880.39	3555.71	3734.11	4013.02	3439.55	3557.4	3327.58	3581.57	3274.39	2966.85	2834.89	2930.1	2949.57	2888.55	2539.15	2334.51	1996.19	2126.3	1980.2	1700.97	1526.68	1187.9	1203.7
		3		441.667	618.38	1121.52	1848.66	2229.6	3237.26	3409.18	3773.77	3815.38	3711.73	3491.79	3573.78	3396.24	3606.02	3385.19	3578.77	3736.7	3833.62	3738.8	3794.1	3586.62	3656.85	3779.63	3639.71	3807.12	3959.72	3722.42	3620.18	3368.27	3500.04	3219.07	3389.08	3268.31	3143.81	2824.5	2866.28	2702.72	2389.89	2461.08	2026.3	2066.2	1765.21	1557.52	1470.94	1203.27	1252.7
		4		122.942	376.908	744.665	1737.08	3175.33	4414.61	5093.55	5019	4580.73	4435.13	4256.81	4522.32	4553.4	4486.93	4971.79	4674.16	4502.62	4631.23	4268.46	4261.8	4153.52	4319.29	4382.52	4213.61	4194.63	4011.34	3692.27	3606.41	3573.47	3322.59	3171.92	3010.41	2862.98	2621.69	2536.57	2337.44	2068.17	2092.14	1583.7	1681.1	1114.29	911.808	853.876	832.553	408.685	367.74
		mean		261.286	458.321	889.649	1621.92	2564.43	3641.42	4143.85	4131.7	4025.52	3893.43	3715.01	3876.81	3769.91	3865.95	3896.7	4048.3	3989.1	4057.62	3939.56	4027.59	3964.74	3989.27	3983.69	3951.39	3867.67	3943.44	3857.52	3672.12	3589.2	3443.63	3418.52	3290.11	3128.26	2925.8	2798.32	2804.93	2609.88	2418.46	2193.12	1945.51	1862.52	1655.68	1482.98	1315.03	994.825	1038.17
		stdev		133.708	109.57	162.386	232.724	442.37	539.771	736.886	674.224	592.837	421.168	411.817	519.109	590.501	427.417	731.108	506.286	364.94	456.846	305.195	250.922	273.703	286.133	296.971	248.632	264.552	146.463	173.889	247.484	201.788	146.01	262.847	205.649	257.044	244.682	180.127	322.291	369.098	242.701	409.557	179.521	499.917	505.515	432.875	324.083	390.884	449.899
	PMNs+3uM clys	1		268.512	360.019	680.984	1395.51	2710.26	4370.49	5260.67	5638.63	5737.96	5515.33	5188.21	5287.34	5146.92	5217.31	5338.38	5247.82	5607.06	9006.32	11252.5	11666.5	14575.1	16691.9	18332.2	18519.6	18697.9	17886.4	17374.9	16781.7	15482.9	14833.1	14047	13948.3	13071.3	12579.9	11984.2	11545.3	11310.7	10501.1	9759.79	10125.7	9322.87	9153.89	9080.4	8391.55	8219.82	7786.04
	PMA spiking after	2		331.41	342.865	650.773	1602.86	2966.53	4164.79	4564.33	4938.82	4906.44	5129.05	5137.01	5107.17	5217.89	5201.68	5432.92	5345.56	6163.01	10305.8	12015.4	14339.5	17248.1	18422	19382.1	20247.6	19361.4	18513.1	18769.5	17702.4	16852.1	16940.6	16058	15927.5	15950.8	14149.6	14316.4	13546.8	13105.7	12646.9	12371.3	12019.8	11389.4	11191.1	11254.4	10793.4	10451.5	9958.02
	30 min	3		242.989	512.896	843.87	1474.38	2284.27	3528.64	4247.35	4218.68	4103.11	4051.52	4097.86	3819.72	4099.31	4008.85	4117.11	3742.06	4775.9	8311.52	9839.29	10578.7	12287.7	14524.9	15818.3	17987.3	16893.7	17181.5	16769.2	16584.6	15736.3	15164.4	14630.8	15155.6	14374.8	13600	12924.8	12691.3	12113.9	11380.6	11479.3	10952.5	10590.9	10113.8	10080.5	9702.18	9344.45	8932.54
		4		231.848	435.205	891.1	1545.81	2726.56	3782.6	4282.1	4372.22	4325.75	4408.67	4421.47	4691.13	4046.44	4550.66	4332.75	4498.2	4608.89	6992.11	8159.42	9433.31	11656.3	13730.2	16580.3	17831.9	17922.8	18039.3	18067.6	17110.4	16723.3	16298.1	15912.4	15942.7	14561.9	13592.2	13680.6	13384.9	12739.3	12495.5	12147	11408.4	10897.7	11061	10489.8	9828.38	9639.36	9750.92
		mean		268.689	412.746	766.682	1504.64	2671.91	3961.63	4588.62	4792.08	4768.32	4776.15	4711.14	4726.34	4627.64	4744.63	4805.29	4708.41	5288.72	8653.93	10316.6	11504.5	13941.8	15842.2	17528.2	18646.6	18218.9	17905.1	17745.3	17044.8	16198.7	15809.1	15162.1	15243.5	14489.7	13480.5	13226.5	12792.1	12317.4	11756	11439.3	11126.6	10550.2	10379.9	10226.3	9678.88	9413.77	9106.88
		stdev		44.541	77.8844	118.627	89.7537	283.739	377.7	469.986	643.752	729.761	666.097	538.201	653.95	641.605	580.608	677.001	747.205	728.212	1382.23	1697.35	2098.45	2535.89	2127.06	1623.33	1107.21	1061.22	551.247	864.644	489.131	690.005	981.092	981.719	938.44	1178.29	654.607	1004.73	910.248	786.188	1009.33	1182.06	797.774	881.842	947.95	905.68	986.952	923.402	985.603
	PMNs+3uM clys	1		269.165	423.685	848.21	1722.61	2894.89	3859.91	4874.32	4900.48	4812.68	4906.81	4960.91	4929.39	4890.31	4928.26	4795.88	4841.81	5011.59	4857.76	4817.75	5007.43	4945.05	4578.28	4627.75	4495.35	4622.48	4330.45	4411.9	3950.82	3880.53	3823.98	3517.69	3441.74	3788.95	4268.38	5352.82	6078.65	7286.31	8734.33	11142.2	12630	15119.6	16205.7	15895.2	16673.4	16344.9	16766
	PMA spiking after	2		160.073	434.107	898.85	1806.99	2941.51	4197.93	4856.55	5017.1	5136.96	5358.56	4957.68	4944.97	5051.64	4843.31	4841.69	5029.65	5238.79	5500.01	5249.86	4960.74	5388.91	5114.13	5076.92	4860.27	4868.54	4807.73	4713.88	4501.25	4242.08	4332.74	3771.11	4230.49	4611.79	5542.56	6953.29	7878.33	8991.11	11130.4	12909.5	14263.9	14723.6	15661.1	16068.3	15245.9	15417.6	15279.9
	60 min	3		470.111	822.655	1603.77	2717.26	3526.91	4070.54	4220.16	4309.49	4757.72	4814.84	4838.8	5186.33	5287.44	5096.15	5188.52	4886.92	4346.87	4822.11	4898.91	4675.44	4903.44	4703.36	4526.84	4323.36	4293.66	4346.59	4354.53	3847.74	3945.1	3578.69	3459.12	3725.37	4256.54	6027.83	7781.33	10274.7	13004.5	15876.7	17670.3	19180.1	20081.5	20890.8	20808.3	20384	19265.7	19101.3
		4		191.956	402.69	1096.54	2018.4	3297.21	4308.84	4982.03	4690.47	4879.68	4599.48	4660.25	4500.67	4550.31	4752.48	4488.52	4879.28	5018.63	5309.3	4822.56	5032.32	4824.61	4564	4829.93	4259.57	4578.61	4347.37	4270.01	4252.5	3955.38	3686.7	3664.6	3573.93	4177.74	4881.62	5684.93	7422.29	8662.9	10318.1	11650.6	14038.3	15002.3	15432.4	15618.3	15561.7	15656.7	15799
		mean		272.826	520.784	1111.84	2066.31	3165.13	4109.3	4733.27	4729.38	4896.76	4919.93	4854.41	4890.34	4944.93	4905.05	4828.66	4909.42	4903.97	5122.29	4947.27	4918.99	5015.5	4739.95	4765.36	4484.64	4590.82	4458.03	4437.58	4138.08	4005.77	3855.52	3603.13	3742.88	4208.75	5180.1	6443.09	7913.5	9486.21	11514.9	13343.1	15028.1	16231.7	17047.5	17097.5	16966.2	16671.2	16736.6
		stdev		139.269	201.671	345.01	451.445	300.758	192.673	346.534	310.848	167.719	319.531	141.361	285.168	309.52	146.227	286.612	82.545	386.089	335.524	205.124	165.05	253.899	257.193	242.945	269.494	235.644	233.26	193.2	296.843	160.984	333.601	141.462	345.108	337.599	768.19	1127.64	1749.72	2459.07	3073.39	2978.88	2860.87	2571.87	2582.65	2480.78	2359.32	1773.76	1692.51
	PMNs+3uM clys	1		199.327	400.631	910.78	1563.11	2913.02	3811.64	4145	4265.83	4144.99	3978.25	4276.7	4022.18	4261.76	4107.4	4033.34	4032.55	4041.54	4113.57	3926.1	4078.45	4095.77	4114.73	3963.16	3592.27	3838.62	3893.08	3785.88	3280.9	3314.05	3167.4	3180.09	3307.8	3236.46	2920.48	2783.06	2836.68	2369.36	2523.9	2250.26	2141.76	1894.88	1560.8	1486.44	1270.68	1276.58	1137.62
	PMA spiking after	2		325.409	457.384	810.83	1311.6	1868.06	2332.27	3090.36	3049.53	3272.02	3313.26	3181.34	3233.36	3534.05	3362.93	3402.27	3418.07	3400.89	3307.01	3312.62	3759.13	3440.2	3222.11	3474.58	3222.71	3329.51	3264.77	3026.15	2938.42	2887.64	3003.84	3081.49	2820.96	2680.96	2791.14	2404.72	2371.41	2283.76	2058.5	1720.79	1757.58	1441.47	1528.94	1328.27	1309.2	1003.02	917.37
	120 min	3		291.374	504.363	791.37	1438.09	2599.34	3676.9	4240.71	4520.74	4175.4	4105.48	4107.76	4031.73	4078.55	4099.44	3974.3	4280.79	4098.03	4346.17	3978.13	4099.91	4214.92	4051.43	4250.78	4178.57	3962	3793.96	3914.39	3757.3	3745.47	3736.55	3675.7	3714.96	3262.5	3146.11	2900.15	3019.08	2814.89	2616.59	2475.07	2194.99	1966.33	1712.02	1878.65	1597.42	1522.1	1189.68
		4		144.432	246.584	526.421	1306.37	2250.3	3397.7	4038.89	4211.58	4086.54	3823.4	3892.68	3622.26	3822.15	3674.48	4053.49	3841.93	3982.98	3857.25	3809.58	3778.77	3759.02	3442.35	3359.93	3361	3470.72	3364.39	2905.92	2967.02	2828.14	2663.74	2533.83	2469.29	2500.8	2566.55	2157.44	1875.38	1856.76	1596.24	1452.52	1485.58	1139.3	1195.87	987.747	1013.14	805.545	856.48
		mean		240.135	402.241	759.85	1404.79	2407.68	3304.63	3878.74	4011.92	3919.74	3805.1	3864.62	3727.39	3924.13	3811.06	3865.85	3893.34	3880.86	3906	3756.6	3929.07	3877.48	3707.66	3762.11	3588.64	3650.21	3579.05	3408.09	3235.91	3193.82	3142.88	3117.78	3078.25	2920.18	2856.07	2561.34	2525.64	2331.19	2198.81	1974.66	1894.98	1610.49	1499.41	1420.27	1297.61	1151.81	1025.29
		stdev		83.1093	112.103	164.176	121.854	450.207	670.768	532.011	655.598	433.383	347.587	481.866	380.632	316.44	360.765	310.875	364.244	323.409	446.468	304.265	185.266	349.649	443.483	417.789	421.804	298.762	310.726	515.467	380.646	426.709	447.941	468.142	546.237	387.437	242.425	342.353	512.137	392.749	470.107	470.264	335.357	390.763	217.547	369.697	239.213	313.431	163.08
	PMNs+15uM clys	1		54.0077	269.544	535.199	1486.9	2929.06	5603.03	7232.6	7517.76	7296.92	6444.37	6121.67	5816.53	5372.78	5302.59	5076.71	5186.21	5101.29	5250.32	5108.06	4983.94	5092.32	5058.37	4626.33	4695.73	4436.01	4200.8	4108.27	3824.03	3705.93	3338.98	3151.24	3115.18	2929.39	2630.57	2502.07	2326.99	2323.42	1987.1	1860.17	1731.1	1352.87	1166.31	1211.59	838.863	686.805	564.86
		2		239.171	318.633	637.854	1015.41	1863.62	3536.91	5487.77	5814.65	5694.03	5129.24	5191.61	4967.72	4584.16	5107.88	4809.87	4787.21	4954.3	4962.84	4894.31	4741.72	4842.82	4974.54	4800.37	4643.45	4593.41	4586.44	4177.34	3989.79	4140.66	3640.11	3761.74	3697.23	3175.15	3527.7	3140.09	3260.88	2634.99	2521.32	2345.33	2420.28	2395.43	1839.16	1844.85	1686.33	1403.88	1186.59
		3		166.489	275.344	294.869	455.651	1114.52	2366.71	3622.71	4209.42	4857.68	5191.47	5026.51	5348.27	5139.47	5496.11	5101.76	5197.13	5064.15	5377.06	4956.99	5191.42	5381.96	5025.31	5037.55	4909.7	4752	4711.32	4948.39	4600.67	4673.7	4407.51	4307.88	4221.63	4076.14	4123.14	4032.22	3729.48	3397.01	3063.14	2777.15	2774.94	2479.19	2029.91	1760.76	1656.07	1468.67	1344.2
		4		92.7537	284.683	534.452	923.606	1846.63	3318	4475.36	4738.26	5219.59	5068.36	4938.81	4727.86	4460.62	4913.93	4815.47	4468.74	4883.98	4920.32	4571.1	4616.57	4723.48	4597.12	4888.19	4279.76	4197.38	4628.69	4112.09	3947.66	3505.34	3746.05	3793.2	3413.34	3254.93	3522.43	3377.44	2900.13	2810.98	2649.67	2435.74	2480.4	2209.35	2199.85	1847.8	1557.91	1322.29	1406.03
		mean		138.105	287.051	500.594	970.389	1938.46	3706.16	5204.61	5570.02	5767.06	5458.36	5319.65	5215.1	4889.26	5205.13	4950.96	4909.83	5000.93	5127.63	4882.61	4883.42	5010.14	4913.84	4838.11	4632.16	4494.7	4531.81	4336.53	4090.54	4006.4	3783.16	3753.51	3611.84	3358.9	3450.96	3262.95	3054.37	2791.6	2555.31	2354.6	2351.68	2109.21	1808.81	1666.25	1434.8	1220.41	1125.42
		stdev		81.9533	21.9589	145.496	422.67	747.038	1362.79	1552.11	1460.2	1075.87	659.259	544.855	475.413	437.117	250.614	160.018	350.487	99.8675	221.661	226.227	255.771	291.647	213.94	171.813	261.65	236.496	226.687	409.141	347.287	517.899	450.536	473.18	470.889	497.824	615.322	632.17	591.972	451.153	443.777	378.453	441.793	516.683	452.962	305.781	401.052	360.746	384.957
	PMNs+15uM clys	1		172.288	287.223	738.734	1440.12	2867.24	4565.36	6042.45	6381.69	6438.69	5761.32	5745.43	5683.14	5284.56	5459.19	5475.82	5926.35	5537.13	5753.07	6024.92	7261.93	8822.95	10417.9	11524.4	11629.6	12220.6	11783.5	11619.4	11784.7	11274.8	11217.3	10975.5	10612.1	10658.9	10223	9882.47	9409.21	8897.99	8872	8504.67	8360.84	8012.61	8100.61	7571.53	7413.01	7285.52	6745.36
	PMA spiking after	2		129.281	287.905	613.385	1299.36	2159.98	3769.01	4597.44	4914.82	4759.74	5027.2	4731.1	4508.85	4663.9	4934.05	4637.09	5357.69	5012.31	5219.58	5874.21	7143.85	8321.55	9719.27	10514.2	11285.9	11572.5	11446.5	12027.8	11084.2	11209	10919.4	10491.2	9775.09	9452.64	9415.15	9308.87	9022.05	8833.29	8431.65	8483.57	8214.86	7647.27	7718.04	7341.54	7188	6593.95	6746.43
	30 min	3		228.806	301.342	620.971	1297.86	2204.01	3773.79	4053.32	4157.49	4081.09	4221.59	4057.71	4121.61	4009.74	4390.44	4471.69	4966.69	4833.59	5005.88	6051.91	7305.37	9229.15	10974	11961.2	12029.9	12254	11923.5	12014.1	11092	10949	10513.7	10167.1	9671.89	9132.14	9369.55	9219.07	8630.57	8325.02	7932.77	7766.54	7565.74	7577.82	7573.27	6942.96	6949.81	6311.34	5984.9
		4		230.486	363.93	607.692	1113.61	2021.42	3448.27	4454.53	4655.33	5034.2	4940.01	4776.06	4522.05	4588.62	4700.79	4718.28	4822.54	5152.09	5460.16	6346.74	7971.89	10142.4	11869.7	12426.5	12706.2	12424.5	12421	12202.6	11736.9	11020.4	11154.9	10283.6	9651.99	9150.04	9037.44	9271.77	8954.43	8381.34	8295.66	7748.23	7831.01	8052.16	7130.51	6763.43	6801.71	6221.72	6365.3
		mean		190.215	310.1	645.196	1287.73	2313.17	3889.11	4786.94	5027.33	5078.43	4987.53	4827.58	4708.92	4636.71	4871.12	4825.72	5268.32	5133.78	5359.67	6074.44	7420.76	9129	10745.2	11606.5	11912.9	12117.9	11893.6	11966	11424.4	11113.3	10951.3	10479.4	9927.76	9598.44	9511.3	9420.54	9004.07	8609.41	8383.02	8125.75	7993.11	7822.46	7630.61	7154.86	7088.14	6603.13	6460.5
		stdev		48.8035	36.4707	62.5958	133.888	377.489	475.877	868.123	956.026	991.382	629.615	694.529	675.521	521.489	450.87	445.381	493.522	298.829	321.276	197.652	373.705	770.842	908.56	816.103	610.028	374.404	404.584	246.471	388.887	153.694	318.706	356.896	459.396	722.13	503.478	310.146	319.598	297.934	388.082	425.507	362.087	244.581	400.804	368.141	268.756	481.785	364.307
	PMNs+15uM clys	1		200.971	477.395	853.91	1810.92	2913.82	4652.66	5342.18	5199.41	5155.28	5092.96	5002.09	4827.34	5132.04	5363.95	5139.24	5247.16	5152.58	5321.02	5233.14	5441.43	5540.58	5202.22	5528.57	5473.9	5079.56	5314.59	5176.64	4616.22	4911.99	4507.87	4146.91	4172.75	4228.67	4595.6	5181.84	6019.04	7634.58	8830.17	10265.9	11373.3	11585.6	11824	11632.2	11478.9	11279.8	11105
	PMA spiking after	2		205.88	295.579	655.374	1055.08	1946.82	3323.53	4083.54	4292.59	4122.31	3840.17	3848.9	3755.03	3803.21	3717.05	3792.56	4185.08	4339.63	4267.94	4080.14	4126.46	4154.25	3859.09	3609.76	3666.36	4061.28	3672.45	3515.61	3413.74	3340.86	2949.16	2828	2918.95	2950.78	3236.46	3793.41	4389.73	4920.57	5706.12	6143.79	7223.31	7343.76	7256.34	7342.58	7196.13	6858.72	6613.2
	60 min	3		186.896	369.824	652.258	1131.09	2004.2	3278.49	4621.97	4720.41	4145.36	3946.33	3811.27	3383.02	3472.32	3429.65	3358.52	3609.86	3566.73	3921.17	4006.7	3842.67	3649.25	3447.12	3706.61	3597.49	3446.65	3660.3	3353.19	3342.79	3319.03	3328.87	2786.49	3166.31	3726.24	5071.87	6608.17	7984.72	9336.13	10664.7	10531.8	10727.3	10357.9	10280.3	9851.2	9495.88	9386.36	8903.04
		4		132.545	181.044	426.988	1317.23	3369.37	5944.24	7073.24	6806.29	6314.21	5803.37	5455.33	5106.07	4980.4	4967.75	4752.27	5079.05	4767.62	4898.76	4505.19	4591.31	4496.06	4491.76	4146.3	3804.11	4056.79	4041.54	3898.17	3282.03	3594.06	3140.89	2437.1	2906.17	3488.38	4369.22	5150.44	5867.88	6930.22	7452.42	7608.22	7630.19	7619.88	7501.92	7426.83	7439.39	7182.26	6860.82
		mean		181.573	330.961	647.133	1328.58	2558.56	4299.73	5280.24	5254.67	4934.29	4670.71	4529.4	4267.87	4347	4369.6	4260.65	4530.29	4456.64	4602.22	4456.29	4500.47	4460.03	4250.05	4247.81	4135.47	4161.07	4172.22	3985.91	3663.7	3791.48	3481.69	3049.62	3291.04	3598.52	4318.29	5183.46	6065.34	7205.37	8163.36	8637.42	9238.54	9226.77	9215.63	9063.2	8902.57	8676.77	8370.52
		stdev		33.661	124.74	174.466	339.895	698.847	1268.18	1301.81	1098.73	1038.39	944.411	828.568	828.965	832.317	940.894	825.945	770.585	679.871	627.211	562.585	699.105	799.948	766.507	885.185	896.415	676.967	781.861	826.045	637.294	757.36	701.459	752.236	599.874	530.754	778.403	1149.37	1475.67	1827.6	2101.18	2122.73	2115.16	2079.35	2214.55	2070.34	2003.52	2067.04	2091.92
	PMNs+15uM clys	1		155.644	-11.0938	39.373	41.2948	76.5485	204.525	410.246	515.532	656.162	716.993	904.843	1004.51	1046.7	1375.14	1380.22	1401.9	1639.72	1738.53	1622.83	1490.4	1650.21	1648.54	1774.24	1757.64	1704.23	1762.74	1900.49	1718.69	1932.69	1952.92	1781.56	1820.17	1778.93	1811.15	1983.43	1818.6	2023.25	1884.91	1864.57	1863.04	1896.33	1817.04	1825.42	1598.22	1640.6	1878.87
	PMA spiking after	2		104.818	249.843	224.291	290.513	280.115	426.601	597.403	579.529	478.594	821.423	799.483	903.933	1092.54	1040.63	1197.36	1269.13	1185.06	1388.79	1364.88	1504.57	1606.92	1728.64	1500.73	1431.07	1731.21	1526.46	1665.33	1780.65	1724.28	1666.6	1833.42	1985.2	1814.14	1818.61	1795.5	1963.6	2023.52	1880.79	1679.9	1800.92	2103.53	2095.59	1875.02	1809.93	1950.92	1978.79
	120 min	3		37.8077	36.0272	81.362	127.975	257.577	370.619	425.508	534.549	735.312	906.773	951.063	1134.64	1240.64	1401.63	1432.41	1392.78	1484.1	1572	1778.75	1778.52	1751.83	1882.7	1792.52	1857.77	1760.56	1976.4	1914.24	1876.62	2074.02	2100.81	1814.58	1985.65	1792.37	2125.16	1969.79	1883.08	1985.65	2073.69	1868.9	1997.75	2155.43	2101.45	1992.67	2014.12	1706.29	2107.75
		4		10.4467	-5.18675	-65.794	29.8007	70.5905	219.718	411.752	551.346	539.592	714.813	839.403	1047.75	1085.5	1161.93	1146.09	1416.82	1442.61	1333.69	1441.11	1677.12	1512.18	1703.8	1603.38	1699.86	1856.72	1582.05	1690.76	1695.55	1765.39	1647.83	1738.53	1883.75	1696.23	1846.52	1697.44	1804.19	1869.63	1727.83	1756.1	1707.63	1740.65	1859.91	1978.01	1888.59	1810.62	1921.99
		mean		77.179	67.3975	69.808	122.396	171.208	305.365	461.227	545.239	602.415	790	873.698	1022.71	1116.35	1244.83	1289.02	1370.16	1437.88	1508.25	1551.89	1612.66	1630.28	1740.92	1667.72	1686.59	1763.18	1711.91	1792.71	1767.88	1874.09	1842.04	1792.02	1918.69	1770.42	1900.36	1861.54	1867.37	1975.51	1891.8	1792.37	1842.33	1973.98	1968.5	1917.78	1827.72	1777.11	1971.85
		stdev		65.6351	123.423	120.156	120.341	113.144	110.243	91.0432	27.1409	115.223	92.3877	67.4274	95.9084	85.2795	173.337	138.695	68.0767	188.694	184.242	185.96	139.398	99.4399	100.274	140.175	182.407	66.4675	203.137	132.923	80.9089	160.898	221.926	41.6073	81.3105	51.5423	150.638	138.883	72.749	72.7953	141.585	91.3504	121.714	191.642	151.173	80.8186	174.582	135.379	99.4121
	PMNs+4uM ionomycin	1		2847.87	3259.37	2706.6	2328.98	2146.22	1468.61	872.454	228.987	-109.987	-136.169	-162.317	-199.844	-250.57	-149.889	-168.08	-123.018	-139.575	-126.682	-135.179	-36.49	-111.37	-136.675	-168.463	-224	-178.933	-79.6453	-153.44	-273.527	-112.066	-192.114	-164.011	-209.233	-145.789	-90.1653	-178.832	-128.105	-170.588	-158.155	-147.935	-196.944	-123.543	-173.48	-32.7385	-134.449	-283.817	-9.43725
		2		3124.34	2999.94	2140.5	1918.03	1549.3	1125.82	378.637	-31.54	-111.452	-180.239	-198.056	-173.906	-257.522	-152.276	-297.765	-129.171	-230.824	-216.212	-226.042	-123.741	-146.574	-59.2743	-210.057	-267.262	-295.919	-290.694	-203.591	-334.523	-129.036	-248.398	-210.835	-256.504	-194.045	-160.146	-201.414	-79.9567	-218.661	-175.504	-204.634	-145.584	-168.597	-209.341	-99.1915	-165.278	-225.028	-127.051
		3		3188.98	2779.95	2117.97	1530.8	1205.79	796.128	282.305	-32.017	-104.284	-185.594	-299.915	-210.098	-202.656	-236.667	-183.409	-169.621	-258.896	-192.865	-309.371	-94.276	-321.738	-294.109	-169.14	-302.431	-228.483	-139.824	-311.937	-298.067	-272.585	-283.527	-272.084	-233.324	-212.381	-146.865	-206.348	-213.825	-245.743	-196.079	-246.551	-202.277	-184.855	-180.322	-124.288	-226.615	-261.419	-114.921
		4		1909.57	1755.3	1491.19	1317.33	1211.48	935.928	519.75	239.858	35.958	-58.4483	-147.18	-111.513	-67.8098	-130.171	-146.81	-82.419	-39.582	-19.949	-114.523	-46.17	-75.5092	17.6117	-87.7072	-66.4112	-62.2705	-18.4032	-56.7568	-51.563	-40.6115	-248.456	-68.5882	-33.487	-79.2532	-50.3613	63.1958	-159.226	-10.4178	-12.841	-31.2988	-103.436	62.577	1.093	-69.4325	-32.066	-209.372	35.2797
		mean		2767.69	2698.64	2114.07	1773.78	1528.2	1081.62	513.286	101.322	-72.4412	-140.113	-201.867	-173.84	-194.639	-167.25	-199.016	-126.057	-167.219	-138.927	-196.278	-75.1693	-163.798	-118.112	-158.842	-215.026	-191.402	-132.142	-181.431	-239.42	-138.574	-243.124	-178.88	-183.137	-157.867	-111.885	-130.85	-145.278	-161.352	-135.645	-157.605	-162.06	-103.605	-140.513	-81.4125	-139.602	-244.909	-54.0325
		stdev		590.899	658.711	496.583	445.885	442.212	291.23	258.538	153.755	72.3323	58.7746	68.7576	44.255	88.0008	47.3258	67.5215	35.6886	99.1727	87.9166	89.6156	41.0744	109.217	133.17	51.2568	104.14	98.5382	116.748	106.223	127.721	97.2097	37.8183	85.8167	101.616	59.4605	51.0218	129.917	56.1397	105.313	83.3237	93.3985	46.6995	113.783	95.675	39.4421	81.2836	33.8848	79.5919
	PMNs+4uM ionomycin	1		3553.98	3459.52	2579.03	2251.65	1887.01	1130.31	532.385	81.227	-138.534	-131.205	-152.578	-202.868	-159.339	-64.5635	-130.001	-132.895	-245.448	-219.261	-202.885	-216.605	-225.152	-354.505	-251.982	-280.223	-327.527	-307.249	-290.924	-323.101	-298.079	-222.103	-269.349	-233.191	-331.039	-267.02	-74.9272	-213.193	-266.942	-237.467	-307.78	-316.415	-174.465	-294.598	-208.412	-213.912	-280.16	-158.593
	PMA spiking after	2		3838.54	4415.31	3708.28	3108.93	2615.08	1912.28	1186.44	483.83	19.518	-105.139	-231.884	-278.371	-250.137	-192.011	-248.974	-152.332	-206.647	-255.605	-299.886	-285.228	-338.604	-353.158	-293.456	-463.336	-345.801	-290.785	-318.013	-339.142	-273.851	-183.077	-251.64	-279.045	-228.554	-254.503	-214.053	-287.464	-222.425	-272.32	-358.714	-99.5567	-246.795	-184.24	-201.947	-65.911	-324.481	-196.254
	30 min	3		3602.57	3496.08	3039.38	2807.49	1822.99	999.128	270.019	-15.635	-125.577	-140.54	-161.452	-286.36	-201.842	-216.028	-190.546	-52.377	-211.736	-227.886	-268.273	-290.325	-312.974	-384.809	-368.948	-377.056	-335.343	-229.467	-360.841	-481.745	-283.142	-414.775	-223.249	-287.532	-200.65	-303.965	-225.172	-330.726	-322.593	-260.547	-295.518	-248.319	-375.708	-305.037	-227.02	-224.202	-297.714	-169.165
		4		4185.32	4159.51	3380.27	2787.34	2192.55	1072.11	251.658	-89.618	-227.379	-212.487	-222.259	-221.51	-188.354	-209.548	-246.956	-148.791	-228.353	-163.238	-360.635	-323.74	-342.53	-399.368	-365.221	-371.093	-366.436	-328.381	-266.496	-437.733	-346.184	-410.05	-220.337	-299.487	-302.453	-240.167	-355.765	-360.248	-353.551	-188.793	-206.749	-235.882	-328.332	-240.424	-50.4935	-319.013	-330.344	-167.777
		mean		3795.1	3882.61	3176.74	2738.85	2129.41	1278.46	560.126	114.951	-117.993	-147.343	-192.043	-247.277	-199.918	-170.538	-204.12	-121.599	-223.046	-216.497	-282.919	-278.975	-304.815	-372.96	-319.902	-372.927	-343.777	-288.971	-309.068	-395.43	-300.314	-307.501	-241.144	-274.814	-265.674	-266.414	-217.479	-297.907	-291.378	-239.782	-292.19	-225.043	-281.325	-256.075	-171.968	-205.759	-308.175	-172.948
		stdev		288.308	479.185	483.075	356.551	361.715	425.943	436.791	255.676	102.232	45.9407	40.7987	41.3538	37.8859	71.3741	56.3462	46.9156	17.577	38.7441	65.6953	44.9513	54.7019	22.88	57.0726	74.8069	16.8594	42.549	40.4229	76.6804	32.1671	122.2	23.5149	28.9878	61.1863	27.3327	114.768	63.8984	58.2852	36.9466	63.1921	90.8384	88.9367	55.6373	81.6777	104.548	23.4636	16.2305
	PMNs+4uM ionomycin	1		3157.31	3283.72	2610.99	2536.47	2084.51	1133.2	532.285	69.121	-91.357	-134.101	-172.947	-143.676	-120.326	-181.863	-231.138	-128.209	-61.443	-217.092	-79.3818	-95.313	-157.707	-116.074	-186.673	-234.972	-133.977	-77.2722	-154.251	-209.855	-167.26	-58.5657	-150.866	-224.227	-203.991	-146.753	-143.666	-292.161	-288.864	-161.232	-43.1498	-81.3067	-47.519	38.188	176.896	27.033	75.505	204.08
	PMA spiking after	2		4092.09	4217.46	3749.31	3044.86	2499.9	2083.5	1481.96	947.616	472.398	143.921	-97.975	-243.849	-248.92	-238.798	-293.672	-195.005	-231.909	-167.011	-212.573	-189.234	-239.035	-235.554	-214.772	-255.022	-147.424	-206.291	-206.212	-271.253	-206.426	-263.245	-131.294	-198.134	-248.231	-318.039	-339.711	-277.747	-308.768	-323.066	-261.229	-292.232	-250.783	-228.579	-230.211	-349.185	-280.342	-91.8183
	60 min	3		1851.99	1827.21	1975.2	2348.68	2262.37	2136.86	1585.08	985.616	489.98	116.738	-106.694	-101.626	-98.8708	-118.983	-80.1693	-123.769	-179.074	-19.042	-55.2957	10.869	-146.946	-61.6723	-101.857	-38.9962	-34.1285	-23.6082	-123.513	-142.056	1.3115	-180.988	-111.728	-215.374	-214.065	-284.968	-201.069	-318.471	-332.771	-243.252	-175.405	-139.416	-277.346	-240.045	-194.378	-184.976	-245.604	-57.3803
		4		1822.4	2067.75	2263.54	2197.87	2329.25	2000.92	1873.74	1538.57	996.872	627.283	288.458	-10.667	-139.796	-147.531	-77.7413	-68.415	-114.32	-99.631	-136.265	-108.349	-113.696	-54.7053	-82.8932	-210.228	-106.76	-138.676	-185.966	-243.297	-166.156	-163.737	-195.877	-299.642	-364.629	-177.542	-367.942	-296.065	-311.81	-287.841	-278.774	-327.266	-331.319	-264.818	-127.832	-204.33	-271.289	-128.308
		mean		2730.95	2849.04	2649.76	2531.97	2294.01	1838.62	1368.27	885.23	466.973	188.46	-22.2895	-124.954	-151.978	-171.793	-170.68	-128.85	-146.686	-125.694	-120.879	-95.5068	-164.346	-117.002	-146.549	-184.805	-105.573	-111.462	-167.485	-216.615	-134.633	-166.634	-147.441	-234.344	-257.729	-231.826	-263.097	-296.111	-310.553	-253.848	-189.639	-210.055	-226.742	-173.814	-93.881	-177.864	-180.433	-18.3568
		stdev		1100.38	1112.96	777.755	368.915	171.779	473.593	581.466	607.413	444.629	318.192	209.852	96.7682	66.7542	51.5385	108.953	51.8173	74.4443	85.8577	69.9229	82.1899	53.2	83.6615	64.0671	98.9171	50.544	78.7833	36.2859	55.6836	92.5442	84.1166	36.0274	44.8598	73.7386	82.5448	107.971	16.8603	17.9705	69.849	107.598	118.402	124.091	142.141	185.435	155.01	171.258	151.092
	PMNs+4uM ionomycin	1		2418.09	2621.7	2812.51	3259.03	2609.5	1430.27	361.726	55.557	-57.206	-77.9203	-100.319	-189.516	-90.9138	-139.446	-98.8833	-19.616	-92.979	-1.651	-95.8297	-30.081	-104.368	-128.942	-177.998	-181.172	-209.32	-38.0852	-153.236	-293.082	-237.884	-146.218	-127.833	-71.704	-115.357	-115.283	-66.1712	-95.3307	-22.2928	10.289	-109.236	-79.3937	-115.505	-22.706	63.9265	-63.509	-64.135	-33.4473
	PMA spiking after	2		2623.48	3120.01	2691.15	2470.34	2480.17	1730.91	713.074	99.181	-136.464	-60.1283	-131.201	-68.697	-148.944	-183.933	-127.678	-70.481	-122.819	-143.305	-112.094	-112.94	-184.491	-31.4393	-93.1112	-78.9492	-111.515	-44.1843	-146.398	-251.5	-94.3225	-159.777	-97.6632	-133.444	-88.7442	-71.5343	-40.9962	-124.348	-139.897	-185.024	-148.334	-15.8547	-149.077	-63.156	-131.345	-39.094	-186.102	49.7397
	120 min	3		1940.83	2311.71	2551.1	2593.3	2669.4	2227.52	1473.58	669.476	23.645	-21.1153	-154.949	-128.653	-51.0148	-19.6095	-79.2633	-5.228	-121.318	-47.761	-149.545	-14.153	24.0648	1.05775	10.3868	-64.9532	-104.195	-45.2953	-159.427	-107.919	-24.5975	-74.8128	-7.11325	-120.935	-43.2632	-79.5652	-29.0082	39.3493	-12.6958	-48.826	-43.3378	-45.7897	98.147	111.488	81.7565	37.993	-47.615	192.94
		4		2469.86	3025.14	2785.57	2601.19	2629.24	1926.84	785.494	187.205	-77.429	-79.3863	-172.027	-161.277	-206.275	-89.9395	-121.335	-118.232	-44.376	-71.123	-97.5967	-64.602	-107.181	-46.9503	-114.945	-136.851	-79.7685	-152.943	-107.999	-197.961	-204.668	-117.319	-167.21	-211.78	-221.022	3.20075	-129.87	53.5673	-72.8118	-70.405	-210.622	29.0563	-139.865	-114.729	18.8065	-76.379	-158.142	-59.4602
		mean		2363.06	2769.64	2710.08	2730.96	2597.08	1828.88	833.469	252.855	-61.8635	-59.6375	-139.624	-137.036	-124.287	-108.232	-106.79	-53.3893	-95.373	-65.96	-113.766	-55.444	-92.994	-51.5685	-93.917	-115.481	-126.2	-70.127	-141.765	-212.616	-140.368	-124.532	-99.955	-134.466	-117.097	-65.7955	-66.5115	-31.6905	-61.9243	-73.4915	-127.882	-27.9955	-76.575	-22.2758	8.28625	-35.2472	-113.999	37.443
		stdev		294.693	373.999	118.073	357.105	81.8263	335.161	465.147	283.093	66.1839	27.1322	31.0947	51.9046	67.8541	70.459	22.1218	51.5003	36.6645	59.0925	24.9404	43.7336	86.4198	55.3255	78.2981	53.7266	57.0518	55.3017	23.1311	79.9228	98.6016	37.5788	68.1305	58.0249	75.4073	49.773	44.9888	91.1975	58.2876	81.8058	70.1416	46.046	117.339	96.8017	96.7835	51.2168	68.4122	113.646
	Blank1	1
	(RPMI+luminol+HRP)	2
		3
		4
		mean
		stdev
	Blank2	1
	(RPMI)	2
		3
		4
		mean
		stdev
[truncated: 44 more columns]

## Sheet: D2
	condition	replicate		0	2	4	6	8	10	12	14	16	18	20	22	24	26	28	30	32	34	36	38	40	42	44	46	48	50	52	54	56	58	60	62	64	66	68	70	72	74	76	78	80	82	84	86	88	90
	unstimulated	1		184.319	225.662	343.172	511.908	678.852	895.849	1189.88	1291.06	1566.51	1937.92	2220.96	2735.45	2956.79	3354.07	3776.01	4213.84	4354.12	4758.61	4942.29	5356.23	5436.43	5588.37	5547.33	5758.37	5767.82	5703.95	6059.44	5842.79	6111.12	6034.21	5734.26	6021.9	6280.55	5833.12	6092.09	5730.99	5865.95	5552.69	5921.87	5578.32	5353.22	5334.45	5001.09	4794.77	4682.57	4820.55
		2		74.0754	123.1	153.717	244.111	483.632	687.175	1018.23	1305.57	1626.4	1791.72	2577.29	2919.53	3350.8	3993.86	4250.31	4621.36	4736.26	5717.48	5825.46	6323.12	6276.94	6903.47	7086.86	7332.03	7185.2	7169.16	7204.51	7379.97	7314	7251.17	7085.19	7648.77	7255.97	6944.32	7249.24	7286.86	6938.84	7146.07	7038.99	6730.18	6710.98	6930.18	6765.23	6161.23	6471.13	5950.38
		3		551.655	743.305	904.787	988.416	1106.51	1444.14	1678.66	1948.06	2330.06	2548.13	3183.22	3520.81	4050.32	4704.09	5533.94	5548.14	6080.59	6207.54	6621.5	7049.14	7358.47	7461.85	7736.3	7537	7773.41	7435.02	7817.74	8013.06	7793.56	7890.99	7943.64	8037.53	7917.57	8032.58	7950.53	7609.65	7189.03	7598.26	7332.03	7335.55	7142.74	6552.29	6881.67	6621.17	6474.7	6270.82
		4		521.306	593.862	690.826	854.806	1081.54	1129.07	1353.04	1660.41	1821.71	2423.64	2901.92	3501.25	3992.3	4727.39	5059.7	6018.5	6190	6405.74	7005.1	7406.24	7900.67	8005.49	8025.26	8299.59	8402.93	8374.71	8303.85	8600.73	8495.7	8464.74	8369.71	8468.56	8380.77	8288.32	7837.64	8215.76	8274.45	7860.58	7963	7983.97	7567.29	7762.58	7364.41	7196.01	7203.16	6633.71
		mean		332.839	421.482	523.125	649.81	837.633	1039.06	1309.95	1551.28	1836.17	2175.35	2720.85	3169.26	3587.55	4194.85	4654.99	5100.46	5340.24	5772.34	6098.59	6533.68	6743.13	6989.8	7098.94	7231.75	7282.34	7170.71	7346.39	7459.14	7428.6	7410.28	7283.2	7544.19	7458.72	7274.58	7282.38	7210.82	7067.07	7039.4	7063.97	6907.01	6693.56	6644.88	6503.1	6193.3	6207.89	5918.86
		stdev		239.734	294.767	337.952	336.792	306.765	324.82	281.26	314.871	346.822	367.041	415.159	401.813	526.589	655.803	790.088	828.422	932.279	735.131	914.116	905.131	1102.02	1036.97	1106.34	1066.83	1125.47	1106.17	968.723	1187.28	1003.46	1042.73	1162.63	1068.67	911.027	1123.85	851.005	1059.03	988.563	1034.14	853.449	1023.1	959.511	1009.36	1034.39	1023.95	1073.57	783.617
	unstimulated	1		369.948	599.527	597.658	613.124	865.773	1016.19	1132.15	1340.43	1717.38	2036.59	2587.24	3028.95	3515.4	4453.09	4979.37	4883.48	28810.2	32847.1	41624	47346.6	46770.7	44264.2	41177	41661.7	39183.5	37655.5	38923.8	36278.4	35863.5	36031.7	33786.8	31986	33579.4	33968.8	32619.8	33213.2	31925.6	31699.2	32268.6	30917.9	30340.9	30403.4	30356.9	29894.2	29921.6	28983.3
	PMA spiking after	2		332.371	456.015	540.161	631.539	691.927	799.845	952.726	1199.39	1675.44	2029.2	2613.17	3087.97	3505.37	4166.64	4809.36	4844.02	29559.7	33779.4	43852.3	49369.5	47526.3	44034.3	42331.4	40369.8	38784.7	37726.5	37324.4	35614.3	34628	34437.6	34138.2	32685.9	32286.5	32260.3	32313.4	31391.5	31587	31163.1	31531.1	30676.4	30230.6	30388.9	30112.2	29230.7	30038.4	28722.8
	30 min	3		198.924	216.634	300.899	436.688	712.489	813.913	1016.7	1238.85	1515.5	1611.68	2025.02	2341.27	2607.1	2784.2	3186.05	3523.26	26100.7	29095.2	37810	44255	45388.4	44525.2	42784.5	40711.5	40507.8	37962.6	35730.2	34928.7	33462	32484.1	31541.5	30740	30261.5	29373.3	29167.9	28060.8	27231.7	26505.5	25840.8	25517.9	24611.2	23953.9	23729.6	23334.3	22694.2	22470.1
		4		147.04	156.963	323.334	477.205	642.386	848.172	1110.32	1287.32	1498.19	1754.94	2146.04	2512.34	2799.07	3205.62	3429.61	4266.24	28820.3	29981.4	38366.3	42772	43217	42957.4	41266.2	39577.2	38533.8	36111.9	34714.5	33981.9	33601.9	32660.1	30904.1	31148.8	29976.8	29258.8	29242.8	28584	27629.1	27565.6	26790.1	25832.4	25603.7	24802.9	24611.2	23488.2	23610.6	23068.9
		mean		262.071	357.285	440.513	539.639	728.144	869.53	1052.97	1266.5	1601.63	1858.1	2342.87	2742.63	3106.74	3652.39	4101.1	4379.25	28322.7	31425.8	40413.2	45935.8	45725.6	43945.3	41889.8	40580.1	39252.4	37364.1	36673.2	35200.8	34388.8	33903.4	32592.7	31640.2	31526	31215.3	30836	30312.4	29593.3	29233.3	29107.7	28236.2	27696.6	27387.3	27202.5	26486.8	26566.2	25811.3
		stdev		106.143	206.834	150.385	97.1984	96.3551	99.8575	83.5122	61.012	111.002	210.158	301.413	372.094	472.656	787.174	923.978	636.592	1522.36	2241.84	2843.7	2978.56	1892.22	688.44	794.242	863.551	878.617	845.075	1845.27	981.828	1112.07	1670.85	1609.43	868.888	1712.09	2301.79	1887.28	2424.61	2506.64	2583.73	3261.29	2961.62	3017.36	3491.6	3521.01	3562.27	3959.92	3522.44
	unstimulated	1		212.204	241.436	330.867	554.956	593.584	785.533	1034.91	1297.45	1367.05	1535.86	1689.62	2018.79	2314.63	2665.46	2888.7	2849.74	3003.35	3548.49	3839.21	4255.98	4260.16	4376.15	4796.99	4794.43	4742.1	4386.94	4792.9	4706.26	5017.65	4742.15	8936.43	20856.1	37413.8	74984.2	89137.2	72998.6	56332.9	46001.8	40184.5	35264	32238.6	34251.2	42506.1	50921	54385	54591.8
	PMA spiking after	2		81.3921	152.563	175.781	266.961	372.13	754.835	896.813	1217.26	1428.21	1855.87	2295.6	2918.62	3110.3	3767.52	4201.07	4604.64	4891.82	5405.36	5875.89	5982.03	6742.1	6686.45	7135.87	7209.64	7182.93	6986.16	7442.97	7190.63	7421.06	7335.78	7715.07	23932.7	26554.7	42042.2	54656.8	58730.7	58316.7	57585.4	56518.4	54524.4	53322.6	51572.6	49821.9	49401.1	48095.6	47880
	60 min	3		66.1024	131.408	189.805	306.825	535.225	845.397	1170.95	1407.49	1707.42	2170.95	3002.49	2985.36	3896.36	4361.98	4985.74	5416.16	5866.65	6220.31	6520.87	6822.94	7392.63	7810.49	7801.73	8035.64	7935.72	8035	8189.3	8260.65	8334.26	8244.34	7810.47	17816.2	26994.9	43888.1	54831.4	59960.2	60387.5	60590.5	59534	58126.6	57306.5	54443.3	53545.6	51326.1	49794.8	49209.6
		4		37.3091	174.389	252.989	471.592	731.563	1085.89	1225.97	1766.25	2140.82	3008.42	3590.03	4368.08	5190.38	5594.6	6350.98	6581.69	7051.45	7371.61	8035.25	8634.6	8771.21	8731.44	8907.08	9650.24	9187.86	9015.78	9578.26	9366.6	9217.15	9322.55	9659.91	19707.4	29425	52358.9	68387.5	71957.9	70799.1	69535.1	69045.7	66700.3	64051.2	62882.4	62590.2	59256	59135.5	56354.8
		mean		99.2519	174.949	237.361	400.083	558.125	867.914	1082.16	1422.11	1660.88	2142.77	2644.43	3072.71	3627.92	4097.39	4606.62	4863.06	5203.32	5636.44	6067.81	6423.89	6791.52	6901.13	7160.42	7422.49	7262.15	7105.97	7500.86	7381.03	7497.53	7411.2	8530.47	20578.1	30097.1	53318.3	66753.2	65911.9	61459.1	58428.2	56320.6	53653.8	51729.7	50787.4	52115.9	52726.1	52852.7	52009.1
		stdev		77.4875	47.6717	70.8079	136.036	148.836	150.104	147.367	242.315	352.6	632.665	827.79	969.554	1225.56	1220.78	1449.4	1568.42	1711.97	1608.79	1739.69	1820.4	1887.74	1879.59	1736.71	2024.09	1872.52	1993.15	2010.47	1992.22	1808.58	1955.92	935.185	2563.65	5038.45	15126.3	16249.8	7610.69	6442.99	9715.36	12009.3	13281.1	13727.8	12023.8	8353.96	4431.46	4959.92	4100.49
	unstimulated	1		58.056	77.6335	125.162	272.646	413.143	534.727	734.204	1011.66	953.783	1253.03	1618.08	1971.97	2283	2660	2838.5	3062.7	3403.98	3511.94	3899.29	3832.53	4271.79	4372.45	4646.31	4743.05	4791.37	4862.13	4629.38	4843.49	4453.85	4856.21	4828.33	4845.38	4782.13	4851.74	4746.28	4583.94	4621.58	4590.91	4599.12	4829.31	4438.45	4149.04	4363.02	4444.72	4131.94	4048.48
	PMA spiking after	2		182.808	306.481	470.62	735.598	953.321	996.768	1476.83	1852.14	1959.16	2323.64	2792.93	3515.99	3948.41	4361.11	4529.78	5167.96	4958.15	5211.83	5723.5	5784.5	6000.87	6503.41	6226.22	6826.27	6829.88	6708.16	6790.81	7091.89	6718.26	6260.27	6726.32	6476.38	6512.63	6612.24	6588.96	6348.72	6120.64	6364.65	6245.32	6116.23	6140.01	5783.81	5867.77	5858.21	5529.58	5769.38
	120 min	3		147.814	254.225	299.663	400.37	606.379	855.851	1107.94	1503.33	1739.5	1999.82	2458.67	2696.99	3155.09	3451.86	4014.4	4106.26	4388.31	5278.48	4748.49	5737.58	5623.99	5872.53	6074.39	6396.52	6337.22	6313.83	6457.08	6708.04	6656.01	6666.7	6887.3	6447.43	6414.92	6488.53	6485.01	6458.31	6634.12	6619.37	6245.26	5984.66	6083.4	6139.7	5780.19	5625.84	5697.91	5510.68
		4		240.96	399.576	543.37	598.159	819.74	979.058	1290.34	1518.56	1955.21	1935.25	2290.26	2619.17	2734.14	3299	3505.79	3855.53	4068.81	4296.85	4412.01	4474.36	5125.57	5067.29	5192.87	5396.16	5140.71	5195.15	5158.25	5272.57	5304.73	5512.79	5223.3	5049.74	5447.23	5216.32	5370.14	5048.88	4832.45	5217.23	5084.53	4815.63	4956.99	4865.49	4691.81	4456.41	4408.63	4021.37
		mean		157.41	259.479	359.704	501.693	698.146	841.601	1152.33	1471.42	1651.91	1877.93	2289.99	2701.03	3030.16	3442.99	3722.12	4048.11	4204.81	4574.77	4695.82	4957.24	5255.56	5453.92	5534.95	5840.5	5774.8	5769.82	5758.88	5979	5783.21	5823.99	5916.31	5704.73	5789.23	5792.21	5797.6	5609.96	5552.2	5698.04	5543.56	5436.46	5404.71	5234.51	5175.7	5096.3	4942.02	4837.48
		stdev		76.5701	135.317	186.771	205.545	237.73	213.967	316.832	346.202	476.601	449.926	494.255	633.089	708.206	701.624	722.34	869.016	648.336	838.232	768.962	964.613	747.424	930.183	747.34	945.645	965.87	881.396	1031	1089.11	1100.34	802.9	1042.9	878.359	825.835	889.465	891.96	936.837	979.416	957.45	834.171	711.025	843.682	901.022	761.351	751.65	786.836	932.772
	unstimulated	1		147.599	183.575	277.613	434.578	603.832	874.546	1166.48	1449.44	1834.07	2079.65	2532.39	2781.57	3393.17	3753.3	4275.84	4488.08	4791.22	5357.53	5428.73	5925.91	6168.9	6661.81	6881.86	7135.98	7389.88	7002.49	7450.91	7372.83	7504.92	7163.97	7443.46	7397.94	7140.6	7461.54	7061.9	7437.3	7144.71	7316.39	6853.19	7165.11	6627.2	6881.06	6548.08	6308.53	6781.06	6358.8
	PMA spiking after	2		219.446	239.136	386.169	546.575	762.823	890.288	1021.8	1266.34	1444.07	1673.98	1893.22	1910.02	2285.98	2551.87	2746.58	2793.62	3192.19	3267.91	3557.98	3727.18	3959.88	4129.01	3861.96	4214.25	4329.39	4209.66	4143.29	4054.19	4413.18	4150.32	4273.6	4283.97	4002.51	4232.72	4125.63	3952.96	4029.73	4073.62	3909.75	3895.58	3637.5	3565.78	3466.55	3635.94	3470.59	3520.12
	180 min	3		163.223	265.443	315.958	412.031	652.744	722.033	1032.93	1344.7	1555.87	1843.51	2155.54	2691.77	3149.86	3336.39	3821.58	3928.16	4158.9	4774.2	5068.85	5112.68	5697.84	6002.1	6211.8	6281.06	6196.23	6756.99	6782.98	6602.77	6711.21	6288.85	6450.52	6257.97	6522.5	6207.75	6330.54	6295.44	6365.82	6020.56	6516.37	6277.51	5830.52	6005.97	6054.59	5745.34	5830.46	5405.29
		4		301.687	357.592	517.122	644.94	946.057	1143.16	1461.77	1850.63	2054.61	2371.84	2879.99	3564.79	4165.84	4897.41	6052.29	6244.6	7329.26	7698.82	8240.83	8312.82	8608.47	8560.24	8954.31	8993.62	8725.46	8750.93	8905.39	8868.21	8876.06	8740.88	8752.38	8719.27	8505.62	8731.49	8594.67	8581.25	9171.66	8519.29	8347.78	8271.3	7968.82	7858.9	7923.14	7486.45	7523.18	7396.59
		mean		207.989	261.437	374.216	509.531	741.364	907.507	1170.74	1477.78	1722.16	1992.25	2365.28	2737.04	3248.71	3634.74	4224.07	4363.61	4867.89	5274.61	5574.1	5769.65	6108.77	6338.29	6477.48	6656.23	6660.24	6680.02	6820.64	6724.5	6876.34	6586	6729.99	6664.79	6542.81	6658.38	6528.18	6566.74	6677.98	6482.47	6406.77	6402.37	6016.01	6077.93	5998.09	5794.06	5901.32	5670.2
		stdev		69.6695	72.6215	105.343	107.753	151.798	174.467	204.851	259.639	275.701	302.846	431.927	676.551	774.299	978.095	1377.2	1438.53	1767.75	1840.37	1953.85	1923.14	1918.22	1829	2098.39	1983.06	1865.98	1870.94	1992.74	2013.39	1869.8	1914.71	1889.54	1879.02	1885.34	1917.44	1858.9	1976.66	2125.01	1902.63	1845.17	1859.59	1814.64	1837.84	1863.71	1611.29	1762.37	1647.99
	PMNs + PMA	1		529.784	3063.77	11634.2	20170.3	23714.4	22758.4	22433	21634.1	22898.6	23147	22525.5	23685.9	23058.8	23419.9	23312.1	24676.5	23072.1	22963.8	23471	23978.3	24234	24786.4	25505.7	25656.5	25783.5	26431.8	26485.6	26361.8	26334.9	27303.8	28435.4	27194.8	28258.1	27290.1	27650.7	26777.6	27442	27991.3	27376.3	27979.7	27292	28258.6	27286.2	27762	26650.8	27198.8
		2		132.956	2432.8	11239.4	20022.3	20653.4	20495.5	20875.2	20947.2	22029.8	21793.7	21713.2	22532.6	22252.3	21928.2	21370.7	23530.5	21551.2	21321.4	20997	21765.8	21135.7	21834.5	21860.6	21688.5	21527.1	21962.8	21578	21819.1	21879.7	21922.1	21734.9	21595.7	21769.6	21143.5	21774.6	21526.1	21607.1	20839.4	21068.4	21074.2	20635	20080.6	20171.1	20621.1	20123.8	19712.9
		3		238.786	5148.57	20723	34165.7	34514.4	30556.4	26967.9	26028.2	25319.7	23877.7	22906.9	23234.3	22624.4	22293.9	22735.6	23554.8	21742.6	21886.1	22568.1	22564.5	22786.5	22370.8	23213.4	23080.6	23315.7	23824.1	23530.9	23142	23703.5	23959.8	24637.2	24015.8	23807.8	24305.4	23764.5	24019.1	24454.4	24155.4	24574.2	24286.6	23349.5	23235.5	23565.4	23074.7	22796.1	22954.2
		4		327.034	5183.59	25217	38873.9	35825.2	31522.3	29377.5	27231.3	26344.5	25039	24023.4	23886.8	23439	23192.1	23143.5	23825.2	23065.7	23753.9	23745.4	24121.9	23928.8	24738.6	24508	25026.8	25097.3	24597.5	25912.2	26080.3	25787.4	26485.3	26138.7	25695.1	25979.6	26116.6	26171.8	26050.1	25977.5	26491.6	27109.2	27055.4	25373	26315.7	25839.5	25400.5	25250.9	25415.1
		mean		307.14	3957.18	17203.4	28308	28676.9	26333.2	24913.4	23960.2	24148.1	23464.3	22792.2	23334.9	22843.6	22708.5	22640.5	23896.8	22357.9	22481.3	22695.4	23107.6	23021.2	23432.6	23771.9	23863.1	23930.9	24204	24376.7	24350.8	24426.4	24917.8	25236.5	24625.3	24953.8	24713.9	24840.4	24593.2	24870.2	24869.4	25032	25099	24162.4	24472.6	24215.6	24214.6	23705.4	23820.2
		stdev		168.304	1419.55	6908.71	9675.16	7619.66	5526.3	3941.6	3133.99	2020.34	1359.19	959.927	600.444	515.912	711.974	880.434	536.718	824.706	1088.11	1238.93	1137.59	1402.95	1551.32	1582.5	1817.66	1910.44	1851.6	2262.25	2229.05	2041.48	2452.35	2808.75	2401.16	2794.23	2678.25	2596.61	2354.49	2494.06	3116.01	2928.61	3108.32	2849.75	3584.73	3100.88	3066.11	2870.46	3244.41
	PMNs+3uM clys	1		184.17	365.944	887.562	1758.34	2966.2	4088.13	5421.52	5894.6	6750.9	7810.6	7284.53	8024.2	8315.91	9108.44	9106.46	9374.73	9800.27	9846.39	10216.6	10533.9	10899.3	10588.8	10948.3	11203.7	11291.6	10990.6	11001.5	10749.2	10498.1	10815.7	10779.4	10839.2	10508	10523.2	10089.9	10088.3	9839.6	9226.53	9283.73	8758.59	8277.33	8241.27	7558.17	7398.69	6909.92	6440.61
		2		153.934	275.157	591.889	1031.12	1824.01	2627.64	3452.38	3912.6	4607.36	4993.18	5281.65	5834.95	6131.48	6132.15	6452.64	6762.07	7018.79	7061.05	7116.45	7463.32	7393.74	7773.11	7731.03	7911.53	8008.48	8062.14	7820.96	8069.41	8130.86	8437.49	8449.46	8080.65	7838.21	8146.76	7804.46	7910.75	7431.28	7325.6	7237.67	7349.5	6871.67	6372.05	6178.94	5880.57	5755.8	5578.39
		3		187.684	402.315	739.852	1158.11	1658.79	2424.5	3093.54	3849.13	4638.6	5199.72	5560.94	6044.3	6071.47	6986.73	7422.99	7258.12	7592.8	7783.62	8106.44	8188.76	8528.74	8451.01	8728.42	8383.46	8841.26	8243.88	9082.8	8870.32	8805.36	8799.65	8966.51	8821.4	8721.18	8726.86	8809.93	8390	8206.26	8096.61	8148.16	8074.93	7544.31	7328.04	7062.21	6691.82	6134.89	6014.75
		4		108.005	204.85	460.579	933.343	1471.32	2476.64	3355.67	3890.93	4354.48	4869.85	5128.66	5620.1	5776.26	6171.85	6223.88	6380.78	6361.27	6539.09	6888.42	6969.55	7428.33	7118.03	7357.27	7459.41	7732.65	7870.3	7471.23	7780.83	7816.87	7246.12	7644.66	7751.37	7249.79	7445.23	7288.76	7425.44	7286.67	6881.39	7220.63	6814.65	6904.41	6664.07	6649.77	6062.81	5982.48	5760.28
		mean		158.448	312.066	669.971	1220.23	1980.08	2904.23	3830.78	4386.82	5087.83	5718.34	5813.94	6380.89	6573.78	7099.79	7301.49	7443.92	7693.28	7807.54	8081.98	8288.88	8562.53	8482.74	8691.26	8739.52	8968.5	8791.73	8844.12	8867.44	8812.8	8824.74	8960.01	8873.16	8579.3	8710.51	8498.26	8453.62	8190.95	7882.53	7972.55	7749.42	7399.43	7151.36	6862.27	6508.47	6195.77	5948.51
		stdev		36.8838	89.266	184.545	370.355	673.017	793.955	1071.28	1005.54	1115.98	1401.46	996.592	1109.15	1171.75	1395.81	1310.78	1336.38	1492.06	1451.86	1518.12	1578.22	1644.6	1505.82	1612.16	1685.55	1618.84	1473.83	1596.13	1336.49	1196.83	1483.98	1329.29	1384.98	1420.89	1317.18	1234.87	1158.75	1170.91	1027.07	975.613	848.157	662.136	829.437	587.75	687.745	500.927	373.706
	PMNs+3uM clys	1		245.612	447.112	963.334	1346.02	2037.59	2772.08	3685.91	4405.81	5136.87	5874.18	6703.41	7033.37	7296.06	7697.19	7768	7007.85	8161.53	15825.4	20199.7	24943.6	31697.8	37120.5	39938.7	42377.2	41774.8	41991.8	43071.9	42370.2	42262.8	42946	41147	41481.8	40850.2	41461.3	41385.6	40908	39638.4	39123.7	39324.5	38360.9	37464.5	37773	37545	37252.3	37403.8	36596
	PMA spiking after	2		91.0399	180.969	621.702	1390.43	2467.01	3929.37	5024.26	6188.9	6794.12	7547.17	8041.09	8652.37	8608.03	8916.09	9330.05	9126.7	10450.6	18461.9	21560.7	23706	26933.6	29259.8	31526.7	32184.5	34309.7	35058.9	35967.8	37202	37114.1	37699.3	38468	37840.7	38667.9	38021.6	37184.3	37292.1	36219.7	36183.6	36388.9	35732.9	35479.3	36012.7	35262.9	34976.1	34501.6	34338.5
	30 min	3		396.984	632.064	1296.35	1750.35	2677.03	3236.39	4413.65	4791.04	5418.6	5793.85	6869.93	6808.43	7089.4	7242.14	7461.96	7026.11	8788.83	15995	20967.7	26779.5	33939.8	38884.6	40889.6	42539.4	43199.7	44311.1	44782	44584.9	43634.3	43826	41911.6	42505.1	41662.5	41358.6	41277.1	40295.5	39916.1	39101	39107.6	38043	37631.3	37256.8	36860.1	36176.4	35924.5	34923.6
		4		140.743	318.146	671.509	1450.19	2273.02	3595.1	4648.55	5406.71	5911.25	6437.94	6940.63	6937.67	7175.86	7437.35	7654.5	6822.58	9699.65	18066.8	23560.8	27754	32406.6	35445.9	37250.6	38203.1	38921.3	38876.5	39207.8	39411.8	40021.8	38977.2	36843	36769.6	37589.2	38509.2	37750	37457.3	36895.1	37068	36915.3	36493.3	36066.8	35610.2	35191.1	35013.3	34183.3	34362.4
		mean		218.595	394.573	888.224	1484.25	2363.66	3383.24	4443.09	5198.11	5815.21	6413.28	7138.77	7357.96	7542.34	7823.19	8053.63	7495.81	9275.15	17087.3	21572.2	25795.8	31244.4	35177.7	37401.4	38826.1	39551.4	40059.6	40757.4	40892.2	40758.2	40862.1	39592.4	39649.3	39692.4	39837.7	39399.2	38988.2	38167.3	37869.1	37934.1	37157.5	36660.5	36663.2	36214.8	35854.5	35503.3	35055.1
		stdev		135.258	192.033	311.024	182.464	272.898	496.059	563.962	778.594	726.85	808.422	609.714	867.848	715.498	752.063	860.273	1091.14	1006.4	1370.46	1438.04	1816.2	3022.39	4187.64	4208.73	4861.34	3921.14	4008.96	3953.73	3247.03	2849.42	2982.36	2353.65	2773.53	1888.11	1826.87	2243.36	1881.05	1882.74	1480.35	1498.43	1252.06	1054.61	1019.15	1174.72	1085.77	1475.93	1062.23
	PMNs+3uM clys	1		227.234	389.08	900.009	1675.38	2591.93	3723.96	4729.35	5208.27	5771.93	5900.8	6425.84	6640.71	6828.98	6803.15	7273.64	7116.53	7053.63	7470.61	7506.18	7577.96	7842.85	8188.57	8482.2	8446.86	8677.08	8611.16	8835.35	8543.91	8640.11	8743.98	7338.12	8650.77	13088.3	19488.1	27932	37129.9	45304.9	49963.7	52502.7	53943	55514.3	55099.4	55446.7	55304.1	54930.5	54014.1
	PMA spiking after	2		176.973	398.541	784.962	1394.41	2492.91	3841	4339.89	4872.61	5511.52	5945.12	5825.22	6537.21	7281.52	6892.9	7146.32	7492.3	7793.76	7713.98	8249.71	8003.75	8395.79	8494.54	8369.39	8809.31	8410.86	8509.73	8588.46	9082.87	9036.81	9034.28	6840.92	9577.35	15308.3	22554.4	30978.6	40138.7	46039.7	49047.3	51083.4	52142.2	51994.5	51919.5	51177.8	51022.9	49854.4	49361.8
	60 min	3		381.591	576.167	951.342	1504.41	2348.2	3176.07	3597.18	4392.66	4864.26	5041.3	5851.63	5362.08	5775.98	5886.36	6068.19	6368.74	6261.15	6859.91	6435.29	6708.74	6801.29	7156.33	6984.21	6938.61	6984.67	7094.74	7165.89	6998.31	7061.06	7008.92	5806.04	7631.95	11582.1	16643.5	24170.7	32442.5	39799.9	45898.7	50741	55336.5	57138.8	57428.7	57509.5	57321.7	55677.4	56435.8
		4		236.62	624.232	1053.69	2101.14	3403.74	4597.02	5264.8	5499.02	6829.58	6804.25	6840.07	6978.41	7441.14	7406.98	7607.71	7911.05	7728.4	8476.31	8377.52	8437.63	8259.06	8426.45	8928.88	8906.96	8724.35	8697.33	8560.29	8973.6	8706.18	8621.91	7893.84	10883	15853.8	21427.1	32190.1	42659.8	51615.5	54885.2	56896.4	56691.7	56054.6	55511.3	55059.1	53187.8	53030.4	50455.4
		mean		255.605	497.005	922.501	1668.84	2709.19	3834.51	4482.81	4993.14	5744.32	5922.87	6235.69	6379.6	6831.9	6747.35	7023.96	7222.15	7209.24	7630.2	7642.18	7682.02	7824.75	8066.47	8191.17	8275.43	8199.24	8228.24	8287.5	8399.67	8361.04	8352.27	6969.73	9185.77	13958.1	20028.3	28817.8	38092.7	45690	49948.7	52805.9	54528.4	55175.6	54989.7	54798.3	54209.1	53373.2	52566.8
		stdev		87.9788	120.825	111.752	310.524	473.723	585.158	701.678	475.149	817.976	719.949	489.019	704.022	750.179	632.644	666.226	654.988	715.141	668.764	891.608	737.69	721.69	620.777	840.125	912.932	821.388	759.546	757.879	962.769	883.858	912.116	887.028	1382.57	1984.83	2587.57	3578.72	4393.03	4833.06	3723.09	2831.66	1946.75	2225.68	2284.66	2642.41	2713.07	2597.05	3255.45
	PMNs+3uM clys	1		178.029	387.599	759.222	1785.24	2941.18	4257.01	5530.4	6553.81	7678.1	7373.01	8793.14	8736.92	8958.27	9470.79	9156.47	9809.92	9889.27	10864.9	10721.6	11390.7	11561.5	11566.2	11813	11952.6	12017.1	11702.1	12343.1	12111.2	12278.2	12435.4	12004.2	11660.2	11854.4	11461	10901.7	11073	10832.9	10487.5	10198.1	9723.35	9302.45	8741.02	8345.44	7861.58	7506.73	7055.59
	PMA spiking after	2		125.661	252.229	558.637	1098.38	1988.44	2679.78	3500.35	4090.26	4731.38	4992.91	5259.88	5773.9	6128.4	6469.27	6874.79	6499.37	6671.17	6740.31	7189.27	7382.96	7307.07	7656.5	7684.31	7369.91	7831.75	7677.02	7803.44	7887.89	8058.45	7948.86	7791.67	7756.75	7870.86	7446.42	7455.79	7432.56	7523.17	6864	6529.07	6788.12	6484.48	6214.41	5988.59	5784.36	5590.71	5216.05
	120 min	3		119.602	257.135	534.422	1161.07	2002.2	3167.63	4131.86	5044.58	5521.35	6096.21	6739.06	7106.68	7379.95	8158.78	7875.13	8248.88	8237.81	8671.99	9156.26	9472.4	9543.01	9625.08	9836.9	9496.32	9988.75	9735.55	10128.8	10029.3	10147.3	10011.3	9478.2	9823.61	9896.58	9699.02	9506.51	9420.17	9010.69	9051.21	8751.23	8424.17	7862.83	8011.68	7903.27	6946.76	7183.38	6402.39
		4		241.325	410.473	764.379	1413.65	1972.4	3196.57	4483.45	5246.53	6144.05	6503.68	7241.08	7423.84	7767.82	8119.5	8599.03	9067.3	8641.57	8971.63	9259.74	9577.06	9490.53	9714.13	9749.12	9543.97	9925.42	10019.7	9395.12	10228.3	9874.35	10278	9679.53	9709.83	9920.83	9636.45	9609.48	9611.63	9108.04	9188.3	8555.78	8560.83	8211.23	7655.08	7386.66	7433.49	7094.04	6867.37
		mean		166.154	326.859	654.165	1364.59	2226.05	3325.25	4411.52	5233.8	6018.72	6241.45	7008.29	7260.34	7558.61	8054.59	8126.35	8406.37	8359.95	8812.21	9081.72	9455.78	9475.53	9640.48	9770.83	9590.7	9940.75	9783.59	9917.61	10064.2	10089.6	10168.4	9738.4	9737.6	9885.67	9560.72	9368.37	9384.34	9118.7	8897.75	8508.55	8374.12	7965.25	7655.55	7405.99	7006.55	6843.72	6385.35
		stdev		56.564	83.8883	124.697	311.791	476.906	664.884	849.609	1014.24	1248.18	988.119	1457.09	1216.57	1166.22	1229.35	985.577	1422.23	1327.28	1688.33	1450.04	1638.65	1737.65	1596.9	1686.11	1872.75	1708.96	1650.9	1885.94	1727.68	1728.7	1835.06	1731.55	1594.61	1626.52	1643.8	1424.35	1495.99	1353.51	1502.38	1509.31	1207.36	1162.15	1061.75	1022.95	896.415	853.941	826.462
	PMNs+3uM clys	1		607.804	794.52	1385.14	1853.99	2781.45	3513.04	4094.09	5001.3	5765.49	6102.55	6811.12	7046.95	7472.2	7556.76	8080.25	7485.62	8155.74	8311.94	8080.85	8277.29	8523.25	8505.72	8677.12	8786.58	8955.25	8870.72	8518.11	8898.09	8691.21	8805.24	8328.13	8019.5	8146.68	8120.7	8088.28	7990.27	8262.72	8060.26	8060.24	7344.97	7604.51	6936.36	7082.63	6678.22	6368.25	6207.51
	PMA spiking after	2		180.575	317.796	578.4	1253.3	2031.59	3079.14	4100.39	4980.95	5852.04	6668.5	6809.48	7161.4	7649.6	7760.41	8000.02	7890.11	8404.7	8303.6	8649.97	9176.78	9402.68	9526.43	9645.39	9716.78	9621.29	9945.5	9838.17	9948	9813.79	9838.44	9981.45	9818.87	10078.5	9792.82	9466.03	9485.08	9424.37	9112.72	8689.41	8732.16	8289.69	8386.99	8161.35	7837.22	7426.17	6909.72
	180 min	3		214.304	385.096	690.804	1397.24	2113.72	3152.09	4249.7	4941.83	5060.11	5534.03	5954.11	6067.25	6438.52	6997.55	6918.32	7110.86	6870.06	7373.95	7484.04	7658.43	7941.7	7887.11	7768.76	8104.12	8285.31	8298.3	8620.86	8227.67	8524.13	8706.24	8642.87	8206.22	8244.84	8215.53	7805.54	7985.08	7610.2	7707.67	7355.93	7105.07	6943.35	6848.21	6998.87	6359.02	6153.52	5872.81
		4		422.92	520.494	969.72	1276.92	1786.49	2283.47	2882.68	3461.01	4121.21	4589.4	5370.4	5925.58	6359.46	6437.62	6291.45	7012.39	7006.27	7130.78	7136.56	7060.53	7272.51	7630.12	7879.74	7461.84	7560.25	7587.18	7705.73	7550.1	7608.15	7644.91	7638.04	7600.72	7660.83	7561.27	7430.22	7444.16	7278.43	6859.78	6845.88	6373.08	6201.23	5900.94	5613.37	5396.32	4892.19	4980.11
		mean		356.401	504.476	906.016	1445.36	2178.31	3006.93	3831.72	4596.27	5199.71	5723.62	6236.28	6550.3	6979.94	7188.09	7322.51	7374.74	7609.19	7780.07	7837.86	8043.26	8285.03	8387.35	8492.75	8517.33	8605.52	8675.42	8670.72	8655.97	8659.32	8748.71	8647.62	8411.33	8532.71	8422.58	8197.52	8226.15	8143.93	7935.11	7737.87	7388.82	7259.7	7018.12	6964.05	6567.69	6210.03	5992.54
		stdev		198.943	210.937	359.289	279.615	425.441	518.275	636.764	757.244	801.726	886.714	704.36	643.873	675.499	595.253	867.879	399.513	783.449	617.382	667.227	904.34	903.505	843.633	868.43	965.398	884.915	996.282	879.379	1022.15	904.996	896.453	983.268	971.915	1061.69	958.021	887.59	877.528	946.502	932.826	806.407	986.361	894.466	1025.91	1044.53	1006.57	1039.86	801.411
	PMNs+15uM clys	1		194.867	399.65	1023.53	1967.16	3448.23	4888.98	6269.59	7884.77	8487.96	8302.6	8918.11	9589.8	9993.19	9886.75	10255.2	10273.2	10567.8	10989.4	11609.3	12142.8	12941.4	13240.2	13092.7	13559	13419.1	13225.2	13598.3	14302.6	13290.7	13698.2	12869.8	13058.9	12945.9	12710.5	12304.4	12025.1	12484.1	11655.7	11725.1	10896.8	10916.6	10346.8	10069.2	9347.84	9173.37	8797.69
		2		634.312	1174.15	2177.18	3175.7	4876.67	7226.02	8864.06	10497.2	11546.4	12306.2	12722.6	13263.5	12930.1	13773.3	13862.1	13994.9	14004.9	14185.2	14480.7	15035.8	15182.4	15368.7	15494	15433.1	15648.2	15651.7	15849.7	16029.9	15639.2	15656.6	15559.7	15466.9	15110.1	14838.4	14600.7	14320.5	13349.2	13411.1	13275.3	12544.7	11877.2	11698.1	11593.5	10992.5	10226.6	9930.04
		3		298.025	418.81	1047.93	2328.2	3952.71	6103.35	7942.88	8502.38	9105.54	8906.85	8872.52	9003.41	8899.28	9574.54	9381.15	9648.31	10727.1	10926.8	10805.6	11234.4	11468.2	11993.1	11308.7	11997.8	11999.5	12149.7	11735.3	12134.2	12037.5	11583.5	11651.9	11560.7	11638.3	11620.3	11369.1	11303.3	11494.1	10455.1	10516.9	10049.8	9687.89	9335.43	8806.4	8626.27	8445.97	8036.19
		4		734.335	1195.22	2444.15	4816.77	8265.98	11047.1	13437.6	14353.3	14465.8	14163.1	13918.4	13578	14301.5	14276.6	14320.6	14545.6	14930.2	14945.3	14985.1	15054.3	15559.7	15601.5	15670.7	16224.3	15896.9	16091.4	16017.9	15654.1	15785.7	15059	15066.6	15065.4	15167.7	15226.4	14046.6	13873.5	13790.3	12410.8	12322.9	11779.2	11062.5	11121.6	10227.8	9758.93	9093.21	8321.81
		mean		465.385	796.957	1673.2	3071.96	5135.9	7316.36	9128.53	10309.4	10901.4	10919.7	11107.9	11358.7	11531	11877.8	11954.8	12115.5	12557.5	12761.7	12970.2	13366.8	13787.9	14050.9	13891.5	14303.5	14240.9	14279.5	14300.3	14530.2	14188.3	13999.3	13787	13788	13715.5	13598.9	13080.2	12880.6	12779.4	11983.2	11960.1	11317.6	10886	10625.5	10174.2	9681.39	9234.79	8771.43
		stdev		259.525	447.86	744.176	1268.71	2168.93	2663.97	3066.88	2917.34	2718.5	2789.43	2601.17	2396.52	2511.57	2491.08	2499.81	2511.22	2238.6	2105.74	2071.95	1973.03	1930.59	1735.2	2085.07	1900.53	1863.87	1898.55	2034.93	1761.14	1833.8	1807.06	1842.08	1820.52	1728.28	1721.36	1502.84	1446.71	1014.2	1246.87	1154.62	1080.62	903.702	1022.83	1140.06	991.557	737.053	833.827
	PMNs+15uM clys	1		151.715	290.536	1072.2	2515.56	5235.21	8700.1	11855.5	12911.9	13622.1	12744.1	12830.2	12100.4	11606.6	12368.4	13238.9	13334.9	13086.5	13900.8	15872.6	18995.6	21801	24336.2	25692	27406.2	27537.4	27582.3	27729.8	28394.7	28050.7	28532.5	28710.2	28241.4	27531.1	28818.4	28285.1	27647.8	26987.2	27053.4	27152.4	26124.8	25767.8	25157.5	24793.6	24352	24369.7	23770.7
	PMA spiking after	2		96.1908	281.969	803.363	1972.84	3858.25	6347.41	8479.6	9495.72	10174.2	10207	10466.6	10520.9	10387.7	11124.4	11164.9	12099.3	11368.8	12839.7	14455.7	17855.3	20429.9	22643.4	23819.5	25047.5	25200.7	25586	26616.6	26441.1	26679.2	26876.9	26362.4	26448.8	26396.3	26642.7	27046.9	26957	25963.9	25678.3	25832.3	25724.4	24855.2	25455.6	24078	24617.1	24226.1	24452.9
	30 min	3		105.109	269.478	788.982	1881.31	3797.01	5833.69	8272.24	9253.16	9899.38	9822.25	10418.5	10389	10282.7	10693.7	11053.6	12165.8	11066.8	12053.8	13706.3	15606.9	17613.2	20369.8	21991.9	23866.5	24269.7	24978.8	25887.3	26073.3	25822.7	26959.1	26687.9	26814.5	26555.5	27232.2	27366.2	27234.3	26599.2	26210.2	26013.5	26408	25410.7	25697.7	26114.9	24882.3	25190.2	24988.2
		4		468.484	699.595	1673.31	2926.84	4646.08	7209.74	9104.7	11293.8	12500.7	12309.4	12871.2	13168.2	12790.6	13633.2	13376.5	14992.3	13422.7	14492.2	15312	16864.2	19553.6	21872.6	23038.8	24361.8	24646	25598.1	26234.5	26271.9	26897.3	26626.7	26016.9	25371.3	25966.1	26753.7	27628.9	27641.9	27949.2	27418.6	27652.9	26908.9	26913.5	26860.5	26956.7	26078.1	26306.1	25749.3
		mean		205.375	385.394	1084.46	2324.14	4384.14	7022.74	9428.01	10738.6	11549.1	11270.7	11646.6	11544.6	11266.9	11954.9	12208.5	13148.1	12236.2	13321.6	14836.7	17330.5	19849.4	22305.5	23635.5	25170.5	25413.5	25936.3	26617	26795.2	26862.5	27248.8	26944.3	26719	26612.2	27361.8	27581.8	27370.2	26874.9	26590.1	26662.8	26291.5	25736.8	25792.8	25485.8	24982.4	25023	24740.3
		stdev		177.088	209.645	413.609	489.693	686.589	1254.12	1656.55	1711.02	1808.76	1469.61	1390.59	1332.71	1180.21	1325.15	1271.33	1354.11	1190.33	1087.09	952.534	1441.78	1754.41	1650.48	1562.11	1567.15	1466.69	1134.79	799.394	1076.84	917.935	867.396	1208.69	1185.49	661.224	1004.22	525.817	336.693	831.197	790.941	881.538	498.045	869.702	745.282	1293.62	761.889	955.013	837.11
	PMNs+15uM clys	1		113.817	253.533	738.795	2029.38	3545.46	5690.99	7828.35	8287.09	9307.45	9413.17	9641.64	9660.07	9696.5	10148.9	10162.5	10794.9	10425.9	10786.1	11190.3	11421.3	11975.5	12202.3	11802.4	12543.3	12506.8	12405	12857.8	13053.8	13204.2	13308.8	11550.9	11839.7	12500.5	13604	14533.6	16484.2	18234.6	19878.4	22120.9	24251.1	26151.1	27165.2	28057.6	28692.8	29052.2	29193.7
	PMA spiking after	2		124.388	193.029	800.564	1572.56	3083.22	5318.81	7452.74	8300.31	9335.56	9132.74	9582.9	9295.44	9748.37	9937.21	10626.8	10424.4	10484.8	11092.5	10979.9	11121.4	11396.1	12025.6	11936.1	12382.3	12313.6	12444.8	12745.8	12737.4	12990.4	12649.2	11716.9	11514	11619	12384.6	13198.9	14651.4	15068.5	16388.1	19040.8	20991.8	22757.7	25764.6	26861.5	28304	29202.9	30910
	60 min	3		228.335	349.768	650.353	1279.89	2148.78	3882.19	5246.94	5814.77	6675.84	6672.17	6625.83	7326.81	6690.36	7582.09	7475.45	7799.53	8018.92	7813.11	8281.89	8345.08	8775.19	9095.02	9024.1	9034.38	8927.06	8925.17	9793.3	9342.37	9456.61	9382.5	8156.68	8290.25	9261.88	10088.2	11234.6	12802.3	15477.5	17671.9	21204.7	24602.4	29679.6	31948.9	34379	35573.1	36508.2	37033.7
		4		217.609	462.671	1082.43	1997.63	3160.81	4637.95	5947.67	6608.19	7739.99	8791.5	8714.79	9845.83	10095.5	10348.5	10733.8	10834.7	11186.5	11164.3	11962	11943.7	12436	12827.6	13170.8	13234.4	13329.8	13324.6	13297	13227.5	13576.9	13441.9	11163.1	11951.2	12460.1	13622.2	14518	16127.1	18527.1	20725.5	24137.4	25678.5	28657.8	28997.1	29965	31646.3	32356.4	32746.8
		mean		171.037	314.75	818.035	1719.87	2984.57	4882.48	6618.92	7252.59	8264.71	8502.4	8641.29	9032.04	9057.68	9504.17	9749.64	9963.38	10029	10214	10603.5	10707.9	11145.7	11537.6	11483.3	11798.6	11769.3	11774.9	12173.5	12090.3	12307	12195.6	10646.9	10898.8	11460.4	12424.8	13371.3	15016.2	16826.9	18666	21625.9	23880.9	26811.5	28469	29815.8	31054	31779.9	32471
		stdev		60.2834	117.856	186.732	359.736	592.715	796.753	1223.5	1245.05	1295.36	1246.35	1408.88	1159.58	1588.12	1292.35	1536.27	1454.35	1383.9	1608.98	1604.31	1611.42	1636.61	1664.36	1751.4	1879.51	1945.39	1946.65	1604.51	1843.13	1915.67	1907.16	1676.28	1748.89	1520.95	1661.89	1555.75	1675.66	1806.02	1990.69	2114.46	2019.56	3082.44	2670.97	3299.71	3362.09	3500.97	3370.05
	PMNs+15uM clys	1		188.622	454.11	1174.88	2360.89	3527.34	5585.47	6796.93	7949.32	9136.03	9971.3	10634.1	10918.1	11235.7	11961.9	12293.7	12282.5	12213.3	12389.6	13497.8	13650.5	14114.4	14430	14673.9	14860.9	14859.3	15223.5	15009.2	14795.1	14928.8	14896.7	14498.9	14645.1	14782.3	14666.1	14473.1	13751.4	13250.8	13247.2	13020	13152.6	11717.9	11866	11443.3	10797.4	10307.5	9908.17
	PMA spiking after	2		764.268	1208.62	1994.65	2892.56	3910.63	4868.43	5714.9	6058.02	6153.13	5989.46	6126.18	6407.27	6758.76	7493.05	8015.44	8574.47	8930.09	10462.2	10641.7	10866.5	11539.6	11882.6	12071.9	11836.9	11771	11236.2	11408.7	11993.7	11190.3	11993.4	11047.3	11201.4	11385	11213.5	10562.7	10627	10868.9	9873.14	9390.64	8857.43	8841.44	8266.12	7808.47	7690.23	6949.03	6565.85
	120 min	3		273.788	419.399	1234.13	2300.71	4208.23	5965.93	7294.41	8302.61	9245.94	9112.76	9169.32	9535.74	9768.3	10151.5	10274.3	10884.8	11875.1	12057.6	11874.4	12390.8	12212.4	12423	12300.2	12829.4	12558.1	12426.2	12131.6	12668.4	12539.8	12207.5	11961.9	12266.1	11912.7	11798.2	11645.1	11460	11055.5	11035.4	10632.9	10359.1	9728.53	9433.4	8997.23	8891.66	7922.36	7835.72
		4		298.315	627.15	1735.18	3729.76	6366.89	9318.79	11676.3	12528.8	12949.7	12901.1	13120.7	12747.8	13219.8	13469.5	13079.7	13253.5	13423.3	14393.8	15449.2	15697.1	15684.8	16242.3	15906.3	16224.9	16274.5	16925.9	16501.4	16236.8	16633.2	16275.9	15337.5	15428.2	15790.7	15028	15234.3	14745.1	13876.6	13516	13312.7	12641.7	12456.9	11737.1	11559.5	10985	10237.3	9835.21
		mean		381.248	677.32	1534.71	2820.98	4503.27	6434.66	7870.63	8709.69	9371.2	9493.65	9762.58	9902.23	10245.6	10769	10915.8	11248.8	11610.4	12325.8	12865.8	13151.2	13387.8	13744.5	13738.1	13938	13865.7	13953	13762.7	13923.5	13823	13843.4	13211.4	13385.2	13467.7	13176.5	12978.8	12645.9	12262.9	11917.9	11589.1	11252.7	10686.2	10325.7	9952.12	9591.07	8854.05	8536.24
		stdev		259.637	365.67	396.467	661.657	1273.29	1975.86	2621.4	2730.13	2782.84	2843.9	2921.86	2675.71	2721.03	2570.92	2266.03	2030.75	1906.5	1615.1	2081.9	2043.61	1879.86	1993.49	1863.74	1976.97	2072.61	2592.58	2398.34	1950.25	2428.84	2091.66	2034.91	1981.8	2150.98	1949.36	2231.33	1924.5	1525.45	1758.86	1894.36	2006.22	1685.24	1770.37	1854.21	1581.21	1685.53	1627.13
	PMNs+15uM clys	1		116.298	307.226	1200.82	3478	6534.31	9005.53	10711.1	11436.8	12246.4	12557.7	11999.5	12590.3	12920.2	13065.4	13647.6	13316.3	13765	13672.1	14328.1	14283	14663.6	14989.8	15623.9	14587.2	15141.2	15772.9	14889.1	14790.7	14834.8	14876.9	14351.6	14362.3	14336.2	14443.1	14158.1	13545.8	12862	12822	12486.9	11923.4	11592.7	10634.2	10547.9	10147.8	9393.94	9126.23
	PMA spiking after	2		99.9354	253.488	986.893	2738.28	4663.18	6524.55	8194.33	8812.82	9062.87	9351.03	10250.7	10175.8	10522.4	11098	11487.5	11655	11371	11852	12313.1	12133.3	12711.5	13193	13266.3	13139.9	13350.3	13603.5	13538.7	13683.5	13841.2	14129.4	13768.8	13474.7	13779	13206.2	13617.6	12897.1	13361	12931.8	12198.9	12170.8	11721.5	10828	10742	10413.9	9996.16	9422.67
	180 min	3		104.342	207.954	1102.91	2535.68	4098.55	5435.87	7050.47	7871.27	8055.26	8399.7	9330.79	9877.87	10001.6	10817.4	10960.5	11722.3	11736.1	12077.2	11817.7	12138.2	12700.5	12875.2	13156.1	13597.9	13769.3	13424.3	13970.7	14395.9	13957.7	14052.1	14112.1	13736.1	13980.4	13739.7	13682.4	13565.2	13548.3	12958.1	13365.5	12466.8	12415.4	12137.7	11421.2	10868	10588.8	10276.4
		4		197.591	301.896	711.833	2083.98	3532.97	4988.55	6741.11	8462.8	9568.59	10040.3	10312.2	10843.3	10673.2	11366.3	11428.6	11387.1	12135	12641.5	12464.8	13338.1	13608.3	13154.7	13260.6	13940.5	13758.7	13626.7	13877.3	13759.7	13673.4	14545.2	13716.4	13895.4	13612.9	13881.5	12991.8	13299.8	12921.5	12676.2	12428.9	11965.4	11840.9	11494.2	11251.7	10957.9	10311.9	9928.15
		mean		129.542	267.641	1000.61	2708.99	4707.25	6488.62	8174.25	9145.92	9733.28	10087.2	10473.3	10871.8	11029.3	11586.8	11881	12020.2	12251.8	12560.7	12730.9	12973.1	13421	13553.2	13826.7	13816.4	14004.9	14106.8	14069	14157.5	14076.8	14400.9	13987.2	13867.1	13927.1	13817.6	13612.5	13327	13173.2	12847	12620.1	12131.6	11892.6	11273.5	10990.7	10596.9	10072.7	9688.36
		stdev		45.8899	46.559	211.447	581.065	1302.5	1797.65	1803.03	1575.91	1789.61	1779.06	1112.07	1214.68	1292.98	1010.9	1201.07	876.129	1055.96	811.946	1100.05	1041.05	931.244	968.168	1199.19	609.625	782.262	1114.38	577.406	529.37	518.648	384.175	299.677	372.9	311.373	508.334	478.839	311.002	334.747	128.234	512.292	248.237	362.955	683.795	412.866	382.534	513.209	513.118
	PMNs+4uM ionomycin	1		2465.51	4400.65	5717.25	6565.14	6665.45	6448.42	6857.32	6532.33	5703.76	3552.35	2334.14	1517.8	860.263	651.803	310.316	287.66	252.01	221.89	281.919	252.726	312.246	336.763	392.009	358.259	365.716	405.919	381.728	430.962	468.317	366.162	485.467	432.453	471.888	553.311	490.747	447.072	619.411	608.87	604.432	678.708	680.241	739.987	744.033	889.779	954.851	871.342
		2		2426.48	4542.56	5434.18	6441.47	6194.48	5397.14	5353.83	5969.58	5873.11	4344.55	3266.77	2021.63	1484.34	1021.14	617.513	409.43	334.561	261.824	308.689	348.996	314.221	356.393	435.753	437.822	450.631	447.386	432.638	548.317	570.364	515.128	539.923	534.163	605.164	666.808	662.707	642.823	600.056	633.148	709.186	809.663	834.797	802.683	759.829	904.762	973.896	902.299
		3		2832.42	4998.04	5992.81	6264.33	5716.54	5752.93	5952.46	5018.22	3478.27	2401.6	1715.53	992.795	661.93	479.792	375.419	352.096	346.1	345.091	256.858	414.026	397.394	403.841	416.589	456.254	558.152	552.944	582.512	580.107	530.622	476.647	540.579	571.26	626.633	644.343	709.341	770.794	743.197	659.227	775.677	846.67	822.179	919.005	926.026	972.145	993.42	901.242
		4		2392.93	4305.96	4808.49	4895.39	4305.13	4412.04	4092.5	3308.56	2128.95	1474.89	1000.19	534.655	470.229	336.054	274.846	221.978	231.016	152.787	211.301	248.307	328.334	317.997	318.302	325.57	390.349	352.415	382.58	368.219	382.138	478.711	479.469	377.487	397.389	573.147	547.331	506.643	538.101	497.246	607.25	517.75	625.195	654.828	588.02	708.907	705.019	605.463
		mean		2529.34	4561.8	5488.18	6041.58	5720.4	5502.63	5564.03	5207.17	4296.02	2943.35	2079.16	1266.72	869.19	622.197	394.524	317.791	290.922	245.398	264.692	316.014	338.049	353.748	390.663	394.476	441.212	439.666	444.864	481.901	487.86	459.162	511.359	478.841	525.269	609.402	602.532	591.833	625.191	599.623	674.136	713.198	740.603	779.126	754.477	868.898	906.796	820.086
		stdev		204.222	306.648	507.287	774.036	1019.95	848.073	1159.46	1411.59	1810.51	1262.82	961.221	643.916	439.93	295.629	154.384	80.9579	57.8845	80.2868	41.4104	80.1743	40.2069	36.8914	51.4561	62.5969	85.7329	84.9374	94.8014	99.2873	82.0459	64.4698	33.4518	89.4917	109.332	54.7021	100.949	144.73	85.9753	71.2814	83.4096	148.896	104.067	111.21	138.172	112.516	135.437	143.8
	PMNs+4uM ionomycin	1		3405.52	6457.15	7295.49	7022.96	6271.73	5668.2	5142.09	4220.45	2709.62	1682.12	1209.57	1080.87	725.495	521.713	405.074	324.514	235.726	187.368	182.162	167.76	196.381	228.486	179.108	238.996	247.616	197.448	333.311	321.695	321.67	352.228	362.497	330.925	395.807	403.783	471.298	418.712	494.243	447.019	422.834	565.72	424.717	547.906	500.882	709.727	703.607	744.536
	PMA spiking after	2		2874.26	5337.4	5989.28	6475.23	6004.74	5890.24	6233.25	4258.59	2479.36	1409.39	686.699	403.76	229.366	229.989	247.724	175.774	155.968	121.102	162.265	148.7	209.617	148.912	226.939	260.25	245.854	301.148	296.018	416.228	314.906	408.965	469.338	434.602	441.628	425.072	527.823	592.933	546.554	534.638	609.515	564.798	662.857	722.175	651.507	754.138	713.397	864.382
	30 min	3		3643.69	6124.11	5403.51	4484.92	4252.29	4713.97	4128.11	2589.54	1568.91	1104.48	684.412	554.194	448.408	339.979	368.58	236.601	209.62	177.817	197.233	257.145	257.248	231.838	326.352	340.456	343.796	379.098	436.653	454.76	497.119	499.205	473.369	471.953	521.106	630.713	564.819	532.736	650.766	705.701	734.925	735.89	682.075	753.766	906.451	859.277	865.194	965.822
		4		3675.29	7498.13	10073.1	9493.69	7921.18	7573.37	5791	3141.9	1536.21	797.306	436.03	277.618	160.69	238.285	272.473	134.313	165.409	122.192	149.855	184.537	237.573	242.015	254.634	241.379	276.847	310.408	250.274	283.638	320.685	358.626	436.623	399.951	342.313	501.595	437.754	363.553	411.581	515.732	559.715	488.686	568.488	509.651	592.501	691.775	711.218	714.556
		mean		3399.69	6354.2	7190.34	6869.2	6112.48	5961.44	5323.61	3552.62	2073.52	1248.32	754.178	579.111	390.99	332.492	323.463	217.8	191.681	152.12	172.879	189.536	225.205	212.813	246.758	270.27	278.528	297.025	329.064	369.08	363.595	404.756	435.457	409.358	425.213	490.291	500.423	476.983	525.786	550.773	581.747	588.774	584.534	633.374	662.835	753.729	748.354	822.324
		stdev		370.406	895.544	2078.19	2061.68	1502.07	1189.62	914.343	824.743	609.005	382.2	325.587	353.095	254.526	135.699	75.3487	82.6188	37.5385	35.4051	20.9925	47.3911	27.4076	42.9872	61.5536	47.7467	45.7744	74.9392	79.3585	79.8116	89.066	67.8859	51.3477	59.9878	75.7233	102.605	56.784	104.586	100.148	109.933	129.065	104.51	117.541	122.464	173.832	75.0889	78.0063	115.507
	PMNs+4uM ionomycin	1		1949.13	4742.11	7657.77	9094.68	8183.38	7735.73	5628.41	3179.55	1444.04	655.413	438.147	196.817	171.557	203.635	220.741	228.934	242.387	233.926	248.003	324.501	343.699	374.72	327.105	389.113	396.783	407.595	334.854	428.507	419.766	432.337	475.555	389.238	366.817	350.929	408.507	447.778	474.611	378.386	491.221	575.29	553.411	589.593	482.7	641.901	730.661	654.502
	PMA spiking after	2		2208.94	4772.35	6109.94	7218.52	6247.39	6337.83	6536.91	5288.1	3280.3	1920.21	1115.51	524.214	318.963	331.425	285.383	254.409	280.814	338.298	288.039	414.567	414.662	521.27	511.213	504.706	485.317	542.138	585.842	606.957	568.433	597.592	565.335	348.918	486.6	458.068	385.589	452.72	531.13	472.771	561.763	586.609	594.068	610.944	723.726	802.946	778.433	990.87
	60 min	3		2612.5	4376.46	5600.02	5702.51	5847.83	6085.75	7146.13	6272.37	4473.44	2290.51	1291.89	757.073	428.03	220.521	222.344	229.139	169.883	260.113	268.676	272.152	250.465	347.906	310.757	360.269	338.81	370.034	488.08	418.757	464.433	493.359	386.525	399.319	375.244	377.77	323.243	401.137	455.735	451.281	464.552	485.964	523.008	533.866	538.057	561.637	592.37	653.264
		4		2582.83	4677.97	5407.39	4967.71	4756.23	4828.9	4488.2	3216.78	2024.22	1361.75	864.852	814.963	540.993	421.41	389.258	255.61	316.572	374.041	396.644	452.649	506.087	457.134	411.492	530.924	657.397	514.771	583.182	624.636	575.218	670.042	491.385	362.383	451.433	474.217	526.886	436.294	502.152	550.51	576.16	585.853	603.445	627.32	652.456	760.916	715.889	856.302
		mean		2338.35	4642.22	6193.78	6745.85	6258.71	6247.05	5949.91	4489.2	2805.5	1556.97	927.6	573.267	364.886	294.248	279.432	242.023	252.414	301.594	300.34	365.967	378.728	425.257	390.142	446.253	469.577	458.635	497.989	519.714	506.962	548.332	479.7	374.964	420.024	415.246	411.056	434.482	490.907	463.237	523.424	558.429	568.483	590.431	599.235	691.85	704.338	788.735
		stdev		317.893	181.492	1020.01	1824.9	1429.54	1191.86	1156.93	1544.04	1350.49	712.025	370.369	280.667	157.571	101.978	79.164	15.0038	62.8085	65.5626	66.2509	82.4549	108.305	79.1029	91.9957	84.151	138.952	82.8235	117.88	111.252	77.135	106.014	73.4136	23.3352	58.4669	60.1455	85.2111	23.2707	32.8987	70.8287	54.0182	48.5855	37.292	40.7508	109.016	110.397	79.2743	165.121
	PMNs+4uM ionomycin	1		2590.66	4913.91	5410.49	5993.9	5404.84	5578.65	5775.15	5417.89	3946.76	2723.6	1956.47	1401.97	998.099	600.742	533.033	456.778	415.708	337.055	345.391	362.365	373.587	433.428	443.743	487.977	528.051	554.103	492.852	604.932	495.093	619.289	533.758	529.548	673.421	697.99	677.28	750.625	827.567	744.799	753.403	885.259	778.134	818.849	893.317	1021.09	975.887	1029.74
	PMA spiking after	2		3043.9	5179.93	5120.85	4330.28	3736.38	4554.1	4653.52	3763.88	2423.39	1621.54	1033.65	730.57	529.907	399.774	322.713	362.144	376.513	345.333	386.639	485.448	528.828	579.158	489.784	609.223	569.572	609.647	557.818	617.443	635.372	591.9	736.757	682.804	601.977	705.618	842.139	821.898	859.889	831.619	799.318	801.46	1015.35	858.418	955.521	982.811	1193.24	1199.75
	120 min	3		2544.13	4858.43	5635.26	5958.44	5079.96	5261.73	4983.54	4588.99	3320.48	2443.59	1867.57	1119.94	766.061	560.917	379.263	285.536	295.234	411.999	295.63	369.695	398.208	520.612	524.25	467.433	498.046	497.983	568.719	529.904	532.489	595.617	549.681	584.405	690.433	614.94	716.143	733.951	801.954	749.924	777.123	863.943	844.979	946.115	1006.86	993.586	994.961	947.609
		4		2776.06	4507.76	4660.36	5315.51	5250.19	5607.22	6057.09	6152.3	5035.67	3537.79	2561.91	1751.36	1093.1	628.978	531.562	496.604	427.429	388.403	328.147	332.204	403.965	431.182	356.335	426.781	489.923	393.641	510.165	535.267	516.6	496.791	546.154	553.819	635.968	687.094	527.111	636.534	699.419	660.65	742.484	720.251	819.669	866.085	720.688	954.996	895.666	865.803
		mean		2738.69	4865.01	5206.74	5399.53	4867.84	5250.43	5367.32	4980.77	3681.57	2581.63	1854.9	1250.96	846.792	547.603	441.643	400.266	378.721	370.698	338.952	387.428	426.147	491.095	453.528	497.853	521.398	513.843	532.389	571.887	544.889	575.899	591.587	587.644	650.45	676.411	690.668	735.752	797.207	746.748	768.082	817.728	864.533	872.367	894.096	988.121	1014.94	1010.73
		stdev		226.801	276.428	420.734	778.034	765.889	489.908	658.003	1032.45	1098.08	790.617	628.435	432.503	251.989	102.431	107.196	95.0278	59.7647	35.5644	37.8992	67.3306	69.7103	71.9754	72.7056	78.4802	36.0601	92.1942	36.6223	45.7199	62.2384	54.1159	97.0203	67.2934	39.5207	41.6794	129.772	76.354	69.3681	69.8327	25.3519	74.0781	104.252	53.3447	124.579	27.3391	126.414	142.686
	PMNs+4uM ionomycin	1		3719.36	6117.15	4892.23	3528.92	3585.6	3651.55	2465.27	1443.69	890.618	595.619	378.624	434.656	298.798	345.939	373.881	343.852	392.359	406.648	546.777	544.237	532.684	697.847	544.24	666.09	640.932	725.115	702.57	654.276	701.591	684.429	753.117	782.584	703.251	801.637	888.926	804.331	901.427	1086.77	911.093	886.668	981.406	954.273	1046.39	1067.32	1094.38	1146.24
	PMA spiking after	2		2933.12	4624.11	4612.63	5126.66	4508.46	5066.26	5162.18	4549.5	3163.93	2040.64	1323.83	953.236	747.294	497.183	386.981	296.922	250.124	305.45	284.821	392.771	386.032	428.205	391.797	528.82	404.057	466.87	451.408	472.37	569.446	499.685	624.915	531.913	591.082	581.763	588.957	659.466	698.91	688.181	670.03	739.716	641.44	756.08	813.686	914.277	879.793	930.613
	180 min	3		2723.06	5724.17	7625.75	8404.39	7088.5	6333.54	5856.66	4612.38	3290.12	2078.01	1070.19	748.388	452.604	293.599	298.505	234.587	282.92	337.698	280.177	313.892	462.525	458.268	470.146	478.634	509.356	477.333	501.626	595.14	556.561	501.493	586.055	602.319	578.453	672.934	760.996	752.755	708.244	740.719	879.488	778.182	898.713	738.557	832.883	868.873	1065.65	837.082
		4		3088.41	6201.92	7269.92	6793.34	5750.33	5122.44	3695.21	2010.51	1166.46	580.746	393.246	262.835	296.96	297.267	383.547	404.576	326.466	336.653	387.107	531.425	483.978	493.906	486.801	454.294	594.46	505.495	620.336	602.244	573.614	629.338	639.425	693.663	712.695	711.583	795.834	770.678	751.497	698.34	787.759	812.424	957.886	868.093	873.663	964.069	954.222	931.469
		mean		3115.99	5666.84	6100.13	5963.33	5233.22	5043.45	4294.83	3154.02	2127.78	1323.75	791.473	599.779	448.914	358.497	360.728	319.984	312.967	346.612	374.721	445.581	466.305	519.557	473.246	531.96	537.201	543.703	568.985	581.008	600.303	578.736	650.878	652.62	646.37	691.979	758.678	746.808	765.019	803.503	812.092	804.247	869.861	829.251	891.655	953.635	998.511	961.351
		stdev		429.205	725.64	1567.12	2103.49	1521.99	1096.73	1516.4	1664.03	1275.32	849.523	479.624	309.738	211.872	95.4854	41.8514	71.9954	61.4746	42.7289	124.87	111.405	61.037	121.856	62.8952	94.6509	104.15	122.036	113.788	77.0738	67.9144	93.0002	71.7869	109.05	71.4235	91.14	125.374	62.0287	93.7795	190.211	108.193	62.4599	156.204	101.191	106.144	85.1798	99.5891	130.976
	Blank1	1		104.781	185.592	267.178	316.31	424.87	436.059	390.143	586.522	562.931	614.972	657.397	749.078	655.111	813.092	794.508	939.477	865.403	950.732	1011.29	1050.79	1143.68	1146.68	1134.37	1249.24	1335.04	1213.62	1435.29	1371.6	1184.84	1342.77	1184.3	1381	1413.27	1690.65	1528.48	1506.68	1577.17	1460.04	1575.58	1533.9	1562.6	1486.57	1439.2	1565.51	1605.94	1590.4
	(RPMI+luminol+HRP)	2		153.978	187.415	269.663	293.615	306.979	297.651	376.672	453.212	440.436	584.589	637.932	615.265	626.013	879.389	812.024	857.246	761.325	1029.35	1033.9	1016.31	1062.3	1360.34	989.408	1169.68	1246.31	1317.25	1221.27	1178.8	1376.86	1440.6	1350.79	1393.3	1360.08	1397.05	1375.95	1491.66	1405.11	1508.85	1421	1558.06	1510.18	1491.16	1622.87	1736.1	1615.04	1614.23
		3		145.022	215.509	258.535	271.699	293.785	411.676	416.846	432.77	423.033	565.846	604.368	744.148	665.788	748.092	722.624	793.431	937.219	919.669	1026.69	1007.19	1119.43	1006.29	1152.1	1292.31	1129.77	1199.9	1279.34	1341.96	1353.22	1307.84	1288.57	1322.16	1404.11	1469.43	1457.1	1447.87	1601.1	1421.95	1567.5	1558.68	1448.14	1635.91	1511.54	1515.93	1528.75	1463.31
		4		117.198	246.58	301.166	308.662	395.327	370.042	464.286	469.876	605.129	521.452	699.725	589.182	816.096	905.495	837.235	869.987	954.674	897.776	1053.78	1118.24	1042.48	1112.96	1270.2	1391.39	1306.28	1389.17	1294.74	1234.3	1393.53	1548.4	1322.12	1387.91	1460.23	1364.28	1492.76	1542.95	1518.77	1429	1596.83	1505.85	1472.08	1520.83	1522.94	1865.52	1701.16	1631.19
		mean		130.245	208.774	274.135	297.572	355.24	378.857	411.987	485.595	507.882	571.715	649.856	674.418	690.752	836.517	791.598	865.035	879.655	949.382	1031.41	1048.13	1091.97	1156.57	1136.52	1275.65	1254.35	1279.99	1307.66	1281.66	1327.11	1409.9	1286.44	1371.09	1409.42	1480.35	1463.57	1497.29	1525.54	1454.96	1540.23	1539.12	1498.25	1533.62	1524.14	1670.76	1612.72	1574.78
		stdev		23.0958	28.6837	18.6408	19.6568	64.7074	60.6115	38.6571	68.9746	89.8808	39.1481	39.8126	84.0647	85.2364	70.625	49.2133	59.8719	87.8381	57.5695	17.6419	50.3689	47.4607	148.443	115.123	92.3768	90.9073	89.6809	90.7774	90.4589	96.2794	108.085	72.6891	33.0078	41.0654	146.92	65.2801	39.3575	87.4151	39.5538	80.4418	25.0031	49.9304	69.8651	75.5483	160.469	70.5312	76.1751
	Blank2	1		5.60497	22.5699	-4.08605	23.0415	43.655	27.8253	6.32132	10.4461	3.11145	9.41922	9.82249	9.09598	3.14111	14.1986	22.8022	20.7369	-13.0962	-12.4532	2.91827	7.14936	11.1942	0.921784	-29.2735	-21.3124	-17.2548	-22.2673	-19.6006	-14.1787	-30.2682	-26.4485	15.8735	-22.1457	-4.23097	-19.6918	-11.5995	-17.4724	-3.97468	-1.16911	2.43136	3.30391	-7.44838	-19.9512	-17.5427	23.7164	19.5662	33.5852
	(RPMI)	2		16.4514	15.082	10.7189	29.3501	51.5855	41.5819	11.1341	7.42275	16.5379	5.6871	-0.919024	5.67109	21.3165	12.1267	0.110331	16.5045	-6.15603	13.0754	9.94558	19.3451	11.0331	-9.69467	-0.869821	-6.06088	10.4856	-18.8714	-19.0389	-18.9737	-15.0951	-34.4799	25.3041	-8.3473	11.6858	-2.5189	-19.0646	-5.37772	-1.11847	1.62603	-17.2655	-11.0799	-23.4248	-18.043	-10.7399	29.1107	17.3143	11.9984
		3		15.0226	18.0897	27.4316	33.3337	51.8588	33.1558	8.13138	13.1075	25.8749	-10.1035	-17.3192	10.1021	39.8052	3.88153	9.87796	20.7587	0.759769	1.73371	-9.57167	10.4039	-14.6547	10.5425	-23.0596	-19.5502	-19.8431	-12.4009	-19.4472	-11.1107	-33.496	-21.828	13.3874	-13.6095	-12.071	-16.4772	-19.2458	-23.6726	-13.9701	-10.5347	-0.559731	-1.57551	-15.4181	-25.2807	-27.7471	47.6844	28.6182	20.9636
		4		19.8086	17.3145	11.0176	33.2293	24.2118	41.9672	2.9495	8.17656	6.05425	12.961	-5.8645	1.46902	12.895	20.4006	23.0951	16.3357	-23.3705	-12.3289	-24.2922	5.01093	10.5576	9.66501	-7.91024	-22.5401	-14.9657	-25.0359	-9.37748	11.0689	-41.1921	-14.7149	-4.38722	-1.58293	-0.653554	-0.311404	-10.1467	-14.9645	-26.6814	13.2288	2.97703	-10.9706	-30.0827	-26.8189	-13.5468	32.97	9.96386	20.1674
		mean		14.2219	18.264	11.2705	29.7386	42.8278	36.1325	7.13408	9.78823	12.8946	4.49095	-3.57006	6.58455	19.2895	12.6519	13.9714	18.584	-10.4657	-2.49325	-5.25	10.4773	4.53255	2.85866	-15.2783	-17.3659	-10.3945	-19.6439	-16.866	-8.29855	-30.0129	-24.3678	12.5444	-11.4214	-1.31743	-9.74983	-15.0141	-15.3718	-11.4362	0.787755	-3.10421	-5.08052	-19.0935	-22.5235	-17.3941	33.3704	18.8656	21.6787
		stdev		6.0848	3.14101	12.876	4.83432	12.9807	6.87047	3.42374	2.55886	10.3965	10.1728	11.2649	3.90229	15.5634	6.82226	11.1072	2.49956	10.2962	12.3314	15.0434	6.314	12.7944	9.42877	13.1442	7.63592	14.0619	5.44713	4.998	13.3109	10.9501	8.29082	12.4	8.68032	9.89365	9.75484	4.81888	7.60183	11.5609	9.78961	9.56801	7.14771	9.80884	4.19302	7.44506	10.2696	7.6866	8.91195
	corrected by blank
	condition	replicate		0	2	4	6	8	10	12	14	16	18	20	22	24	26	28	30	32	34	36	38	40	42	44	46	48	50	52	54	56	58	60	62	64	66	68	70	72	74	76	78	80	82	84	86	88	90
	unstimulated	1		54.0742	16.888	69.0365	214.337	323.612	516.992	777.893	805.465	1058.63	1366.21	1571.1	2061.03	2266.04	2517.55	2984.41	3348.8	3474.46	3809.23	3910.88	4308.1	4344.46	4431.8	4410.81	4482.72	4513.47	4423.97	4751.78	4561.12	4784.01	4624.31	4447.82	4650.81	4871.13	4352.77	4628.52	4233.7	4340.41	4097.73	4381.64	4039.2	3854.97	3800.83	3476.95	3124.01	3069.85	3245.77
		2		-56.1694	-85.674	-120.418	-53.4605	128.392	308.318	606.243	819.975	1118.52	1220.01	1927.43	2245.11	2660.05	3157.34	3458.71	3756.32	3856.6	4768.1	4794.05	5274.99	5184.97	5746.9	5950.34	6056.38	5930.85	5889.17	5896.85	6098.31	5986.89	5841.27	5798.74	6277.68	5846.55	5463.97	5785.67	5789.57	5413.3	5691.11	5498.76	5191.06	5212.73	5396.56	5241.09	4490.47	4858.41	4375.6
		3		421.41	534.531	630.652	690.845	751.27	1065.28	1266.67	1462.46	1822.18	1976.42	2533.36	2846.39	3359.57	3867.57	4742.34	4683.1	5200.93	5258.16	5590.09	6001.01	6266.5	6305.28	6599.78	6261.35	6519.06	6155.03	6510.08	6731.4	6466.45	6481.09	6657.2	6666.44	6508.15	6552.23	6486.96	6112.36	5663.49	6143.3	5791.8	5796.43	5644.49	5018.67	5357.53	4950.41	4861.98	4696.04
		4		391.061	385.088	416.691	557.235	726.3	750.213	941.053	1174.82	1313.83	1851.93	2252.06	2826.83	3301.55	3890.87	4268.1	5153.46	5310.34	5456.36	5973.69	6358.11	6808.7	6848.92	6888.74	7023.94	7148.58	7094.72	6996.19	7319.06	7168.59	7054.84	7083.26	7097.47	6971.35	6807.97	6374.07	6718.47	6748.91	6405.62	6422.77	6444.85	6069.04	6228.96	5840.27	5525.25	5590.44	5058.93
		mean		202.594	212.708	248.99	352.239	482.393	660.202	897.966	1065.68	1328.29	1603.64	2070.99	2494.84	2896.8	3358.34	3863.39	4235.42	4460.59	4822.96	5067.17	5485.55	5651.16	5833.23	5962.42	5956.09	6027.99	5890.72	6038.73	6177.47	6101.48	6000.38	5996.76	6173.1	6049.29	5794.23	5818.8	5713.53	5541.53	5584.44	5523.74	5367.88	5195.31	5111.26	4978.96	4522.53	4595.17	4344.08
		stdev		239.734	294.767	337.952	336.792	306.765	324.82	281.26	314.871	346.822	367.041	415.159	401.813	526.589	655.803	790.088	828.422	932.279	735.131	914.116	905.131	1102.02	1036.97	1106.34	1066.83	1125.47	1106.17	968.723	1187.28	1003.46	1042.73	1162.63	1068.67	911.027	1123.85	851.005	1059.03	988.563	1034.14	853.449	1023.1	959.511	1009.36	1034.39	1023.95	1073.57	783.617
	unstimulated	1		239.703	390.753	323.523	315.553	510.533	637.333	720.163	854.835	1209.5	1464.88	1937.38	2354.53	2824.65	3616.57	4187.77	4018.44	27930.5	31897.7	40592.6	46298.5	45678.7	43107.6	40040.5	40386	37929.2	36375.5	37616.1	34996.7	34536.4	34621.8	32500.4	30614.9	32170	32488.4	31156.2	31715.9	30400.1	30244.2	30728.4	29378.8	28842.7	28869.8	28832.8	28223.4	28308.9	27408.5
	PMA spiking after	2		202.126	247.241	266.025	333.967	336.687	420.988	540.739	713.795	1167.56	1457.49	1963.31	2413.55	2814.62	3330.12	4017.76	3978.98	28680	32830	42820.9	48321.4	46434.3	42877.7	41194.9	39094.1	37530.3	36446.5	36016.7	34332.6	33300.9	33027.7	32851.8	31314.8	30877.1	30779.9	30849.8	29894.2	30061.5	29708.1	29990.9	29137.3	28732.3	28855.3	28588.1	27559.9	28425.7	27148
	30 min	3		68.6792	7.86	26.7635	139.116	357.249	435.056	604.713	753.255	1007.62	1039.97	1375.16	1666.85	1916.35	1947.68	2394.45	2658.22	25221	28145.8	36778.6	43206.9	44296.4	43368.6	41648	39435.8	39253.5	36682.6	34422.5	33647	32134.9	31074.2	30255.1	29368.9	28852.1	27892.9	27704.3	26563.5	25706.2	25050.5	24300.6	23978.8	23113	22420.3	22205.5	21663.5	21081.5	20895.3
		4		16.7952	-51.811	49.1985	179.633	287.146	469.315	698.333	801.725	990.308	1183.23	1496.18	1837.92	2108.32	2369.1	2638.01	3401.2	27940.6	29032	37334.9	41723.9	42125	41800.8	40129.7	38301.5	37279.5	34831.9	33406.8	32700.2	32274.8	31250.2	29617.7	29777.7	28567.4	27778.4	27779.2	27086.7	26103.6	26110.6	25249.9	24293.3	24105.5	23269.3	23087.1	21817.4	21997.9	21494.1
		mean		131.826	148.511	166.377	242.067	372.904	490.673	640.987	780.903	1093.75	1286.39	1693.01	2068.21	2415.98	2815.87	3309.5	3514.21	27443.1	30476.4	39381.7	44887.6	44633.6	42788.7	40753.3	39304.4	37998.1	36084.1	35365.6	33919.2	33061.7	32493.5	31306.2	30269.1	30116.6	29734.9	29372.4	28815.1	28067.8	27778.4	27567.4	26697	26198.3	25853.7	25678.3	24816.1	24953.5	24236.5
		stdev		106.143	206.834	150.385	97.1984	96.3551	99.8575	83.5122	61.012	111.002	210.158	301.413	372.094	472.656	787.174	923.978	636.592	1522.36	2241.84	2843.7	2978.56	1892.22	688.44	794.242	863.551	878.617	845.075	1845.27	981.828	1112.07	1670.85	1609.43	868.888	1712.09	2301.79	1887.28	2424.61	2506.64	2583.73	3261.29	2961.62	3017.36	3491.6	3521.01	3562.27	3959.92	3522.44
	unstimulated	1		81.9592	32.662	56.7315	257.385	238.344	406.676	622.923	811.855	859.168	964.145	1039.76	1344.37	1623.88	1828.94	2097.1	1984.7	2123.69	2599.11	2807.8	3207.85	3168.19	3219.58	3660.47	3518.78	3487.75	3106.95	3485.24	3424.6	3690.54	3332.25	7649.99	19485	36004.4	73503.8	87673.6	71501.3	54807.4	44546.8	38644.3	33724.9	30740.3	32717.6	40982	49250.2	52772.3	53017
	PMA spiking after	2		-48.8527	-56.211	-98.3545	-30.6105	16.8897	375.978	484.826	731.665	920.328	1284.16	1645.74	2244.2	2419.55	2931	3409.47	3739.6	4012.16	4455.98	4844.48	4933.9	5650.13	5529.88	5999.35	5933.99	5928.58	5706.17	6135.31	5908.97	6093.95	5925.88	6428.62	22561.6	25145.3	40561.8	53193.2	57233.4	56791.2	56130.4	54978.2	52985.3	51824.3	50039	48297.8	47730.3	46482.9	46305.2
	60 min	3		-64.1424	-77.366	-84.3305	9.2535	179.985	466.54	758.963	921.895	1199.54	1599.24	2352.63	2310.94	3205.61	3525.46	4194.14	4551.12	4986.99	5270.93	5489.45	5774.81	6300.66	6653.92	6665.21	6759.99	6681.37	6755.01	6881.64	6978.98	7007.15	6834.44	6524.03	16445.1	25585.5	42407.7	53367.8	58462.9	58862	59135.5	57993.8	56587.5	55808.2	52909.7	52021.5	49655.3	48182.1	47634.8
		4		-92.9357	-34.385	-21.1465	174.02	376.323	707.033	813.983	1280.65	1632.94	2436.71	2940.17	3693.66	4499.63	4758.08	5559.38	5716.65	6171.79	6422.23	7003.84	7586.47	7679.24	7574.87	7770.56	8374.58	7933.51	7735.8	8270.6	8084.94	7890.04	7912.65	8373.47	18336.3	28015.6	50878.5	66923.9	70460.6	69273.6	68080.1	67505.5	65161.2	62552.9	61348.8	61066.1	57585.2	57522.8	54780
		mean		-30.9929	-33.825	-36.775	102.512	202.885	489.057	670.174	936.517	1152.99	1571.06	1994.58	2398.29	2937.17	3260.87	3815.02	3998.02	4323.66	4687.06	5036.39	5375.76	5699.55	5744.57	6023.9	6146.83	6007.8	5825.98	6193.2	6099.37	6170.42	6001.3	7244.03	19207	28687.7	51838	65289.7	64414.6	59933.5	56973.2	54780.4	52114.7	50231.5	49253.8	50591.8	51055.3	51240	50434.3
		stdev		77.4875	47.6717	70.8079	136.036	148.836	150.104	147.367	242.315	352.6	632.665	827.79	969.554	1225.56	1220.78	1449.4	1568.42	1711.97	1608.79	1739.69	1820.4	1887.74	1879.59	1736.71	2024.09	1872.52	1993.15	2010.47	1992.22	1808.58	1955.92	935.185	2563.65	5038.45	15126.3	16249.8	7610.69	6442.99	9715.36	12009.3	13281.1	13727.8	12023.8	8353.96	4431.46	4959.92	4100.49
	unstimulated	1		-72.1888	-131.141	-148.973	-24.9255	57.9027	155.87	322.217	526.065	445.901	681.315	968.224	1297.55	1592.25	1823.48	2046.9	2197.66	2524.32	2562.56	2867.88	2784.4	3179.82	3215.88	3509.79	3467.4	3537.02	3582.14	3321.72	3561.82	3126.74	3446.31	3541.89	3474.29	3372.71	3371.39	3282.71	3086.65	3096.04	3135.95	3058.89	3290.19	2940.2	2615.42	2838.88	2773.96	2519.22	2473.7
	PMA spiking after	2		52.5632	97.707	196.485	438.026	598.081	617.911	1064.84	1366.55	1451.28	1751.93	2143.07	2841.57	3257.66	3524.59	3738.18	4302.92	4078.49	4262.45	4692.09	4736.37	4908.9	5346.84	5089.7	5550.62	5575.53	5428.17	5483.15	5810.23	5391.15	4850.37	5439.88	5105.29	5103.21	5131.89	5125.39	4851.43	4595.1	4909.69	4705.09	4577.11	4641.76	4250.19	4343.63	4187.44	3916.86	4194.6
	120 min	3		17.5692	45.451	25.5275	102.798	251.139	476.994	695.953	1017.73	1231.62	1428.11	1808.81	2022.57	2464.34	2615.34	3222.8	3241.22	3508.65	4329.1	3717.07	4689.45	4532.02	4715.96	4937.87	5120.87	5082.87	5033.84	5149.42	5426.38	5328.9	5256.8	5600.86	5076.34	5005.5	5008.18	5021.44	4961.02	5108.58	5164.41	4705.03	4445.54	4585.15	4606.08	4256.05	3955.08	4085.19	3935.9
		4		110.715	190.802	269.235	300.587	464.5	600.201	878.353	1032.96	1447.33	1363.54	1640.4	1944.75	2043.39	2462.48	2714.19	2990.49	3189.15	3347.47	3380.6	3426.23	4033.6	3910.72	4056.35	4120.51	3886.36	3915.16	3850.59	3990.9	3977.62	4102.89	3936.86	3678.65	4037.81	3735.97	3906.57	3551.59	3306.91	3762.27	3544.3	3276.51	3458.74	3331.87	3167.67	2785.64	2795.91	2446.59
		mean		27.1647	50.7049	85.5683	204.122	342.906	462.744	740.342	985.828	1144.03	1306.22	1640.13	2026.61	2339.41	2606.48	2930.52	3183.08	3325.16	3625.39	3664.41	3909.11	4163.58	4297.35	4398.43	4564.85	4520.45	4489.83	4451.22	4697.33	4456.1	4414.09	4629.87	4333.64	4379.81	4311.85	4334.02	4112.67	4026.66	4243.08	4003.33	3897.34	3906.46	3700.89	3651.56	3425.53	3329.29	3262.7
		stdev		76.5701	135.317	186.771	205.545	237.73	213.967	316.832	346.202	476.601	449.926	494.255	633.089	708.206	701.624	722.34	869.016	648.336	838.232	768.962	964.613	747.424	930.183	747.34	945.645	965.87	881.396	1031	1089.11	1100.34	802.9	1042.9	878.359	825.835	889.465	891.96	936.837	979.416	957.45	834.171	711.025	843.682	901.022	761.351	751.65	786.836	932.772
	unstimulated	1		17.3542	-25.199	3.4775	137.006	248.592	495.689	754.493	963.845	1326.19	1507.94	1882.53	2107.15	2702.42	2916.78	3484.24	3623.04	3911.56	4408.15	4397.31	4877.78	5076.93	5505.24	5745.34	5860.32	6135.53	5722.5	6143.25	6091.16	6177.81	5754.07	6157.02	6026.85	5731.18	5981.19	5598.33	5940.01	5619.17	5861.43	5312.96	5625.99	5128.95	5347.44	5023.94	4637.76	5168.34	4784.02
	PMA spiking after	2		89.2012	30.362	112.034	249.004	407.583	511.431	609.813	780.745	936.188	1102.27	1243.36	1235.6	1595.23	1715.35	1954.98	1928.58	2312.53	2318.53	2526.57	2679.05	2867.91	2972.44	2725.44	2938.6	3075.04	2929.67	2835.63	2772.53	3086.07	2740.42	2987.16	2912.88	2593.09	2752.37	2662.06	2455.67	2504.19	2618.66	2369.52	2356.46	2139.25	2032.16	1942.41	1965.18	1857.87	1945.34
	180 min	3		32.9783	56.669	41.8225	114.459	297.504	343.176	620.943	859.105	1047.99	1271.8	1505.68	2017.35	2459.11	2499.87	3029.98	3063.12	3279.24	3824.82	4037.44	4064.55	4605.87	4845.53	5075.28	5005.41	4941.88	5477	5475.32	5321.11	5384.1	4878.95	5164.08	4886.88	5113.08	4727.4	4866.97	4798.15	4840.28	4565.6	4976.14	4738.39	4332.27	4472.35	4530.45	4074.58	4217.74	3830.51
		4		171.442	148.818	242.986	347.369	590.817	764.303	1049.78	1365.04	1546.73	1800.13	2230.13	2890.37	3475.09	4060.89	5260.69	5379.56	6449.6	6749.44	7209.41	7264.69	7516.5	7403.67	7817.79	7717.97	7471.11	7470.94	7597.73	7586.54	7548.95	7330.98	7465.93	7348.18	7096.2	7251.14	7131.1	7083.96	7646.12	7064.33	6807.55	6732.18	6470.57	6325.28	6399	5815.68	5910.46	5821.81
		mean		77.744	52.6625	100.08	211.959	386.124	528.65	758.758	992.182	1214.27	1420.53	1715.43	2062.62	2557.96	2798.23	3432.47	3498.58	3988.24	4325.23	4542.68	4721.52	5016.8	5181.72	5340.96	5380.57	5405.89	5400.03	5512.98	5442.84	5549.23	5176.1	5443.55	5293.7	5133.39	5178.02	5064.61	5069.45	5152.44	5027.51	4866.55	4863.25	4517.76	4544.31	4473.95	4123.3	4288.6	4095.42
		stdev		69.6695	72.6215	105.343	107.753	151.798	174.467	204.851	259.639	275.701	302.846	431.927	676.551	774.299	978.095	1377.2	1438.53	1767.75	1840.37	1953.85	1923.14	1918.22	1829	2098.39	1983.06	1865.98	1870.94	1992.74	2013.39	1869.8	1914.71	1889.54	1879.02	1885.34	1917.44	1858.9	1976.66	2125.01	1902.63	1845.17	1859.59	1814.64	1837.84	1863.71	1611.29	1762.37	1647.99
	PMNs + PMA	1		399.539	2855	11360.1	19872.7	23359.2	22379.5	22021	21148.5	22390.7	22575.3	21875.6	23011.5	22368	22583.4	22520.5	23811.5	22192.4	22014.4	22439.6	22930.2	23142	23629.8	24369.2	24380.8	24529.2	25151.8	25177.9	25080.1	25007.8	25893.9	27149	25823.7	26848.7	25809.7	26187.1	25280.3	25916.5	26536.3	25836.1	26440.6	25793.8	26725	25762.1	26091.2	25038.1	25624
		2		2.71125	2224.03	10965.3	19724.7	20298.2	20116.6	20463.2	20461.6	21521.9	21222	21063.3	21858.2	21561.5	21091.7	20579.1	22665.5	20671.5	20372	19965.6	20717.7	20043.7	20677.9	20724.1	20412.8	20272.8	20682.8	20270.3	20537.4	20552.6	20512.2	20448.5	20224.6	20360.2	19663.1	20311	20028.8	20081.6	19384.4	19528.2	19535.1	19136.8	18547	18647	18950.3	18511.1	18138.1
		3		108.541	4939.8	20448.9	33868.1	34159.2	30177.5	26555.9	25542.6	24811.8	23306	22257	22559.9	21933.6	21457.4	21944	22689.8	20862.9	20936.7	21536.7	21516.4	21694.5	21214.2	22076.9	21804.9	22061.4	22544.1	22223.2	21860.3	22376.4	22549.9	23350.8	22644.7	22398.4	22825	22300.9	22521.8	22928.9	22700.4	23034	22747.5	21851.2	21701.9	22041.3	21403.9	21183.4	21379.4
		4		196.789	4974.82	24942.9	38576.3	35470	31143.4	28965.5	26745.7	25836.6	24467.3	23373.5	23212.4	22748.2	22355.6	22351.9	22960.2	22186	22804.5	22714	23073.8	22836.8	23582	23371.5	23751.1	23843	23317.5	24604.5	24798.6	24460.3	25075.4	24852.3	24324	24570.2	24636.2	24708.2	24552.8	24452	25036.6	25569	25516.3	23874.8	24782.1	24315.4	23729.7	23638.2	23840.3
		mean		176.895	3748.41	16929.3	28010.5	28321.6	25954.3	24501.4	23474.6	23640.3	22892.6	22142.4	22660.5	22152.9	21872	21848.9	23031.7	21478.2	21531.9	21664	22059.5	21929.3	22276	22635.4	22587.4	22676.5	22924.1	23069	23069.1	23099.3	23507.8	23950.1	23254.3	23544.4	23233.5	23376.8	23095.9	23344.7	23414.5	23491.8	23559.9	22664.1	22939	22691.4	22543.8	22092.7	22245.5
		stdev		168.304	1419.55	6908.71	9675.16	7619.66	5526.3	3941.6	3133.99	2020.34	1359.19	959.927	600.444	515.912	711.974	880.434	536.718	824.706	1088.11	1238.93	1137.59	1402.95	1551.32	1582.5	1817.66	1910.44	1851.6	2262.25	2229.05	2041.48	2452.35	2808.75	2401.16	2794.23	2678.25	2596.61	2354.49	2494.06	3116.01	2928.61	3108.32	2849.75	3584.73	3100.88	3066.11	2870.46	3244.41
	PMNs+3uM clys	1		53.9252	157.17	613.427	1460.77	2610.96	3709.27	5009.53	5409.01	6243.02	7238.89	6634.67	7349.78	7625.16	8271.92	8314.86	8509.69	8920.61	8897.01	9185.19	9485.77	9807.33	9432.23	9811.78	9928.05	10037.2	9710.61	9693.84	9467.53	9170.99	9405.8	9492.95	9468.11	9098.58	9042.85	8626.33	8591.01	8314.06	7771.57	7743.5	7219.47	6779.08	6707.65	6034.03	5727.92	5297.2	4865.83
		2		23.6892	66.383	317.754	733.548	1468.77	2248.78	3040.39	3427.01	4099.48	4421.47	4631.79	5160.53	5440.73	5295.63	5661.04	5897.03	6139.13	6111.67	6085.03	6415.19	6301.77	6616.54	6594.51	6635.88	6754.13	6782.16	6513.3	6787.74	6803.75	7027.59	7163.01	6709.56	6428.79	6666.41	6340.89	6413.46	5905.74	5870.64	5697.44	5810.38	5373.42	4838.43	4654.8	4209.81	4143.08	4003.61
		3		57.4392	193.541	465.716	860.538	1303.55	2045.64	2681.55	3363.54	4130.72	4628.01	4911.08	5369.88	5380.72	6150.21	6631.39	6393.08	6713.14	6834.24	7075.02	7140.63	7436.77	7294.44	7591.9	7107.8	7586.91	6963.89	7775.14	7588.65	7478.25	7389.75	7680.07	7450.31	7311.76	7246.51	7346.36	6892.71	6680.72	6641.65	6607.93	6535.81	6046.06	5794.42	5538.07	5021.06	4522.17	4439.97
		4		-22.2398	-3.924	186.444	635.771	1116.08	2097.78	2943.68	3405.34	3846.6	4298.14	4478.8	4945.68	5085.51	5335.33	5432.28	5515.74	5481.61	5589.71	5857.01	5921.42	6336.36	5961.46	6220.75	6183.76	6478.3	6590.32	6163.57	6499.16	6489.76	5836.22	6358.22	6380.28	5840.37	5964.88	5825.19	5928.15	5761.13	5426.43	5680.4	5275.53	5406.16	5130.45	5125.63	4392.05	4369.76	4185.5
		mean		28.2035	103.292	395.835	922.657	1624.84	2525.37	3418.79	3901.22	4579.95	5146.62	5164.09	5706.47	5883.03	6263.28	6509.89	6578.89	6813.63	6858.16	7050.56	7240.75	7470.56	7326.17	7554.74	7463.87	7714.15	7511.75	7536.46	7585.77	7485.69	7414.84	7673.56	7502.06	7169.87	7230.16	7034.69	6956.33	6665.41	6427.57	6432.32	6210.3	5901.18	5617.74	5338.14	4837.71	4583.05	4373.73
		stdev		36.8838	89.266	184.545	370.355	673.017	793.955	1071.28	1005.54	1115.98	1401.46	996.592	1109.15	1171.75	1395.81	1310.78	1336.38	1492.06	1451.86	1518.12	1578.22	1644.6	1505.82	1612.16	1685.55	1618.84	1473.83	1596.13	1336.49	1196.83	1483.98	1329.29	1384.98	1420.89	1317.18	1234.87	1158.75	1170.91	1027.07	975.613	848.157	662.136	829.437	587.75	687.745	500.927	373.706
	PMNs+3uM clys	1		115.367	238.338	689.198	1048.45	1682.35	2393.22	3273.92	3920.22	4628.99	5302.47	6053.55	6358.95	6605.31	6860.67	6976.4	6142.81	7281.87	14876	19168.3	23895.5	30605.8	35963.9	38802.2	41101.5	40520.5	40711.8	41764.2	41088.5	40935.7	41536.1	39860.6	40110.7	39440.8	39980.9	39922	39410.7	38112.9	37668.7	37784.3	36821.8	35966.2	36239.4	36020.9	35581.5	35791.1	35021.2
	PMA spiking after	2		-39.2049	-27.805	347.567	1092.86	2111.77	3550.51	4612.27	5703.3	6286.24	6975.46	7391.23	7977.95	7917.28	8079.57	8538.45	8261.66	9570.94	17512.5	20529.3	22657.9	25841.6	28103.2	30390.2	30908.8	33055.3	33778.9	34660.1	35920.3	35787	36289.4	37181.6	36469.6	37258.5	36541.2	35720.7	35794.8	34694.2	34728.6	34848.7	34193.8	33981.1	34479.1	33738.8	33305.3	32888.9	32763.7
	30 min	3		266.739	423.29	1022.21	1452.78	2321.79	2857.53	4001.66	4305.44	4910.72	5222.14	6220.07	6134.01	6398.65	6405.62	6670.36	6161.07	7909.17	15045.6	19936.3	25731.4	32847.8	37728	39753.1	41263.7	41945.3	43031.1	43474.3	43303.2	42307.2	42416.1	40625.2	41134	40253.1	39878.2	39813.5	38798.2	38390.6	37646	37567.4	36503.9	36133.1	35723.2	35336	34505.6	34311.8	33348.8
		4		10.4982	109.372	397.374	1152.62	1917.78	3216.24	4236.56	4921.11	5403.37	5866.23	6290.77	6263.25	6485.11	6600.83	6862.9	5957.54	8819.99	17117.4	22529.4	26705.9	31314.6	34289.3	36114.1	36927.4	37667	37596.5	37900.1	38130.1	38694.7	37567.3	35556.6	35398.5	36179.8	37028.8	36286.4	35960	35369.6	35613	35375.1	34954.2	34568.6	34076.6	33667	33342.5	32570.6	32787.6
		mean		88.35	185.799	614.088	1186.68	2008.42	3004.38	4031.11	4712.52	5307.33	5841.57	6488.91	6683.54	6851.59	6986.68	7262.03	6630.77	8395.5	16137.9	20540.8	24747.6	30152.5	34021.1	36264.9	37550.4	38297	38779.6	39449.7	39610.6	39431.1	39452.2	38306	38278.2	38283	38357.3	37935.7	37490.9	36641.8	36414.1	36393.8	35618.4	35162.2	35129.6	34690.6	34183.8	33890.6	33480.3
		stdev		135.258	192.033	311.024	182.464	272.898	496.059	563.962	778.594	726.85	808.422	609.714	867.848	715.498	752.063	860.273	1091.14	1006.4	1370.46	1438.04	1816.2	3022.39	4187.64	4208.73	4861.34	3921.14	4008.96	3953.73	3247.03	2849.42	2982.36	2353.65	2773.53	1888.11	1826.87	2243.36	1881.05	1882.74	1480.35	1498.43	1252.06	1054.61	1019.15	1174.72	1085.77	1475.93	1062.23
	PMNs+3uM clys	1		96.9892	180.306	625.874	1377.81	2236.69	3345.1	4317.36	4722.68	5264.05	5329.09	5775.98	5966.29	6138.23	5966.63	6482.04	6251.49	6173.97	6521.23	6474.77	6529.83	6750.88	7032	7345.68	7171.21	7422.73	7331.17	7527.69	7262.24	7313	7334.08	6051.68	7279.68	11678.9	18007.7	26468.4	35632.6	43779.4	48508.7	50962.5	52403.9	54016.1	53565.8	53922.6	53633.3	53317.8	52439.3
	PMA spiking after	2		46.7283	189.767	510.827	1096.84	2137.67	3462.14	3927.9	4387.01	5003.64	5373.41	5175.36	5862.79	6590.77	6056.38	6354.72	6627.26	6914.1	6764.6	7218.29	6955.62	7303.82	7337.97	7232.87	7533.65	7156.51	7229.74	7280.8	7801.21	7709.7	7624.38	5554.48	8206.26	13898.9	21074	29515	38641.4	44514.2	47592.3	49543.2	50603.1	50496.2	50385.9	49653.7	49352.1	48241.7	47787
	60 min	3		251.346	367.393	677.207	1206.84	1992.96	2797.21	3185.19	3907.07	4356.38	4469.59	5201.77	4687.66	5085.23	5049.84	5276.59	5503.7	5381.49	5910.53	5403.88	5660.61	5709.32	5999.76	5847.69	5662.95	5730.32	5814.75	5858.23	5716.65	5733.95	5599.02	4519.6	6260.86	10172.7	15163.1	22707.1	30945.2	38274.4	44443.7	49200.8	53797.4	55640.6	55895.1	55985.4	55650.9	54064.7	54861
		4		106.375	415.458	779.555	1803.57	3048.5	4218.16	4852.81	5013.43	6321.7	6232.54	6190.21	6303.99	6750.39	6570.46	6816.11	7046.01	6848.74	7526.93	7346.11	7389.5	7167.09	7269.88	7792.36	7631.3	7470	7417.34	7252.63	7691.94	7379.07	7212.01	6607.4	9511.91	14444.4	19946.7	30726.5	41162.5	50090	53430.2	55356.2	55152.6	54556.3	53977.7	53535	51517	51417.7	48880.6
		mean		125.36	288.231	648.365	1371.26	2353.95	3455.66	4070.82	4507.55	5236.44	5351.15	5585.83	5705.18	6141.15	5910.83	6232.37	6357.12	6329.58	6680.82	6610.76	6633.89	6732.77	6909.9	7054.65	6999.78	6944.89	6948.25	6979.84	7118.01	7033.93	6942.37	5683.29	7814.68	12548.7	18547.9	27354.3	36595.4	44164.5	48493.8	51265.6	52989.2	53677.3	53456.1	53274.1	52538.4	51760.5	50992
		stdev		87.9788	120.825	111.752	310.524	473.723	585.158	701.678	475.149	817.976	719.949	489.019	704.022	750.179	632.644	666.226	654.988	715.141	668.764	891.608	737.69	721.69	620.777	840.125	912.932	821.388	759.546	757.879	962.769	883.858	912.116	887.028	1382.57	1984.83	2587.57	3578.72	4393.03	4833.06	3723.09	2831.66	1946.75	2225.68	2284.66	2642.41	2713.07	2597.05	3255.45
	PMNs+3uM clys	1		47.7842	178.825	485.087	1487.67	2585.94	3878.15	5118.41	6068.22	7170.22	6801.3	8143.28	8062.5	8267.52	8634.27	8364.87	8944.88	9009.61	9915.52	9690.19	10342.6	10469.5	10409.6	10676.5	10676.9	10762.8	10422.1	11035.4	10829.5	10951.1	11025.5	10717.8	10289.1	10445	9980.65	9438.13	9575.71	9307.36	9032.54	8657.87	8184.23	7804.2	7207.4	6821.3	6190.82	5894.01	5480.81
	PMA spiking after	2		-4.58375	43.455	284.501	800.809	1633.2	2300.92	3088.36	3604.67	4223.5	4421.2	4610.02	5099.48	5437.65	5632.75	6083.19	5634.33	5791.51	5790.93	6157.86	6334.83	6215.1	6499.93	6547.79	6094.26	6577.4	6397.03	6495.78	6606.23	6731.34	6538.96	6505.23	6385.66	6461.44	5966.07	5992.22	5935.27	5997.63	5409.04	4988.84	5249	4986.23	4680.79	4464.45	4113.59	3977.99	3641.27
	120 min	3		-10.6428	48.361	260.287	863.498	1646.96	2788.77	3719.87	4558.98	5013.47	5524.5	6089.2	6432.26	6689.2	7322.26	7083.53	7383.84	7358.15	7722.61	8124.85	8424.27	8451.04	8468.51	8700.38	8220.66	8734.4	8455.56	8821.14	8747.63	8820.19	8601.4	8191.76	8452.52	8487.16	8218.67	8042.94	7922.88	7485.15	7596.25	7211	6885.05	6364.58	6478.06	6379.13	5276	5570.66	4827.61
		4		111.08	201.699	490.244	1116.08	1617.16	2817.71	4071.46	4760.93	5636.17	5931.97	6591.22	6749.42	7077.07	7282.98	7807.43	8202.26	7761.91	8022.25	8228.33	8528.93	8398.56	8557.56	8612.6	8268.31	8671.07	8739.72	8087.46	8946.63	8547.24	8868.1	8393.09	8338.74	8511.41	8156.1	8145.91	8114.34	7582.5	7733.34	7015.55	7021.71	6712.98	6121.46	5862.52	5762.73	5481.32	5292.59
		mean		31.9512	97.8383	345.011	926.795	1632.44	2635.8	3626.57	4308.19	4957.71	5292.55	5763.48	6093.72	6401.3	6746	6991.39	7073.48	6970.53	7178.59	7503.68	7762.67	7688.23	7842	7953.59	7527.74	7994.29	7864.1	7801.46	8100.16	8032.92	8002.82	7696.69	7725.64	7820	7446.94	7393.69	7324.16	7021.76	6912.88	6405.13	6385.25	6021.26	5760.11	5568.7	5050.77	5009.99	4587.15
		stdev		68.5947	89.9794	126.357	166.894	14.9145	290.375	498.148	617.585	707.984	781.636	1029.98	875.518	856.788	964.3	865.805	1311.8	1040.82	1211.06	1166.66	1237.66	1276.04	1163.12	1218.25	1241.67	1227.47	1278.44	1188.77	1297.61	1135.44	1274.73	1036.74	1161.85	1176.61	1282.86	1214.8	1206.62	888.257	1304.16	1230.43	986.394	913.135	951.567	990.579	847.32	894.854	851.515
	PMNs+3uM clys	1		477.559	585.746	1111	1556.42	2426.21	3134.18	3682.1	4515.7	5257.61	5530.84	6161.26	6372.53	6781.45	6720.24	7288.65	6620.58	7276.08	7362.56	7049.44	7229.16	7431.28	7349.15	7540.6	7510.93	7700.9	7590.73	7210.45	7616.43	7364.1	7395.34	7041.68	6648.41	6737.26	6640.35	6624.71	6492.98	6737.18	6605.3	6520.01	5805.85	6106.26	5402.74	5558.49	5007.45	4755.53	4632.73
	PMA spiking after	2		50.3302	109.022	304.264	955.728	1676.35	2700.28	3688.4	4495.35	5344.16	6096.79	6159.62	6486.98	6958.85	6923.89	7208.42	7025.07	7525.04	7354.22	7618.55	8128.65	8310.71	8369.86	8508.87	8441.12	8366.94	8665.51	8530.51	8666.33	8486.68	8428.54	8695.01	8447.78	8669.08	8312.47	8002.46	7987.79	7898.83	7657.76	7149.18	7193.04	6791.44	6853.37	6637.21	6166.45	5813.45	5334.94
	180 min	3		84.0592	176.322	416.668	1099.67	1758.48	2773.23	3837.71	4456.23	4552.23	4962.32	5304.25	5392.83	5747.77	6161.03	6126.72	6245.82	5990.4	6424.57	6452.62	6610.3	6849.73	6730.54	6632.24	6828.47	7030.96	7018.31	7313.2	6946.01	7197.02	7296.34	7356.43	6835.13	6835.42	6735.18	6341.97	6487.79	6084.66	6252.71	5815.7	5565.95	5445.1	5314.59	5474.73	4688.26	4540.8	4298.03
		4		292.675	311.72	695.585	979.349	1431.25	1904.61	2470.69	2975.42	3613.33	4017.69	4720.54	5251.16	5668.71	5601.1	5499.85	6147.35	6126.61	6181.4	6105.15	6012.4	6180.54	6473.55	6743.22	6186.19	6305.9	6307.19	6398.07	6268.44	6281.04	6235.01	6351.6	6229.63	6251.41	6080.92	5966.65	5946.87	5752.89	5404.82	5305.65	4833.96	4702.98	4367.32	4089.23	3725.55	3279.47	3405.33
		mean		226.156	295.702	631.88	1147.79	1823.07	2628.08	3419.73	4110.68	4691.83	5151.91	5586.42	5875.88	6289.19	6351.57	6530.91	6509.71	6729.54	6830.69	6806.44	6995.12	7193.06	7230.78	7356.23	7241.68	7351.17	7395.44	7363.06	7374.3	7332.21	7338.81	7361.18	7040.24	7123.29	6942.23	6733.94	6728.86	6618.39	6480.15	6197.64	5849.7	5761.45	5484.51	5439.92	4896.93	4597.31	4417.76
		stdev		198.943	210.937	359.289	279.615	425.441	518.275	636.764	757.244	801.726	886.714	704.36	643.873	675.499	595.253	867.879	399.513	783.449	617.382	667.227	904.34	903.505	843.633	868.43	965.398	884.915	996.282	879.379	1022.15	904.996	896.453	983.268	971.915	1061.69	958.021	887.59	877.528	946.502	932.826	806.407	986.361	894.466	1025.91	1044.53	1006.57	1039.86	801.411
	PMNs+15uM clys	1		64.6222	190.876	749.394	1669.59	3092.99	4510.12	5857.6	7399.18	7980.08	7730.89	8268.25	8915.38	9302.44	9050.23	9463.6	9408.16	9688.14	10040	10577.9	11094.7	11849.4	12083.6	11956.2	12283.3	12164.8	11945.2	12290.6	13020.9	11963.6	12288.3	11583.4	11687.8	11536.5	11230.1	10840.8	10527.8	10958.6	10200.7	10184.9	9357.68	9418.35	8813.18	8545.06	7677.08	7560.65	7222.91
		2		504.067	965.376	1903.04	2878.13	4521.43	6847.16	8452.07	10011.6	11038.5	11734.5	12072.7	12589.1	12239.3	12936.8	13070.5	13129.9	13125.2	13235.8	13449.3	13987.7	14090.4	14212.1	14357.5	14157.4	14393.9	14371.7	14542	14748.2	14312.1	14246.7	14273.3	14095.8	13700.7	13358	13137.1	12823.2	11823.7	11956.1	11735.1	11005.6	10379	10164.5	10069.4	9321.74	8613.88	8355.26
		3		167.78	210.036	773.795	2030.63	3597.47	5724.49	7530.89	8016.78	8597.66	8335.14	8222.66	8328.99	8208.53	8738.02	8589.55	8783.27	9847.44	9977.42	9774.19	10186.3	10376.2	10836.5	10172.2	10722.1	10745.1	10869.7	10427.6	10852.5	10710.4	10173.6	10365.5	10189.6	10228.9	10139.9	9905.53	9806.01	9968.56	9000.14	8976.67	8510.68	8189.64	7801.81	7282.26	6955.51	6833.25	6461.41
		4		604.09	986.446	2170.01	4519.2	7910.74	10668.2	13025.6	13867.7	13957.9	13591.4	13268.5	12903.6	13610.7	13440.1	13529	13680.6	14050.5	13995.9	13953.7	14006.2	14467.7	14444.9	14534.2	14948.6	14642.5	14811.4	14710.2	14372.4	14458.6	13649.1	13780.2	13694.3	13758.3	13746	12583	12376.2	12264.8	10955.8	10782.7	10240.1	9564.25	9587.98	8703.66	8088.17	7480.49	6747.03
		mean		335.14	588.183	1399.06	2774.39	4780.66	6937.51	8716.55	9823.82	10393.5	10348	10458.1	10684.3	10840.3	11041.3	11163.2	11250.5	11677.8	11812.3	11938.8	12318.7	12696	12894.3	12755	13027.9	12986.6	12999.5	12992.6	13248.5	12861.2	12589.4	12500.6	12416.9	12306.1	12118.5	11616.6	11383.3	11253.9	10528.2	10419.8	9778.5	9387.8	9091.86	8650.09	8010.62	7622.06	7196.65
		stdev		259.525	447.86	744.176	1268.71	2168.93	2663.97	3066.88	2917.34	2718.5	2789.43	2601.17	2396.52	2511.57	2491.08	2499.81	2511.22	2238.6	2105.74	2071.95	1973.03	1930.59	1735.2	2085.07	1900.53	1863.87	1898.55	2034.93	1761.14	1833.8	1807.06	1842.08	1820.52	1728.28	1721.36	1502.84	1446.71	1014.2	1246.87	1154.62	1080.62	903.702	1022.83	1140.06	991.557	737.053	833.827
	PMNs+15uM clys	1		21.4702	81.762	798.065	2217.99	4879.97	8321.24	11443.5	12426.3	13114.2	12172.4	12180.3	11426	10915.8	11531.9	12447.3	12469.9	12206.8	12951.4	14841.2	17947.5	20709	23179.6	24555.5	26130.5	26283.1	26302.3	26422.1	27113	26723.6	27122.6	27423.8	26870.3	26121.7	27338	26821.5	26150.5	25461.7	25598.4	25612.2	24585.7	24269.5	23623.9	23269.5	22681.2	22757	22195.9
	PMA spiking after	2		-34.054	73.195	529.228	1675.27	3503.01	5968.55	8067.61	9010.12	9666.32	9635.29	9816.74	9846.48	9696.95	10287.9	10373.3	11234.3	10489.1	11890.3	13424.3	16807.2	19337.9	21486.8	22683	23771.8	23946.4	24306	25308.9	25159.4	25352.1	25467	25076	25077.7	24986.9	25162.3	25583.3	25459.7	24438.4	24223.3	24292.1	24185.3	23357	23922	22553.9	22946.3	22613.4	22878.1
	30 min	3		-25.1358	60.704	514.846	1583.74	3441.77	5454.83	7860.25	8767.57	9391.5	9250.54	9768.64	9714.58	9591.95	9857.18	10262	11300.8	10187.1	11104.4	12674.9	14558.8	16521.2	19213.2	20855.4	22590.8	23015.4	23698.8	24579.6	24791.6	24495.6	25549.2	25401.5	25443.4	25146.1	25751.8	25902.6	25737	25073.7	24755.2	24473.3	24868.9	23912.5	24164.1	24590.8	23211.5	23577.5	23413.4
		4		338.239	490.821	1399.17	2629.27	4290.84	6830.88	8692.71	10808.2	11992.8	11737.7	12221.3	12493.8	12099.8	12796.7	12584.9	14127.3	12543	13542.8	14280.6	15816.1	18461.6	20716	21902.3	23086.1	23391.7	24318.1	24926.8	24990.2	25570.2	25216.8	24730.5	24000.2	24556.7	25273.3	26165.3	26144.6	26423.7	25963.6	26112.7	25369.8	25415.2	25326.9	25432.6	24407.3	24693.4	24174.5
		mean		75.1299	176.62	810.328	2026.57	4028.9	6643.88	9016.02	10253.1	11041.2	10699	10996.8	10870.2	10576.1	11118.4	11416.9	12283	11356.5	12372.2	13805.2	16282.4	18757.5	21148.9	22499	23894.8	24159.1	24656.3	25309.4	25513.6	25535.4	25838.9	25657.9	25347.9	25202.8	25881.4	26118.2	25873	25349.3	25135.2	25122.5	24752.4	24238.5	24259.2	23961.7	23311.6	23410.3	23165.5
		stdev		177.088	209.645	413.609	489.693	686.589	1254.12	1656.55	1711.02	1808.76	1469.61	1390.59	1332.71	1180.21	1325.15	1271.33	1354.11	1190.33	1087.09	952.534	1441.78	1754.41	1650.48	1562.11	1567.15	1466.69	1134.79	799.394	1076.84	917.935	867.396	1208.69	1185.49	661.224	1004.22	525.817	336.693	831.197	790.941	881.538	498.045	869.702	745.282	1293.62	761.889	955.013	837.11
	PMNs+15uM clys	1		-16.4278	44.759	464.659	1731.81	3190.22	5312.13	7416.36	7801.49	8799.57	8841.46	8991.78	8985.65	9005.75	9312.38	9370.9	9929.86	9546.24	9836.72	10158.9	10373.2	10883.5	11045.7	10665.9	11267.6	11252.4	11125	11550.1	11772.1	11877.1	11898.9	10264.5	10468.6	11091.1	12123.6	13070	14986.9	16709.1	18423.4	20580.7	22712	24652.8	25631.6	26533.5	27022	27439.5	27618.9
	PMA spiking after	2		-5.85675	-15.745	526.428	1274.99	2727.98	4939.95	7040.75	7814.71	8827.68	8561.03	8933.04	8621.02	9057.62	9100.69	9835.2	9559.36	9605.14	10143.1	9948.49	10073.3	10304.1	10869	10799.6	11106.6	11059.2	11164.8	11438.1	11455.7	11663.3	11239.3	10430.5	10142.9	10209.6	10904.2	11735.3	13154.1	13543	14933.1	17500.6	19452.7	21259.5	24231	25337.4	26633.2	27590.2	29335.2
	60 min	3		98.0902	140.994	376.217	982.319	1793.54	3503.33	4834.95	5329.18	6167.96	6100.46	5975.97	6652.39	5999.61	6745.57	6683.85	6934.49	7139.26	6863.73	7250.47	7296.95	7683.22	7938.45	7887.58	7758.72	7672.71	7645.18	8485.64	8060.71	8129.5	7972.6	6870.24	6919.16	7852.46	8607.85	9771.03	11305	13952	16216.9	19664.5	23063.3	28181.3	30415.3	32854.9	33902.3	34895.5	35458.9
		4		87.3642	253.897	808.295	1700.06	2805.57	4259.09	5535.68	6122.59	7232.11	8219.79	8064.93	9171.41	9404.75	9511.98	9942.2	9969.66	10306.8	10214.9	10930.6	10895.6	11344	11671	12034.3	11958.7	12075.4	12044.6	11989.3	11945.8	12249.8	12032	9876.66	10580.1	11050.7	12141.8	13054.4	14629.8	17001.6	19270.5	22597.2	24139.4	27159.5	27463.5	28440.9	29975.5	30743.7	31172
		mean		40.7925	105.976	543.9	1422.29	2629.33	4503.63	6206.94	6766.99	7756.83	7930.68	7991.43	8357.62	8366.93	8667.66	8958.04	9098.35	9149.37	9264.62	9572.11	9659.74	10053.7	10381.1	10346.8	10522.9	10515	10494.9	10865.8	10808.6	10979.9	10785.7	9360.45	9527.69	10050.9	10944.4	11907.7	13519	15301.4	17211	20085.7	22341.8	25313.3	26935.3	28291.6	29383.3	30167.2	30896.3
		stdev		60.2834	117.856	186.732	359.736	592.715	796.753	1223.5	1245.05	1295.36	1246.35	1408.88	1159.58	1588.12	1292.35	1536.27	1454.35	1383.9	1608.98	1604.31	1611.42	1636.61	1664.36	1751.4	1879.51	1945.39	1946.65	1604.51	1843.13	1915.67	1907.16	1676.28	1748.89	1520.95	1661.89	1555.75	1675.66	1806.02	1990.69	2114.46	2019.56	3082.44	2670.97	3299.71	3362.09	3500.97	3370.05
	PMNs+15uM clys	1		58.3773	245.336	900.745	2063.32	3172.1	5206.61	6384.94	7463.72	8628.15	9399.59	9984.24	10243.7	10544.9	11125.4	11502.1	11417.5	11333.6	11440.2	12466.4	12602.4	13022.4	13273.4	13537.4	13585.2	13604.9	13943.5	13701.5	13513.4	13601.7	13486.8	13212.5	13274	13372.9	13185.7	13009.5	12254.1	11725.3	11792.2	11479.8	11613.5	10219.6	10332.4	9919.16	9126.64	8694.78	8333.39
	PMA spiking after	2		634.023	999.846	1720.51	2594.99	3555.39	4489.57	5302.91	5572.43	5645.25	5417.75	5476.32	5732.85	6068.01	6656.53	7223.84	7709.43	8050.43	9512.82	9610.28	9818.37	10447.6	10726	10935.4	10561.2	10516.6	9956.22	10101	10712	9863.19	10583.5	9760.85	9830.31	9975.58	9733.15	9099.13	9129.71	9343.36	8418.18	7850.41	7318.31	7343.19	6732.5	6284.33	6019.47	5336.31	4991.07
	120 min	3		143.543	210.625	959.995	2003.14	3852.99	5587.07	6882.42	7817.02	8738.06	8541.05	8519.46	8861.32	9077.55	9314.98	9482.7	10019.8	10995.4	11108.2	10843	11342.7	11120.4	11266.4	11163.7	11553.7	11303.8	11146.2	10823.9	11386.7	11212.7	10797.6	10675.5	10895	10503.3	10317.8	10181.5	9962.71	9529.96	9580.44	9092.67	8819.98	8230.28	7899.78	7473.09	7220.9	6309.64	6260.94
		4		168.07	418.376	1461.04	3432.19	6011.65	8939.93	11264.3	12043.2	12441.8	12329.4	12470.8	12073.4	12529	12633	12288.1	12388.5	12543.6	13444.4	14417.8	14649	14592.8	15085.7	14769.8	14949.2	15020.1	15645.9	15193.7	14955.1	15306.1	14866	14051.1	14057.1	14381.3	13547.6	13770.7	13247.8	12351.1	12061	11772.5	11102.6	10958.6	10203.5	10035.4	9314.24	8624.58	8260.43
		mean		251.003	468.546	1260.57	2523.41	4148.03	6055.8	7458.65	8224.09	8863.32	8921.94	9112.72	9227.81	9554.89	9932.47	10124.2	10383.8	10730.8	11376.4	11834.4	12103.1	12295.8	12587.9	12601.6	12662.4	12611.4	12673	12455.1	12641.8	12495.9	12433.5	11925	12014.1	12058.3	11696.1	11515.2	11148.6	10737.4	10463	10048.8	9713.59	9187.94	8792.04	8427.99	7920.31	7241.32	6961.45
		stdev		259.637	365.67	396.467	661.657	1273.29	1975.86	2621.4	2730.13	2782.84	2843.9	2921.86	2675.71	2721.03	2570.92	2266.03	2030.75	1906.5	1615.1	2081.9	2043.61	1879.86	1993.49	1863.74	1976.97	2072.61	2592.58	2398.34	1950.25	2428.84	2091.66	2034.91	1981.8	2150.98	1949.36	2231.33	1924.5	1525.45	1758.86	1894.36	2006.22	1685.24	1770.37	1854.21	1581.21	1685.53	1627.13
	PMNs+15uM clys	1		-13.9468	98.452	926.684	3180.43	6179.07	8626.67	10299.1	10951.2	11738.5	11986	11349.6	11915.9	12229.4	12228.9	12856	12451.3	12885.3	12722.7	13296.7	13234.9	13571.6	13833.2	14487.4	13311.5	13886.9	14492.9	13581.4	13509	13507.7	13467	13065.2	12991.2	12926.8	12962.7	12694.5	12048.5	11336.5	11367	10946.7	10384.3	10094.5	9100.58	9023.76	8477.03	7781.22	7551.45
	PMA spiking after	2		-30.3094	44.714	712.758	2440.71	4307.94	6145.69	7782.34	8327.23	8554.99	8779.32	9600.84	9501.38	9831.65	10261.5	10695.9	10790	10491.3	10902.6	11281.7	11085.2	11619.5	12036.4	12129.8	11864.2	12095.9	12323.5	12231	12401.8	12514.1	12719.5	12482.4	12103.6	12369.6	11725.8	12154	11399.8	11835.5	11476.8	10658.7	10631.7	10223.2	9294.38	9217.86	8743.14	8383.44	7847.89
	180 min	3		-25.9028	-0.82	828.775	2238.11	3743.31	5057.01	6638.48	7385.68	7547.38	7827.99	8680.93	9203.45	9310.85	9980.88	10168.9	10857.3	10856.4	11127.8	10786.3	11090.1	11608.5	11718.6	12019.6	12322.2	12514.9	12144.3	12663	13114.2	12630.6	12642.2	12825.7	12365	12571	12259.3	12218.8	12067.9	12022.8	11503.1	11825.3	10927.7	10917.1	10604.1	9897.06	9197.24	8976.08	8701.62
		4		67.3462	93.122	437.697	1786.41	3177.73	4609.69	6329.12	7977.2	9060.71	9468.59	9662.34	10168.9	9982.45	10529.8	10637	10522.1	11255.3	11692.1	11433.4	12290	12516.3	11998.1	12124.1	12664.8	12504.4	12346.7	12569.6	12478	12346.3	13135.3	12430	12524.3	12203.5	12401.1	11528.2	11802.5	11396	11221.2	10888.7	10426.3	10342.6	9960.58	9727.56	9287.14	8699.18	8353.37
		mean		-0.70315	58.867	726.478	2411.41	4352.01	6109.77	7762.27	8660.33	9225.4	9515.47	9823.44	10197.4	10338.6	10750.3	11089.5	11155.1	11372.1	11611.3	11699.5	11925	12329	12396.6	12690.2	12540.7	12750.5	12826.9	12761.3	12875.8	12749.7	12991	12700.8	12496	12517.7	12337.3	12148.9	11829.7	11647.7	11392.1	11079.8	10592.5	10394.4	9739.91	9466.56	8926.14	8459.98	8113.58
		stdev		45.8899	46.559	211.447	581.065	1302.5	1797.65	1803.03	1575.91	1789.61	1779.06	1112.07	1214.68	1292.98	1010.9	1201.07	876.129	1055.96	811.946	1100.05	1041.05	931.244	968.168	1199.19	609.625	782.262	1114.38	577.406	529.37	518.648	384.175	299.677	372.9	311.373	508.334	478.839	311.002	334.747	128.234	512.292	248.237	362.955	683.795	412.866	382.534	513.209	513.118
	PMNs+4uM ionomycin	1		2335.27	4191.88	5443.11	6267.57	6310.21	6069.56	6445.33	6046.73	5195.88	2980.64	1684.28	843.382	169.511	-184.714	-481.282	-577.375	-627.645	-727.492	-749.496	-795.406	-779.726	-819.805	-744.51	-917.396	-888.634	-874.066	-925.932	-850.703	-858.795	-1043.74	-800.978	-938.639	-937.535	-927.041	-972.826	-1050.22	-906.126	-846.09	-935.795	-860.414	-818.009	-793.631	-780.104	-780.986	-657.871	-703.441
		2		2296.24	4333.79	5160.04	6143.9	5839.24	5018.28	4941.84	5483.98	5365.23	3772.84	2616.91	1347.21	793.588	184.623	-174.085	-455.605	-545.094	-687.558	-722.726	-699.136	-777.751	-800.175	-700.766	-837.833	-803.719	-832.599	-875.022	-733.348	-756.748	-894.775	-746.522	-836.929	-804.259	-813.544	-800.866	-854.467	-925.481	-821.812	-831.041	-729.459	-663.453	-730.935	-764.308	-766.003	-638.826	-672.484
		3		2702.18	4789.27	5718.67	5966.76	5361.3	5374.07	5540.47	4532.62	2970.39	1829.89	1065.67	318.377	-28.822	-356.725	-416.179	-512.939	-533.555	-604.291	-774.557	-634.106	-694.578	-752.727	-719.93	-819.401	-696.198	-727.041	-725.148	-701.558	-796.49	-933.256	-745.866	-799.832	-782.79	-836.01	-754.232	-726.496	-782.34	-795.733	-764.55	-692.452	-676.071	-614.613	-598.111	-698.62	-619.302	-673.541
		4		2262.69	4097.19	4534.35	4597.82	3949.89	4033.18	3680.51	2822.97	1621.07	903.175	350.335	-139.763	-220.523	-500.463	-516.752	-643.057	-648.639	-796.595	-820.114	-799.825	-763.638	-838.571	-818.217	-950.085	-864.001	-927.57	-925.08	-913.446	-944.975	-931.192	-806.976	-993.605	-1012.03	-907.205	-916.242	-990.647	-987.436	-957.714	-932.977	-1021.37	-873.055	-878.79	-936.117	-961.858	-907.703	-969.32
		mean		2399.09	4353.03	5214.05	5744.01	5365.16	5123.78	5152.04	4721.58	3788.14	2371.63	1429.3	592.302	178.439	-214.32	-397.074	-547.244	-588.734	-703.984	-766.723	-732.119	-753.924	-802.819	-745.856	-881.179	-813.138	-840.319	-862.795	-799.764	-839.252	-950.741	-775.085	-892.252	-884.154	-870.95	-861.041	-905.457	-900.346	-855.337	-866.091	-825.925	-757.647	-754.492	-769.66	-801.867	-705.926	-754.696
		stdev		204.222	306.648	507.287	774.036	1019.95	848.073	1159.46	1411.59	1810.51	1262.82	961.221	643.916	439.93	295.629	154.384	80.9579	57.8845	80.2868	41.4104	80.1743	40.2069	36.8914	51.4561	62.5969	85.7329	84.9374	94.8014	99.2873	82.0459	64.4698	33.4518	89.4917	109.332	54.7021	100.949	144.73	85.9753	71.2814	83.4096	148.896	104.067	111.21	138.172	112.516	135.437	143.8
	PMNs+4uM ionomycin	1		3275.28	6248.38	7021.35	6725.39	5916.49	5289.34	4730.1	3734.86	2201.74	1110.41	559.714	406.452	34.743	-314.804	-386.524	-540.521	-643.929	-762.014	-849.253	-880.372	-895.591	-928.082	-957.411	-1036.66	-1006.73	-1082.54	-974.349	-959.97	-1005.44	-1057.67	-923.948	-1040.17	-1013.62	-1076.57	-992.275	-1078.58	-1031.29	-1007.94	-1117.39	-973.402	-1073.53	-985.712	-1023.26	-961.038	-909.115	-830.247
	PMA spiking after	2		2744.02	5128.63	5715.14	6177.66	5649.5	5511.38	5821.26	3773	1971.48	837.675	36.8435	-270.658	-461.386	-606.528	-543.874	-689.261	-723.687	-828.28	-869.15	-899.432	-882.355	-1007.66	-909.58	-1015.4	-1008.5	-978.837	-1011.64	-865.437	-1012.21	-1000.94	-817.107	-936.49	-967.795	-1055.28	-935.75	-904.357	-978.983	-920.322	-930.712	-974.324	-835.393	-811.443	-872.63	-916.627	-899.325	-710.401
	30 min	3		3513.45	5915.34	5129.37	4187.35	3897.05	4335.11	3716.12	2103.95	1061.03	532.765	34.5565	-120.224	-242.344	-496.538	-423.018	-628.434	-670.035	-771.565	-834.182	-790.987	-834.724	-924.73	-810.167	-935.199	-910.554	-900.887	-871.007	-826.905	-829.993	-910.698	-813.076	-899.139	-888.317	-849.639	-898.754	-964.554	-874.771	-749.259	-805.303	-803.232	-816.175	-779.852	-617.686	-811.488	-747.528	-608.961
		4		3545.05	7289.36	9798.96	9196.12	7565.94	7194.51	5379.01	2656.31	1028.33	225.591	-213.826	-396.8	-530.062	-598.232	-519.125	-730.722	-714.246	-827.19	-881.56	-863.595	-854.399	-914.553	-881.885	-1034.28	-977.503	-969.577	-1057.39	-998.027	-1006.43	-1051.28	-849.822	-971.141	-1067.11	-978.757	-1025.82	-1133.74	-1113.96	-939.228	-980.512	-1050.44	-929.762	-1023.97	-931.636	-978.99	-901.504	-860.227
		mean		3269.45	6145.42	6916.21	6571.63	5757.24	5582.59	4911.63	3067.03	1565.64	676.609	104.322	-95.3077	-299.762	-504.025	-468.135	-647.235	-687.975	-797.262	-858.536	-858.597	-866.768	-943.755	-889.761	-1005.38	-975.822	-982.96	-978.596	-912.585	-963.517	-1005.15	-850.988	-961.735	-984.209	-990.062	-963.149	-1020.31	-999.751	-904.188	-958.48	-950.349	-913.716	-900.243	-861.302	-917.036	-864.368	-752.459
		stdev		370.406	895.544	2078.19	2061.68	1502.07	1189.62	914.343	824.743	609.005	382.2	325.587	353.095	254.526	135.699	75.3487	82.6188	37.5385	35.4051	20.9925	47.3911	27.4076	42.9872	61.5536	47.7467	45.7744	74.9392	79.3585	79.8116	89.066	67.8859	51.3477	59.9878	75.7233	102.605	56.784	104.586	100.148	109.933	129.065	104.51	117.541	122.464	173.832	75.0889	78.0063	115.507
	PMNs+4uM ionomycin	1		1818.89	4533.34	7383.63	8797.11	7828.14	7356.87	5216.42	2693.96	936.158	83.6982	-211.709	-477.601	-519.195	-632.882	-570.857	-636.101	-637.268	-715.456	-783.412	-723.631	-748.273	-781.848	-809.414	-886.542	-857.567	-872.39	-972.806	-853.158	-907.346	-977.566	-810.89	-981.854	-1042.61	-1129.42	-1055.07	-1049.51	-1050.93	-1076.57	-1049.01	-963.832	-944.839	-944.025	-1041.44	-1028.86	-882.061	-920.281
	PMA spiking after	2		2078.7	4563.58	5835.8	6920.95	5892.15	5958.97	6124.92	4802.51	2772.42	1348.5	465.654	-150.204	-371.789	-505.092	-506.215	-610.626	-598.841	-611.084	-743.376	-633.565	-677.31	-635.298	-625.306	-770.949	-769.033	-737.847	-721.818	-674.708	-758.679	-812.311	-721.11	-1022.17	-922.823	-1022.28	-1077.98	-1044.57	-994.407	-982.189	-978.464	-952.513	-904.182	-922.674	-800.411	-867.819	-834.289	-583.913
	60 min	3		2482.26	4167.69	5325.88	5404.94	5492.59	5706.89	6734.14	5786.77	3965.56	1718.8	642.035	82.6548	-262.722	-615.996	-569.254	-635.896	-709.772	-689.269	-762.739	-775.98	-841.507	-808.662	-825.762	-915.386	-915.54	-909.951	-819.58	-862.908	-862.679	-916.544	-899.92	-971.774	-1034.18	-1102.58	-1140.33	-1096.15	-1069.8	-1003.68	-1075.68	-1053.16	-975.242	-999.752	-986.08	-1109.13	-1020.35	-921.519
		4		2452.59	4469.2	5133.25	4670.14	4400.99	4450.04	4076.21	2731.19	1516.34	790.035	214.996	140.545	-149.759	-415.107	-402.34	-609.425	-563.083	-575.341	-634.771	-595.483	-585.885	-699.434	-725.027	-744.731	-596.953	-765.214	-724.478	-657.029	-751.894	-739.861	-795.06	-1008.71	-957.99	-1006.14	-936.687	-1061	-1023.39	-904.45	-964.067	-953.269	-894.805	-906.298	-871.681	-909.849	-896.833	-718.481
		mean		2208.11	4433.45	5919.64	6448.28	5903.47	5868.2	5537.93	4003.61	2297.62	985.256	277.744	-101.151	-325.866	-542.269	-512.166	-623.012	-627.241	-647.787	-731.074	-682.165	-713.244	-731.31	-746.378	-829.402	-784.773	-821.351	-809.67	-761.951	-820.15	-861.57	-806.745	-996.128	-989.399	-1065.11	-1052.52	-1062.81	-1034.63	-991.723	-1016.8	-980.693	-929.767	-943.187	-924.903	-978.915	-908.384	-786.048
		stdev		317.893	181.492	1020.01	1824.9	1429.54	1191.86	1156.93	1544.04	1350.49	712.025	370.369	280.667	157.571	101.978	79.164	15.0038	62.8085	65.5626	66.2509	82.4549	108.305	79.1029	91.9957	84.151	138.952	82.8235	117.88	111.252	77.135	106.014	73.4136	23.3352	58.4669	60.1455	85.2111	23.2707	32.8987	70.8287	54.0182	48.5855	37.292	40.7508	109.016	110.397	79.2743	165.121
	PMNs+4uM ionomycin	1		2460.42	4705.14	5136.35	5696.33	5049.6	5199.79	5363.16	4932.3	3438.88	2151.89	1306.61	727.552	307.347	-235.775	-258.565	-408.257	-463.947	-612.327	-686.024	-685.767	-718.385	-723.14	-692.776	-787.678	-726.299	-725.882	-814.808	-676.733	-832.019	-790.614	-752.687	-841.544	-736.002	-782.362	-786.293	-746.665	-697.97	-710.161	-786.824	-653.863	-720.116	-714.769	-630.82	-649.675	-636.835	-545.043
	PMA spiking after	2		2913.66	4971.16	4846.71	4032.71	3381.14	4175.24	4241.53	3278.29	1915.51	1049.83	383.795	56.1518	-160.845	-436.743	-468.885	-502.891	-503.142	-604.049	-644.776	-562.684	-563.144	-577.41	-646.735	-666.432	-684.778	-670.338	-749.842	-664.222	-691.74	-818.003	-549.688	-688.288	-807.446	-774.734	-621.434	-675.392	-665.648	-623.341	-740.909	-737.662	-482.9	-675.2	-568.616	-687.954	-419.482	-375.033
	120 min	3		2413.89	4649.66	5361.12	5660.87	4724.72	4882.87	4571.55	4103.39	2812.6	1871.88	1217.71	445.522	75.309	-275.6	-412.335	-579.499	-584.421	-537.383	-735.785	-678.438	-693.764	-635.956	-612.269	-808.222	-756.304	-782.002	-738.941	-751.761	-794.623	-814.286	-736.764	-786.688	-718.99	-865.412	-747.43	-763.339	-723.583	-705.036	-763.104	-675.179	-653.271	-587.503	-517.277	-677.179	-617.761	-627.174
		4		2645.82	4298.99	4386.22	5017.94	4894.95	5228.36	5645.1	5666.7	4527.79	2966.08	1912.05	1076.94	402.348	-207.539	-260.036	-368.431	-452.226	-560.979	-703.268	-715.928	-688.007	-725.386	-780.184	-848.874	-764.427	-886.344	-797.495	-746.398	-810.512	-913.112	-740.291	-817.274	-773.455	-793.258	-936.462	-860.756	-826.118	-794.31	-797.743	-818.871	-678.581	-667.533	-803.449	-715.769	-717.056	-708.98
		mean		2608.44	4656.23	4932.6	5101.96	4512.6	4871.57	4955.34	4495.17	3173.69	2009.92	1205.04	576.542	156.04	-288.914	-349.955	-464.77	-500.934	-578.684	-692.463	-660.704	-665.825	-665.473	-682.991	-777.802	-732.952	-766.142	-775.271	-709.778	-782.224	-834.003	-694.857	-783.448	-758.973	-803.942	-772.904	-761.538	-728.33	-708.212	-772.145	-721.394	-633.717	-661.251	-630.041	-682.644	-597.784	-564.057
		stdev		226.801	276.428	420.734	778.034	765.889	489.908	658.003	1032.45	1098.08	790.617	628.435	432.503	251.989	102.431	107.196	95.0278	59.7647	35.5644	37.8992	67.3306	69.7103	71.9754	72.7056	78.4802	36.0601	92.1942	36.6223	45.7199	62.2384	54.1159	97.0203	67.2934	39.5207	41.6794	129.772	76.354	69.3681	69.8327	25.3519	74.0781	104.252	53.3447	124.579	27.3391	126.414	142.686
	PMNs+4uM ionomycin	1		3589.12	5908.38	4618.09	3231.35	3230.36	3272.69	2053.28	958.095	382.736	23.9042	-271.231	-239.762	-391.954	-490.578	-417.717	-521.183	-487.296	-542.734	-484.638	-503.895	-559.288	-458.721	-592.279	-609.565	-613.418	-554.87	-605.09	-627.389	-625.521	-725.474	-533.328	-588.509	-706.172	-678.716	-574.647	-692.959	-624.11	-368.19	-629.135	-652.454	-516.844	-579.345	-477.747	-603.445	-518.342	-428.543
	PMA spiking after	2		2802.88	4415.34	4338.49	4829.09	4153.22	4687.4	4750.19	4063.91	2656.05	1468.93	673.974	278.818	56.542	-339.334	-404.617	-568.113	-629.531	-643.932	-746.594	-655.361	-705.94	-728.363	-744.722	-746.835	-850.293	-813.115	-856.252	-809.295	-757.666	-910.218	-661.53	-839.179	-818.341	-898.589	-874.616	-837.824	-826.627	-766.779	-870.197	-799.406	-856.81	-777.538	-710.451	-756.488	-732.929	-644.17
	180 min	3		2592.82	5515.4	7351.61	8106.82	6733.26	5954.68	5444.67	4126.78	2782.24	1506.3	420.335	73.9698	-238.148	-542.918	-493.093	-630.448	-596.735	-611.684	-751.238	-734.24	-629.447	-698.3	-666.373	-797.021	-744.994	-802.652	-806.034	-686.525	-770.551	-908.41	-700.39	-768.774	-830.97	-807.418	-702.577	-744.535	-817.293	-714.241	-660.739	-760.94	-599.537	-795.061	-691.254	-801.892	-547.072	-737.701
		4		2958.17	5993.15	6995.78	6495.77	5395.09	4743.58	3283.22	1524.91	658.578	9.03125	-256.61	-411.583	-393.792	-539.25	-408.051	-460.459	-553.189	-612.729	-644.308	-516.707	-607.994	-662.662	-649.718	-821.361	-659.89	-774.49	-687.324	-679.421	-753.498	-780.565	-647.02	-677.429	-696.728	-768.769	-667.739	-726.612	-774.04	-756.62	-752.468	-726.698	-540.364	-665.525	-650.474	-706.696	-658.5	-643.314
		mean		2985.74	5458.06	5826	5665.76	4877.98	4664.59	3882.84	2668.43	1619.9	752.039	141.617	-74.6395	-241.838	-478.02	-430.869	-545.051	-566.688	-602.769	-656.694	-602.551	-625.668	-637.011	-663.273	-743.695	-717.149	-736.282	-738.675	-700.657	-726.809	-831.166	-635.567	-718.473	-763.052	-788.373	-704.894	-750.482	-760.518	-651.457	-728.135	-734.875	-628.389	-704.367	-632.482	-717.13	-614.211	-613.432
		stdev		429.205	725.64	1567.12	2103.49	1521.99	1096.73	1516.4	1664.03	1275.32	849.523	479.624	309.738	211.872	95.4854	41.8514	71.9954	61.4746	42.7289	124.87	111.405	61.037	121.856	62.8952	94.6509	104.15	122.036	113.788	77.0738	67.9144	93.0002	71.7869	109.05	71.4235	91.14	125.374	62.0287	93.7795	190.211	108.193	62.4599	156.204	101.191	106.144	85.1798	99.5891	130.976
	Blank1	1
	(RPMI+luminol+HRP)	2
		3
		4
		mean
		stdev
	Blank2	1
	(RPMI)	2
		3
		4
		mean
		stdev
[truncated: 74 more columns]

## Sheet: D3
	condition	replicate		0	2	4	6	8	10	12	14	16	18	20	22	24	26	28	30	32	34	36	38	40	42	44	46	48	50	52	54	56	58	60	62	64	66	68	70	72	74	76	78	80	82	84	86	88	90
	unstimulated	1		192.652	270.595	421.336	497.624	648.801	677.672	823.462	844.999	919.933	940.383	1114.33	1159.48	1066.67	1120.64	1338.66	1232.2	1216.59	1095	1302.26	1490.88	1236.94	1233.31	1356.97	1394.19	1307.73	1401.38	1405.71	1212.09	1333.04	1497.58	1412.03	1321.72	1218.35	1327.48	1291.85	1096.43	1288.22	1244.96	1011.64	1085.02	1154.38	1059.9	973.419	949.064	840.528	837.184
		2		242.309	245.521	376.538	575.353	477.705	663.12	711.268	801.268	889.35	873.649	1110.88	1145.73	1204.07	1162.28	1398.75	1276.13	1281.33	1348.23	1404.2	1456.62	1393.86	1397.36	1282.77	1332.01	1434.32	1280.74	1358.63	1333.97	1302.87	1291.42	1332.77	1375.41	1250.4	1291.87	1327.18	1355.21	1171	1189.06	1088.65	1220.05	1014.53	944.368	887.077	964.256	910.244	721.39
		3		201.139	303.218	452.716	547.765	643.005	653.933	883.848	877.958	878.403	989.567	1095.05	1190.22	1146.02	1170.84	1179.61	1231.67	1249.58	1256.52	1307.63	1277.63	1282.72	1320.69	1298.39	1250.18	1242	1226.97	1215.75	1277.91	1166.08	1283.44	1272.32	1364.02	1265.33	1214.25	1310.49	1202.56	1143.85	1166.45	1156.03	1107.45	1076.94	999.695	935.235	844.94	1033.22	935.175
		4		168.431	319.502	311.228	539.216	640.699	782.998	920.086	968.526	1172.04	1357.95	1390.3	1339.18	1498.15	1424.56	1402.41	1422.21	1465.94	1348.22	1414.93	1499.08	1509.19	1476.02	1548.86	1724.63	1560.39	1632.09	1642.22	1425.55	1609.36	1535.68	1520.31	1489.35	1476.2	1414.6	1402.88	1516.67	1471.11	1315.38	1331.99	1304.45	1351.57	1247.65	1145.57	1139.97	1182.01	1074.62
		mean		201.133	284.709	390.455	539.989	602.553	694.431	834.666	873.188	964.931	1040.39	1177.64	1208.65	1228.73	1219.58	1329.86	1290.55	1303.36	1261.99	1357.26	1431.05	1355.68	1356.85	1371.75	1425.25	1386.11	1385.3	1405.58	1312.38	1352.84	1402.03	1384.36	1387.62	1302.57	1312.05	1333.1	1292.72	1268.55	1228.96	1147.08	1179.24	1149.36	1062.9	985.325	974.558	991.501	892.092
		stdev		30.7507	33.1061	61.375	32.179	83.3014	59.8483	91.4112	70.8971	139.186	216.973	142.022	88.9838	188.237	138.401	104.342	90.2106	111.563	119.427	60.6007	103.922	121.717	103.943	122.319	208.116	140.96	179.968	177.236	90.4062	185.805	133.28	107.18	71.6423	117.401	83.1197	48.7068	183.228	148.866	66.3926	136.662	102.265	146.444	131.892	112.519	122.363	149.922	149.807
	unstimulated	1		206.711	251.54	308.978	383.593	551.073	640.824	636.925	765.386	848.068	783.953	1059.54	1073.28	1109.7	988.72	1157.33	1189.53	8233.65	7905.31	8539.58	9713.64	9536.14	9170.62	8684.55	8167.23	7186.77	7107.73	6214.2	5952.48	5374.88	5440.17	4832.39	4642.09	4664.64	4395.02	4204.82	4284.61	3849.15	3855.62	3679.5	3464.19	3236.82	3268.58	3175.29	3021.05	2983.07	2854.82
	PMA spiking after	2		275.953	303.004	439.65	399.177	535.547	611.016	805.32	857.383	983.738	1087.5	1101.76	1069.41	1228.11	1254.93	1157.71	1185.26	9287.61	9392.32	9843.27	10441.7	10233.1	8813.07	8791.11	7862.42	7363.78	7129.5	6780.26	5991.03	5846.26	5451.08	5184.07	5167.45	4898.92	4668.55	4292.23	4382.96	3892.04	3791.39	3714.42	3917.8	3435.43	3234.71	3298.05	3188.13	3103.21	2995.88
	30 min	3		237.694	285.976	373.796	535.899	535.306	685.065	798.717	946.45	972.12	979.023	989.443	1223.3	1021.02	1079.92	1205.26	1276.75	8339.94	8700.4	9351.79	10640.9	9951.6	9009.69	8593.9	7997.2	7192	6693.82	6100.86	5945.46	5618.52	5291.32	5247.63	5022.41	4677.42	4624.73	4345.84	4180.05	3935	3754.35	3714.81	3445.05	3260.84	3245.29	3307.64	3149.64	3141.5	2988.77
		4		245.624	282.448	417.398	425.031	691.272	746.669	768.273	802.128	880.145	1029.36	999.731	1219.28	1300.64	1272.75	1192.86	1620.89	8796.55	9483.92	9926.24	10869.5	10161.6	9207.3	8425.93	7837.1	7372.34	6901.47	6081.94	6078.19	5489.26	5743.31	5310.92	4856.35	4710.62	4555.17	4451.47	4139.04	3884.13	3906.84	3776.62	3724.59	3602.71	3497.89	3100.61	3233.16	2965.49	3218.57
		mean		241.495	280.742	384.956	435.925	578.299	670.894	752.309	842.837	921.018	969.959	1037.62	1146.32	1164.87	1149.08	1178.29	1318.11	8664.44	8870.49	9415.22	10416.4	9970.61	9050.17	8623.87	7965.99	7278.72	6958.13	6294.31	5991.79	5582.23	5481.47	5143.75	4922.08	4737.9	4560.87	4323.59	4246.66	3890.08	3827.05	3721.34	3637.91	3383.95	3311.62	3220.4	3147.99	3048.32	3014.51
		stdev		28.4533	21.4372	57.5648	68.8054	75.6754	58.9696	78.5964	78.7467	67.1752	131.687	52.7605	86.6008	124.056	137.837	24.5121	206.211	481.897	732.372	636.432	500.071	313.318	179.864	154.628	151.45	103.239	203.975	329.185	60.9844	202.21	189.162	213.937	225.822	109.082	120.016	103.18	109.601	35.2719	67.6747	40.4021	225.998	170.596	124.985	100.041	91.2536	87.2043	150.722
	unstimulated	1		218.786	299.073	396.048	399.273	512.505	642.068	729.083	781.239	864.249	899.469	1010.68	1132.01	1266.51	1242.1	1083.06	1303.96	1086.49	1264.6	1229.04	1119.73	1365.99	1356.46	1329.7	1246.93	1326.1	1359.17	1363.31	1245.93	1387.73	1399.92	1284.17	4275.54	4518.51	6514.89	8982.18	10847.2	11160	11229.7	10191.5	9793.26	8981.14	8394.87	7770.02	7392.65	7117.51	6919.2
	PMA spiking after	2		278.929	356.151	390.235	566.818	557.837	763.952	728.863	925.655	923.818	820.406	1069.8	1153.64	1071.92	1194.69	1191.47	1084.79	1012.03	1238.99	1118.89	1168.47	1270.44	1233.87	1261.88	1293.55	1334.61	1220.66	1127.04	1330	1137.06	1226.74	1639.56	5017.34	7359.41	9820.61	11250.3	11177.6	10755.8	9969	9106.14	8464.87	7975.6	7351.16	7168.55	6874.35	6333.24	5891.58
	60 min	3		250.137	261.188	394.609	473.548	644.213	666.472	653.134	758.353	768.31	788.246	891.763	890.547	840.145	1010.24	780.055	822.485	913.46	760.241	825.462	950.171	880.353	901.499	875.207	856.113	917.401	875.14	761.686	858.933	835.815	783.384	952.358	2912.63	5091.55	7506.65	8552.18	8539.58	8169.8	8036.33	7318.67	6850.58	6254.61	6151.64	5509.08	5241.41	4960.13	4725.97
		4		346.892	558.056	698.693	887.072	1144.25	1324.26	1296.23	1403.27	1412.88	1382.76	1464.81	1567.74	1495.5	1480.6	1472.27	1364.5	1362.53	1520.95	1449.04	1390.83	1373.75	1308.15	1367.13	1471.7	1387.23	1235.65	1248.48	1230.68	1294.97	1193.03	1652.51	4264.09	6640.22	9597.29	10575	11163.4	10182.3	9291.63	8730.87	8375.35	7878.07	7351.91	6884.87	6380.04	6386.06	5829.9
		mean		273.686	368.617	469.896	581.678	714.701	849.188	851.827	967.129	992.314	972.72	1109.26	1185.98	1168.52	1231.91	1131.71	1143.93	1093.63	1196.2	1155.61	1157.3	1222.63	1199.99	1208.48	1217.07	1241.34	1172.65	1125.13	1166.39	1163.89	1150.77	1382.15	4117.4	5902.42	8359.86	9839.92	10431.9	10067	9631.66	8836.8	8371.01	7772.35	7312.4	6833.13	6472.11	6199.24	5841.66
		stdev		54.6357	132.187	152.551	214.826	291.531	321.062	298.418	300.045	287.603	277.326	248.325	281.058	279.094	193.626	286.112	245.686	192.768	317.297	259.383	181.636	232.973	205.285	226.412	259.401	217.642	207.827	260.794	209.569	241.964	261.155	333.504	877.095	1321.6	1612.13	1281.08	1270.76	1326.87	1332.7	1186.55	1203.24	1128.01	916.909	956.74	918.747	900.272	896.007
	unstimulated	1		242.082	237.349	395.093	415.311	485.788	632.163	650.73	702.835	831.902	981.758	1005.24	1129.9	1085.86	1138.09	1275.98	1180.92	1105.52	1276.6	1350.5	1210.69	1357.21	1337.68	1226.18	1390.97	1338.25	1402.75	1436.81	1434.3	1486.33	1351.19	1303.53	1397.25	1307.71	1394.76	1260.56	1403.98	1485.98	1245.36	1213.42	1172.17	1048.53	1033.79	1029.28	1082.75	864.4	948.548
	PMA spiking after	2		170.488	281.868	395.6	489.513	569.923	746.172	890.917	977.097	1050.96	1219.7	1292.38	1325.8	1308.68	1444.97	1374.59	1528.86	1499.45	1433.95	1522	1508.63	1612.4	1820.91	1660.62	1650.24	1605.7	1849.91	1977.48	1962.35	1608.02	1799.24	1785.75	1960.16	1805.1	1859.46	1876.49	1915.74	1935.36	1788.18	1891.93	1692.03	1455.67	1429.42	1533.48	1419.35	1285.64	1257.78
	120 min	3		215.022	310.081	359.039	447.292	521.326	596.369	633.631	825.386	870.495	983.352	996.997	1113.66	989.694	1057.68	1060.55	1057.36	1078.53	1070.68	1117.21	1299.84	1333.29	1256.85	1281.78	1373.12	1488.28	1397.93	1419.21	1290.58	1445.38	1458.68	1192.62	1467.22	1365.3	1432.87	1290.98	1387.14	1358.83	1226.22	1440.39	1290.64	1354.14	1249.7	1303.99	1077.99	1140.67	1112.17
		4		220.262	249.188	413.752	390.599	506.875	507.609	651.16	951.558	818.657	888.508	1006.32	1186.34	1281.28	1232.62	1304.11	1263.01	1204.93	1366.79	1363.18	1373.88	1330.3	1400.48	1387.71	1377.22	1445.27	1477.35	1420.12	1348.72	1448.18	1413.15	1334.45	1469.98	1589.35	1360.8	1447.18	1516.26	1385.46	1231.33	1240.5	1292.2	1330.66	1151.25	1138.45	1109.11	1229.59	1234.14
		mean		211.964	269.621	390.871	435.679	520.978	620.578	706.609	864.219	893.004	1018.33	1075.23	1188.92	1166.38	1218.34	1253.81	1257.54	1222.11	1287.01	1338.22	1348.26	1408.3	1453.98	1389.07	1447.89	1469.38	1531.99	1563.4	1508.99	1496.98	1505.57	1404.09	1573.65	1516.86	1511.97	1468.8	1555.78	1541.41	1372.77	1446.56	1361.76	1297.25	1216.04	1251.3	1172.3	1130.08	1138.16
		stdev		30.0309	32.8937	22.9275	42.7396	35.7443	98.7524	123.143	126.389	107.576	141.38	144.824	96.4196	154.005	167.149	135.35	199.656	192.718	157.97	166.728	126.022	136.599	251.586	193.033	135.117	110.63	215.046	276.169	307.952	76.3486	200.678	261.627	259.86	227.341	233.521	283.821	246.722	268.282	277.057	313.692	227.244	174.462	167.409	219.416	165.268	186.904	141.597
	unstimulated	1		298.823	532.886	601.113	605.431	736.341	813.602	881.639	1057.34	1127.49	1253.04	1348.82	1481.71	1287.33	1466.15	1403.46	1315.04	1380.49	1430.37	1345.43	1444.28	1340.41	1336.56	1427.41	1414.14	1398.53	1276.48	1352.45	1271.89	1332.58	1289.78	1427.19	1410.9	1330.67	1199.02	1183.9	1316.4	1199.6	1089.23	985.013	1066.58	1099.39	938.822	1006.12	980.793	866.821	967.256
	PMA spiking after	2		247.63	349.912	345.619	526.508	601.303	880.47	985.749	1198.69	1310.94	1400.85	1501.49	1766.3	1750.46	1795.75	1708.13	1914.37	1917.43	1908.42	2024.99	1773.72	2139.35	2110.23	2153.71	2146.21	2161.29	1989.47	2339.01	2302.99	2330.12	2304.75	2403.63	2264.87	2445.44	2258.01	2283.96	2223.2	2178.49	2038.94	2041.29	2072.32	2006.99	2013.64	1801.38	1763.24	1669.17	1684.67
	180 min	3		271.735	294.884	382.342	435.66	691.77	676.398	838.877	884.715	993.693	1067.99	1149.62	1157.62	1218.83	1244.64	1275.56	1205.81	1173.85	1319.17	1093.78	1159.76	1310.74	1308.89	1427.15	1375.33	1411.28	1367.84	1522.18	1374.07	1391.94	1468.41	1481.98	1476.74	1458.58	1473.63	1543.66	1540.86	1458.06	1417.76	1342.65	1475.24	1407.04	1320.19	1203.46	1194.29	1109.4	1161.87
		4		204.66	279.488	289.32	420.581	440.564	615.305	624.288	757.909	809.978	861.883	939.455	1059.21	942.521	1016.02	1093.63	894.194	937.407	910.188	1055.52	995.347	1111.02	1095.16	1143.52	1208.81	1160.09	1234.04	1104.28	1268.06	1305.29	1127.55	1090.34	1203.08	1115.47	1098.55	1284.09	1083.44	1231.74	1130.15	1136.5	1144.06	1165.56	1152.52	1064.38	1013.18	1046.06	1044.98
		mean		255.712	364.293	404.599	497.045	617.495	746.444	832.638	974.663	1060.53	1145.94	1234.85	1366.21	1299.79	1380.64	1370.19	1332.35	1352.29	1392.04	1379.93	1343.28	1475.38	1462.71	1537.95	1536.12	1532.8	1466.96	1579.48	1554.25	1589.98	1547.62	1600.79	1588.9	1587.54	1507.3	1573.9	1540.97	1516.97	1419.02	1376.36	1439.55	1419.74	1356.29	1268.84	1237.88	1172.86	1214.69
		stdev		39.9455	116.39	136.481	86.0822	130.65	121.898	151.979	193.302	211.686	233.248	244	322.062	335.388	332.201	258.683	427.021	417.99	410.532	448.856	341.671	454.216	444.953	431.753	416.363	434.629	352.787	534.642	501.567	494.749	523.597	562.543	465.495	589.196	524.98	497.054	491.665	455.763	438.372	466.888	457.563	413.221	465.193	364.554	362.623	346.453	323.366
	PMNs + PMA	1		318.57	2454.52	7020.49	9186.97	9234.87	8846.88	8041.45	7940.14	6409.53	6730.62	6188.67	5557.26	5140.25	5201.56	4972.59	5029.34	4710.74	4581.67	4149.27	4164.16	3998.79	4159.19	3720.96	3802.23	3506.55	3591.1	3462.36	3165.38	3232.94	3139.05	3083.56	2932.41	2754.61	2729.16	2915.23	2716.05	2532.08	2469.54	2602.69	2217.35	2430.43	2105.2	2044.66	2203.99	2127.73	1849.14
		2		267.759	3882.37	7925.99	9245.2	8885.12	8238.53	7366.87	6938.9	6361.02	5909.39	5675.54	5123.19	4712.88	4638.97	4493.52	4640.67	3995.84	3961.81	3912.43	3758.43	3732.27	3661.17	3520.39	3327.56	3304.85	3172.06	3159.16	2733.99	3074.14	2803.65	2703.23	2658.57	2538.85	2433.71	2497.63	2366.39	2192.93	2171.13	2238.15	1934.04	2022.47	1958.96	1890	1809.32	1583.17	1642.21
		3		383.254	3898.01	8288.07	9800.21	9799.44	8848.87	8354.48	7472.9	6806.16	6277.56	5798.69	5318.77	5247.37	4897.71	4667.17	5108.88	4158.82	4424.54	4171.96	3854.95	3957.59	3847.61	3445.07	3375.08	3514.01	3325.24	3305.49	3136.91	3089.03	2914.01	2847.23	2840.7	2868.72	2726.04	2503.89	2493.42	2470.23	2267.3	2190.6	2124.7	2060.92	1989.39	1974.94	1852.01	1693.63	1691.01
		4		374.818	4517.73	10234.9	12241.1	10875.8	10560.2	9180.47	8266.8	7708.95	6570.59	6442.64	6348.18	5602.83	5737.4	5090.48	5128.75	4664.71	4603.67	4323.31	3867.36	4072.13	3941.25	3926.86	3859.31	3722.78	3594.55	3632.01	3247.88	3164.18	3209.14	2975.83	2756.54	2891.81	2792.64	2608.24	2453.45	2529.13	2467.08	2398.78	2229.26	2159.19	1819.29	1795.5	1774.81	1613.27	1561.17
		mean		336.1	3688.16	8367.36	10118.4	9698.81	9123.62	8235.82	7654.69	6821.41	6372.04	6026.38	5586.85	5175.83	5118.91	4805.94	4976.91	4382.53	4392.92	4139.24	3911.23	3940.19	3902.3	3653.32	3591.04	3512.05	3420.74	3389.76	3071.04	3140.07	3016.46	2902.46	2797.06	2763.5	2670.39	2631.25	2507.33	2431.09	2343.76	2357.56	2126.34	2168.25	1968.21	1926.28	1910.03	1754.45	1685.88
		stdev		53.8528	874.034	1354.36	1441.89	870.395	999.87	752.617	577.801	624.383	361.005	353.337	537.695	366.531	472.099	274.225	228.238	359.13	298.272	169.8	175.512	146.487	207.078	216.362	278.466	170.659	208.322	203.497	229.575	73.3893	189.682	164.239	116.969	161.329	160.741	196.001	148.912	161.31	149.081	186.12	136.452	184.022	117.583	107.705	198.499	253.184	121.298
	PMNs+3uM clys	1		196.489	219.512	527.256	826.369	1139.96	1523.82	2131.53	2212.36	2639.56	2541.92	2654.51	2526.73	2412.23	2529.5	2396.81	2295.51	2388.07	2243.66	2559.46	2644.07	2340.84	2535.12	2509.25	2295.25	2410.92	2446.47	2481.78	2195.66	2289.15	2174.04	2254.58	2195.02	2096.81	2024.21	1908.17	1989.17	1931.77	1857.99	1673.72	1631.38	1577.44	1528.11	1453.69	1504.95	1341.7	1097.81
		2		214.156	233.947	468.171	768.153	1116.87	1439.14	1856.81	2094.64	2351.32	2440.18	2436.65	2347.8	2523	2551.04	2617.95	2465.42	2723.95	2413.08	2560.47	2838.28	2579.84	2707.87	2539.36	2633.34	2647.75	2774.08	2483.47	2598.59	2545.98	2722.27	2585.98	2590.26	2333.86	2456.92	2393.02	2205.94	2349.31	2114.05	1986.1	2087.99	1909.47	1823.35	1795.02	1574.23	1550.27	1691.4
		3		224.752	263.724	500.029	660.081	924.112	1235.34	1506.12	1784.94	1832.59	1895.96	2016.09	1851.46	2016.99	1825.01	1839.74	1969.65	2004.8	1895.52	1801.31	2074.7	1854.35	1996.13	1989.64	1825.3	1908.58	1996.89	1894.45	2028.12	1950.2	1917.64	1886.21	1828.46	1804.28	1854.81	1567.92	1717.8	1772.46	1734.23	1417.14	1536.87	1686.47	1221.24	1526.77	1468.11	1368.02	1290.91
		4		214.979	320.648	456.259	596.735	785.544	1149.74	1257.98	1602.08	1741.57	1633.3	1981.57	1810.14	1861.57	1885.01	2001.4	1963.34	1929.93	1978.47	1948.25	1896.14	2094.38	1845.07	1941.6	2093.29	1862.96	1986.98	2075.16	1848.19	1901.87	2010.22	1989.96	1927.81	1858.39	1970.45	1993.76	1856.64	1604.41	1639.46	1558.64	1700.68	1686.65	1479.07	1462.46	1542.37	1363.42	1344.32
		mean		212.594	259.458	487.929	712.835	991.621	1337.01	1688.11	1923.51	2141.26	2127.84	2272.2	2134.03	2203.45	2197.64	2213.97	2173.48	2261.69	2132.68	2217.37	2363.3	2217.35	2271.05	2244.96	2211.8	2207.55	2301.11	2233.72	2167.64	2171.8	2206.04	2179.18	2135.39	2023.34	2076.6	1965.72	1942.39	1914.49	1836.43	1658.9	1739.23	1715.01	1512.94	1559.48	1522.41	1405.85	1356.11
		stdev		11.766	44.7545	32.0749	103.621	168.045	173.911	384.367	280.023	427.184	434.878	328.259	358.079	314.828	396.49	356.775	248.881	367.747	238.723	400.114	449.432	312.804	415.365	323.386	340.63	384.387	381.251	296.735	320.425	303.178	360.11	312.414	340.469	242.91	263.215	339.081	207.718	319.212	205.572	242.06	242.006	139.474	246.861	160.368	45.9603	96.9601	247.338
	PMNs+3uM clys	1		213.81	356.063	564.435	871.415	1233.22	1348.35	1682.46	1605.48	2030.65	2008.24	2067.46	2027.21	1994.39	1935.69	1833.24	1919.38	2206.26	3808.39	4349.76	5047.05	5573.82	5773.16	6109.11	6522.03	6263.14	6755.17	6535.93	6546.42	6180.81	6030.29	5918.7	5539.51	5477.85	5405.9	5232.29	5207.52	4952.3	4538.05	4804.34	4626.62	4488.63	4183.32	4086.52	4238.71	4056.6	3854.4
	PMA spiking after	2		47.6503	71.1751	123.345	143.515	149.993	211.796	142.229	158.257	169.08	197.906	149.964	137.833	137.965	133.048	132.474	89.6958	147.759	364.56	497.843	671.827	941.355	1040.1	1215.99	1429	1467.91	1330.24	1342.33	1266.8	1436.14	1093.01	1203.82	1143.05	1059.98	829.64	879.027	917.815	934.704	967.729	839.163	748.918	724.081	877.112	762.243	689.534	802.367	819.099
	30 min	3		263.121	259.71	579.552	791.738	1072.89	1237.39	1650.65	1692.89	1844.22	2014.11	2105.51	2106.29	1960.89	2017.78	2217.23	2057.97	2310.11	3588.49	4152.39	4784.6	4846.5	5025.41	5376.25	5390.85	5567.68	5356.29	5355.36	5334.14	5216.99	5146.86	5075	4962.32	4621.46	4531.42	4578.79	4298.01	4512.55	3844.55	4041.16	3796.77	3734.97	3629.72	3606.54	3610.93	3509.42	3292.46
		4		282.626	352.844	540.191	695.085	1026.33	1193.53	1398.46	1589.63	1811.88	1812.8	1811.56	1851.69	1815.89	1747.69	1795.46	1513.38	2336.89	4069.3	4497.73	5079.14	5516.77	5712.96	5982.56	5899.56	6031.58	5462.87	5470.39	5265.5	5175.14	5292.05	5075.4	4833.43	4838.82	4433.96	4378.71	4403.13	4270.78	4308.06	3845.91	4002.13	4060.81	3955.63	3520.26	3628.92	3609.54	3330.45
		mean		201.802	259.948	451.881	625.438	870.608	997.766	1218.45	1261.56	1463.96	1508.26	1533.62	1530.76	1477.28	1458.55	1494.6	1395.11	1750.25	2957.68	3374.43	3895.65	4219.61	4387.91	4670.98	4810.36	4832.58	4726.14	4676	4603.22	4502.27	4390.55	4318.23	4119.58	3999.53	3800.23	3767.2	3706.62	3667.58	3414.6	3382.64	3293.61	3252.12	3161.45	2993.89	3042.02	2994.48	2824.1
		stdev		106.77	133.545	219.623	329.272	488.515	528.016	728.642	736.938	868.619	878.566	931.629	934.691	896.233	890.872	927.86	900.433	1069.81	1739.88	1922.94	2153.26	2210.31	2257.5	2325.43	2301.21	2261.67	2351.52	2285.12	2300.77	2096.21	2232.13	2114.01	2007.96	1993.12	2028.04	1959.65	1903.07	1843.63	1656.55	1745.35	1732.78	1713.38	1539.74	1508.48	1595.24	1480.64	1361.04
	PMNs+3uM clys	1		208.651	357.041	532.724	796.129	1025.41	1315.36	1374.32	1523	1809.8	1789.82	1869.63	1916.37	1884.7	1703.17	2011.95	1762.07	1604.54	1758.16	1800.64	1988.25	1836.42	1912.36	1787.21	1883.38	1927.77	1895.69	1877.88	2115.89	1765.59	1906.85	1763.73	1747.73	2354.36	2335.07	3188.79	3918.24	4008.81	4828.18	4876.86	5207	5082	5411.97	4892.76	5206.91	5219.05	5236.86
	PMA spiking after	2		345.731	302.004	639.629	731.033	1045.01	1451.55	1461.15	1701.14	1714.83	1714.43	1705.36	1946.11	1705.68	1761.94	1813.81	1706.88	1817.68	1786.45	1784.49	1809.95	1766.2	1901.74	1929.27	1872.71	1976.11	1781.2	1892.24	1811.51	1860.59	2043.84	1593.8	1734.71	2475.74	3447.78	4488.44	5684.8	6450.4	6549.89	6687.62	6830.69	6471.01	6477.53	6353.33	6351.3	6388.91	5795.64
	60 min	3		288.108	338.19	543.064	705.729	841.023	912.479	1170.85	1385.72	1484.81	1391.73	1428.01	1456.5	1365.68	1502.17	1416.83	1553.66	1339.47	1468.07	1335.62	1419.41	1626.35	1656.47	1476.63	1551.72	1505.69	1550.55	1569.79	1438.74	1540.65	1508.47	1230.96	1860.33	2739.91	3476.59	4628.35	5755.75	6393.55	6577.62	6502.05	6018.94	5990.63	5670.85	5794.3	5435.27	5309	5084.61
		4		323.14	393.146	689.44	795.603	939.111	1197.25	1304.86	1438.55	1391.55	1513.74	1367.73	1552.65	1311.23	1470.33	1455.99	1354.53	1491.25	1363.09	1479.11	1512.59	1523.91	1614.03	1611.3	1614.58	1604.02	1445.46	1648.12	1549.92	1369.58	1567.47	1267.78	2007.36	2468.93	3737.45	4988.53	5583.14	5284.57	5384.04	4948.54	5356.31	5364.17	5651.98	5689.56	5174.16	4960.97	4890.55
		mean		291.408	347.595	601.214	757.124	962.639	1219.16	1327.8	1512.1	1600.25	1602.43	1592.68	1717.91	1566.82	1609.4	1674.64	1594.28	1563.24	1593.94	1599.96	1682.55	1688.22	1771.15	1701.1	1730.6	1753.4	1668.23	1747.01	1729.01	1634.1	1756.66	1464.07	1837.53	2509.74	3249.22	4323.53	5235.48	5534.33	5834.93	5753.77	5853.23	5726.95	5803.08	5682.49	5541.91	5469.48	5251.91
		stdev		60.0486	37.9961	76.0084	45.9137	93.2187	229.342	122.618	138.126	194.869	182.501	236.02	249.738	274.538	144.799	287.182	182.54	201.412	210.684	230.075	263.193	140.083	157.937	198.265	172.236	233.58	206.539	162.691	301.558	221.578	259.757	257.873	126.489	163.241	623.207	785.275	881.014	1149.93	871.704	974.571	741.042	624.693	464.817	601.734	551.951	630.45	389.204
	PMNs+3uM clys	1		240.846	457.207	578.691	914.099	1500.73	1673.27	2010.09	2311.04	2324.86	2371.78	2408.24	2491.61	2509.93	2427.38	2428.23	2533.23	2496.11	2532.16	2537.43	2643.55	2768.64	2702.11	2732.56	2421.14	2429.73	2522.3	2490.31	2310.54	2451.04	2294.68	2244.24	2084.8	2181.09	1998.75	2013.87	1862.3	2016.07	1700.75	1843.18	1763.16	1662.56	1547.9	1588.13	1521.32	1446.79	1220.52
	PMA spiking after	2		261.93	332.987	600.415	647.081	934.023	1278.63	1493.13	1705.87	2118.79	2006.48	2268.59	2325.34	2090.62	2027.46	2252.38	2186.73	2069.68	2152.62	1961.92	2358.02	2214.38	2462.71	2245.2	2250.03	2207.9	2272.61	2095.25	2030.77	2246.75	2171.33	1991.54	2013.32	1931.51	2039.45	1911.14	1801.54	1860.88	1746.07	1795.31	1692.14	1761.22	1644.91	1530.94	1533.61	1457.32	1529.35
	120 min	3		221.35	341.226	488.939	727.652	893.498	1260.68	1397.28	1749.55	1814.16	1878.07	2063.71	1882.42	1919.66	1776.22	1773.63	1946.99	2037.84	1932.52	2070.12	1963.87	1909.67	2059.96	2083.15	1879.36	1878.1	1949.59	2133.87	1792.92	2050.19	2070.28	1920.41	1733.55	1803.39	1933.74	1744.76	1769.01	1785.51	1764.79	1569.64	1637.24	1568.83	1546.43	1407.45	1456.48	1457.11	1318.14
		4		361.781	452.621	670.126	1103	1478.35	2006.79	2514.39	2769.12	3205.45	3313.72	3419.16	3202.95	3266.67	3374.4	3398.19	3376.39	3382.1	3376.55	3368.23	3550.91	3213.47	3207.12	3461.26	3458.47	3422.68	3163.73	3124.21	3521.84	3111.16	3227.29	3476.18	3204.8	3048.19	3049.29	2896.35	3171.09	2657.8	2963.94	2698.8	2780.57	2576.26	2515.43	2582.17	2416.9	2340.57	2214.17
		mean		271.477	396.01	584.543	847.958	1201.65	1554.84	1853.72	2133.89	2365.81	2392.51	2539.93	2475.58	2446.72	2401.37	2463.11	2510.84	2496.43	2498.46	2484.43	2629.09	2526.54	2607.97	2630.54	2502.25	2484.6	2477.06	2460.91	2414.02	2464.78	2440.9	2408.09	2259.12	2241.05	2255.31	2141.53	2150.99	2080.07	2043.89	1976.73	1968.28	1892.22	1813.67	1777.17	1732.08	1675.45	1570.55
		stdev		62.4418	68.125	74.7234	203.508	332.963	356.42	516.171	505.245	597.776	648.775	602.992	548.858	600.254	701.922	682.002	625.207	626.32	635.629	639.943	674.773	579.787	479.325	618.769	676.398	665.184	514.324	476.618	768.249	460.948	532.233	725.49	648.418	560.485	531.109	515.285	681.168	396.937	613.957	495.936	543.976	462.744	470.106	541.936	457.801	443.442	448.024
	PMNs+3uM clys	1		234.909	364.72	474.397	774.542	1006.12	1342.33	1575.84	1613	1846.93	1790.53	2077.48	2012.64	2244.87	1973.81	2348.9	2158.53	2104.88	2008.9	2270.31	2132.72	2146.36	2257.49	2246.52	2207.39	2368.73	2143.59	2177.44	2166.86	2353.63	2176.62	2261.27	2022.35	1949.85	2128.64	2168.09	2014.32	1846.99	1864.78	1846.86	1754.51	1899.29	1821.2	1763.11	1809.66	1766.46	1679.09
	PMA spiking after	2		309.897	474.212	687.867	989.756	1298.96	1582.44	2115.89	2307.94	2380.98	2382.35	2717.14	2520.71	2439.52	2465.96	2640.04	2574.36	2558.65	2617.11	2445.91	2565.12	2384.18	2646.14	2686.16	2709.45	2718.21	2730.2	2527.75	2888.57	2560.64	2804.36	2806.33	2739.49	2587.38	2565.38	2409.05	2400.36	2502.75	2220.41	2278.26	2166.01	2189.2	2206.21	2016.13	1899.07	1925.85	1722.33
	180 min	3		207.204	323.772	386.348	812.673	925.919	1154.2	1263.14	1391.5	1687.28	1590.58	1744.16	1792.13	1641.78	1709.54	1629.59	1591.44	1489.32	1486.77	1563.93	1639.48	1807.82	1621.56	1815.7	1643.73	1774.13	1659.61	1715.91	1615.59	1622.32	1840.15	1693.31	1710.78	1558.31	1535.24	1588.11	1566.18	1683.67	1639.24	1419.95	1523.58	1275.14	1339.15	1298.42	1162.63	1255.48	1090.85
		4		244.235	278.128	526.073	822.877	951.298	1105.19	1256.96	1469.64	1604.78	1672.79	1856.69	1765.95	1941.29	1663.94	1608.18	1609.39	1585.37	1590.7	1592.64	1638.98	1495.93	1563.86	1507.29	1679.48	1630.95	1492.65	1499.71	1483.37	1597.12	1399.4	1442.77	1355.28	1553.68	1543.08	1443.05	1443.03	1345.64	1224.42	1415.58	1306.54	1341.34	1178.2	1202.7	1121.75	1042.96	1112.49
		mean		249.061	360.208	518.671	849.962	1045.57	1296.04	1552.96	1695.52	1879.99	1859.06	2098.87	2022.86	2066.86	1953.31	2056.68	1983.43	1934.56	1925.87	1968.2	1994.07	1958.57	2022.26	2063.92	2060.01	2123.01	2006.51	1980.2	2038.6	2033.43	2055.13	2050.92	1956.97	1912.3	1943.09	1902.08	1855.97	1844.76	1737.21	1740.16	1687.66	1676.24	1636.19	1570.09	1498.28	1497.69	1401.19
		stdev		43.4994	83.8291	126.691	95.4893	172.208	216.572	403.743	418.457	348.789	358.379	434.812	349.856	349.773	368.053	519.378	473.786	496.209	513.113	456.054	446.148	388.66	521.297	513.801	503.847	509.405	555.851	461.676	639.301	496.607	592.257	608.994	588.572	486.847	499.341	460.82	438.153	485.807	417.256	411.835	367.633	441.935	468.024	385.136	413.129	416.735	346.419
	PMNs+15uM clys	1		211.547	478.754	653.16	821.449	1030.92	1355.31	1830.73	1634.38	1785.8	1792.76	1770.25	1848.42	1777.33	1939.3	1958.2	1904.21	1924.6	1928.55	2059.31	1976.33	2023.98	1880.45	1990.57	1979.13	2071.61	1849.91	1914.86	1941.34	2028.15	1913.7	1754.9	1780.02	1767.27	1782.64	1754.95	1685.32	1563.81	1538.02	1760.89	1514.2	1559.26	1451.77	1348.74	1385.6	1412.35	1316.01
		2		218.007	410.277	634.683	896.237	1382.09	1619.87	2145.27	2299.32	2261.92	2371.31	2342.95	2425.21	2163.28	2207.46	2289.9	2263.6	2467.17	2116.81	2175.07	2304.9	2182.59	2409.97	2201.38	2260.47	2167.05	1964.67	2099.41	2223.26	2038.87	2006.42	2006.62	1946.32	2073.41	1979.37	1953.57	1985.34	1947.54	1744.33	1641.24	1639.61	1544.53	1528.58	1401.45	1497.49	1433.1	1167.65
		3		247.688	466.988	676.175	1010.76	1492.6	2013.57	2400.59	2544.34	2686.73	2381.48	2560.11	2406.23	2313.08	2485.09	2372.68	2265.39	2437.15	2318.22	2479.11	2427.56	2548.96	2469.67	2443.35	2501.39	2329.07	2314.32	2205.39	2255.19	2184.54	2392.77	2218.93	2113.38	2296.41	2186.59	2128.51	2089.89	2063.29	1905.13	1900.98	1809.18	1796.02	1789.72	1736.51	1581.32	1676.67	1427.28
		4		346.017	417.317	846.634	1451.78	1945.38	2495.81	2781.35	3142.18	2764.12	2727.83	2526.46	2620.74	2425.49	2960.87	2671.57	2527.61	2276.12	2442.39	2620.35	2466.99	2537.68	2624.64	2676.39	2336.23	2537.06	2262.51	2524.7	2359.94	2294.63	2253.33	2111.65	1972.32	1952.68	2118.59	2042.58	2086.21	1842.28	1898.43	1668.14	1582.93	1659.01	1460.41	1469.26	1337.74	1308.47	1162.44
		mean		255.815	443.334	702.663	1045.06	1462.75	1871.14	2289.49	2405.06	2374.64	2318.34	2299.94	2325.15	2169.8	2398.18	2323.09	2240.2	2276.26	2201.49	2333.46	2293.94	2323.3	2346.18	2327.92	2269.3	2276.2	2097.85	2186.09	2194.93	2136.55	2141.55	2023.03	1953.01	2022.44	2016.8	1969.9	1961.69	1854.23	1771.48	1742.81	1636.48	1639.7	1557.62	1488.99	1450.54	1457.65	1268.34
		stdev		62.1599	34.5627	97.4698	282.104	377.185	496.56	402.297	623.932	450.382	387.603	365.796	332.28	282.832	436.317	293.339	256.044	248.996	226.072	260.618	222.708	262.217	323.4	296.97	218.038	203.809	225.967	255.675	178.858	127.259	220.44	198.657	136.701	221.838	178.346	160.114	190.508	213.619	172.452	117.242	126.036	115.955	158.501	172.229	109.922	155.862	127.655
	PMNs+15uM clys	1		255.215	344.114	679.769	1093.37	1683.03	2569.9	3085.72	3511.44	3672.93	3402.05	3324.9	3201.99	3034.07	3056.37	3118.57	3303.08	2980.88	3119.03	3283.18	3387.37	3842.44	4076.09	4496.15	4818.49	4588.4	4644.08	4352.35	4211.81	4141.27	3873.78	3785.15	3752.91	3297.2	3312.24	3463.15	3013.53	2961.18	2809.05	2776.2	2801.01	2635.25	2609.4	2575.39	2457.01	2350.97	2288.05
	PMA spiking after	2		331.591	319.907	539.911	940.743	1498.07	2241.02	2535.26	3071.45	3126.76	3021.02	2985.96	2754.34	2829.56	2818.06	2956.33	3147.63	2738.66	2782.88	3388.45	3724.66	4273.47	4510.13	4658.56	4550.92	4712.41	4147.08	4041.14	4068.73	3897.43	3904.96	3754.74	3820.38	3551.57	3619.91	3465.81	3240.64	3117.96	2828.25	3043.88	2879.66	2722.51	2764.55	2672.58	2768.38	2503.89	2450.45
	30 min	3		200.457	313.366	617.339	726.692	1185.48	1641.54	2041.43	2362.66	2533.24	2322.12	2303.01	2390.93	2373.31	2309.86	2264.27	2672.42	2534.68	2568.17	2580.38	3111.23	3496.84	3821.92	4099.74	4089.68	4367.43	4181.14	4446.9	4077.89	4034.37	3882.14	3685.41	3676.77	3507.2	3475.49	3327.39	3371.71	3139.36	3166.1	3139.25	2849.37	2942.44	2806.4	2596.75	2575.43	2772.89	2437.41
		4		273.851	351.823	661.14	928.254	1422.37	1927.04	2159.46	2400.85	2753.55	2605.91	2841.37	2779.95	2775.82	2693.08	2678.77	3297.21	2832.8	2930.43	2846.72	3315.38	3845.31	3870.9	4308.07	4378.92	4657.53	4479.8	4400.29	4286.28	4170.47	4004.87	3816.91	3796.14	3846.14	3557	3280.38	3244.76	3009.25	3031.12	3103.37	2997.75	2756.69	2785.79	2653.69	2622.23	2595.86	2380.82
		mean		265.279	332.303	624.54	922.265	1447.24	2094.88	2455.47	2836.6	3021.62	2837.77	2863.81	2781.8	2753.19	2719.34	2754.49	3105.09	2771.76	2850.13	3024.68	3384.66	3864.51	4069.76	4390.63	4459.5	4581.44	4363.02	4310.17	4161.18	4060.89	3916.44	3760.55	3761.55	3550.53	3491.16	3384.18	3217.66	3056.94	2958.63	3015.68	2881.95	2764.22	2741.53	2624.6	2605.76	2555.9	2389.18
		stdev		54.08	18.5544	62.1925	150.447	206.008	400.287	469.976	555.296	498.543	473.162	425.255	331.711	276.615	311.822	373.873	297.278	186.869	232.937	377.811	255.063	317.955	313.547	241.077	305.773	151.428	239.682	183.46	105.984	123.681	60.4098	56.1587	63.0337	226.156	133.128	94.6912	149.067	85.5586	170.95	164.423	83.721	129.347	89.7317	45.9911	128.793	176.43	73.8858
	PMNs+15uM clys	1		280.987	422.697	590.81	934.454	1254.87	1591.11	1778.32	2064.59	2514.26	2240.4	2561.98	2651.41	2444.47	2399.1	2668.02	2493.54	2633.89	2412.85	2613.28	2599.47	2495.11	2677	2426.21	2628.89	2575.64	2531.79	2648.83	2428.27	2485.46	2410.71	2201.64	2229.88	2287.15	2068.5	2372.59	2464.58	2881.44	3077.64	3156.09	3653.1	3604.5	3462.33	3732.37	3603.2	3740.72	3313.27
	PMA spiking after	2		292.164	367.116	759.35	930.296	1295.58	1654.57	2213.51	2228.46	2584.41	2619.36	2409.01	2419.34	2650.79	2564.57	2581.37	2538.61	2758.85	2615.56	2576.66	2681.38	2674.54	2569.78	2632.93	2691.94	2568.86	2621.59	2472.99	2476.8	2455.84	2357.89	2159.72	2181.12	2088.43	2316.41	2374.64	2586.94	2770.1	2933.14	3107.94	3328.4	3504.8	3618.16	3695.48	3512.73	3474.8	3405.34
	60 min	3		293.532	489.895	775.378	1288.1	1921.6	2861.35	3103.13	3384.58	3708.28	4068.21	3987.08	4186.28	4256.19	4493.43	4557.49	4493.2	4639.15	4763.39	4815.51	5049.3	4676.25	4927.79	4821.04	4653.56	4976.9	4545.9	4428.17	4471.08	4111.7	4401.21	3893.44	3795.19	3469.75	3577.54	3999.18	4355.62	4662.29	5254.78	5429.36	5843.96	5927.49	5924.48	6139.4	5870.37	5993.18	5760.87
		4		254.737	336.985	549.84	993.702	1299.2	1830.89	1995.32	2350.34	2474.47	2566.27	2563.03	2605.77	2761.42	2701.62	2657.41	2834.65	2824.8	2737.28	2668.33	2663.97	2633.58	2644.81	2564.93	2405.88	2597.37	2394.38	2345.87	2368.88	2264.43	2452.88	2244.97	2072.7	1985.44	2290.79	2142.71	2543.3	2692.19	2932.06	3166.54	3449.96	3567.17	3267.22	3056.44	3326.96	3103.48	2864.07
		mean		280.355	404.173	668.845	1036.64	1442.81	1984.48	2272.57	2506.99	2820.36	2873.56	2880.28	2965.7	3028.22	3039.68	3116.07	3090	3214.17	3132.27	3168.45	3248.53	3119.87	3204.84	3111.28	3095.07	3179.69	3023.41	2973.97	2936.26	2829.36	2905.67	2624.94	2569.72	2457.69	2563.31	2722.28	2987.61	3251.51	3549.4	3714.98	4068.85	4150.99	4068.05	4155.92	4078.31	4078.05	3835.89
		stdev		17.9793	67.2777	115.17	170.124	319.824	593.316	581.512	596.657	593.692	813.864	741.409	819.889	829.118	977.027	961.72	947.623	953.278	1095.62	1098.69	1201.03	1040.42	1149.51	1143.08	1046.22	1198.2	1019.28	977.395	1024.17	860.489	997.782	846.381	819.615	686.227	685.256	858.198	913.411	943.724	1138.97	1143.2	1190.96	1185.05	1245.92	1358.24	1200.22	1303.23	1304.92
	PMNs+15uM clys	1		290.297	369.189	730.683	1111.39	1585.65	2044.35	2393.32	2612.73	2821.63	2825.73	2702.63	3027.77	3015.78	2905.89	3126.29	2916.69	3008.81	2923.46	2862.25	3130.47	3028.84	2788.7	2803.74	3192.61	2838.27	2736.47	2930.56	2733.77	2731.13	2595.1	2864.25	2605.33	2724.05	2363.63	2523.54	2606.82	2313.84	2345.89	2226.4	2123.91	2046.87	1998.02	1859.04	1749.61	1956.98	1442.79
	PMA spiking after	2		295.78	389.464	709.246	1124.53	1580.53	1976.34	2303.84	2493.96	2625.58	2508.18	2598.34	2911.09	2685.15	2716.59	2719.61	2781.52	2870.82	2774.26	2558.23	2791.35	2875.16	2526.3	2753.53	2825.69	2471	2628.4	2646.5	2589.88	2369.97	2535.61	2412.81	2324.93	2283.38	2297.05	2119.16	2172.49	2058.17	1996.85	1953.19	1739.24	1879.76	1607.95	1712.14	1635.36	1447.83	1414.19
	120 min	3		328.239	374.605	694.136	1093.17	1637.8	2216.45	2835.86	3131.85	3423.32	3125.84	3121.41	3460.81	3344.09	3562.68	3486.09	3338.04	3722.02	3500.28	3572.19	3552.48	3603.35	3201.15	3136.97	3154.26	3341.52	3291.53	3533.99	3390.51	3222.11	3025.04	3248.74	3160.31	3141.61	3067.27	2797.83	3032.03	3051.85	2780.91	2913.94	2475.65	2425.14	2692.05	2564.76	2071.92	2146.11	2139.21
		4		349.384	401.332	711.266	1160.65	1674.88	2383.91	2799.25	2933.4	2940.12	2889.23	2924.71	2702.11	2697.71	2736.18	2617.88	2624.43	2699.17	2667.68	2565.16	2545.9	2692.86	2481.59	2456.32	2602.82	2386.72	2428.47	2438.36	2419.9	2234.35	2454.02	2230.4	2201.36	2278.88	2213.52	2015.47	2135.68	2056.62	1801.3	1793.57	1771.86	1656.53	1600.69	1499.13	1507.11	1315.73	1277.37
		mean		315.925	383.648	711.333	1122.43	1619.72	2155.26	2583.07	2792.99	2952.66	2837.24	2836.77	3025.45	2935.68	2980.34	2987.47	2915.17	3075.2	2966.42	2889.46	3005.05	3050.05	2749.43	2787.64	2943.85	2759.38	2771.22	2887.35	2783.51	2639.39	2652.44	2689.05	2572.98	2606.98	2485.37	2364	2486.76	2370.12	2231.24	2221.78	2027.66	2002.08	1974.68	1908.77	1741	1716.66	1568.39
		stdev		27.8912	14.5761	14.9947	28.5377	44.9671	182.883	273.624	292.377	339.523	254.562	233.521	319.985	312.308	397.425	398.43	306.166	449.427	371.045	476.706	436.614	393.6	330.211	278.823	280.724	434.798	369.597	475.959	424.511	441.446	255.041	458.482	426.471	413.078	392.766	362.896	421.804	470.29	430.143	494.844	345.726	324.218	513.005	461.615	241.831	397.993	387.333
	PMNs+15uM clys	1		229.324	299.573	478.048	879.043	1478.3	2246.5	2733.96	2954.72	2956.62	2854.73	2805.54	2768.14	2752.83	2677.36	2730.61	2529.89	2611.01	2717.06	2518.06	2636.26	2561.53	2505.77	2555.7	2649.76	2354.99	2495.8	2420.98	2543.69	2353.94	2403.41	2426.14	2395.21	2239.46	2077.06	2048.69	2078.21	1921.96	1681.66	1847.76	1765.44	1623.97	1433.43	1490.73	1432.05	1354.93	1374.6
	PMA spiking after	2		232.527	375.773	540.22	750.057	1069.91	1799.68	2177.26	2440.86	2619.74	2710.63	2827.27	2624.49	2644.75	2584.04	2559.01	2623.15	2647.84	2502.78	2575.6	2556.11	2445.07	2508.18	2512.89	2690.22	2690.85	2635.58	2371.16	2509.65	2548.08	2374.53	2348.98	2313.13	2111.95	2141.64	2170.27	1998.2	2014.23	2205.42	2005	1835.9	1699.49	1770.25	1655.36	1604.19	1618.96	1436.45
	180 min	3		224.87	388.098	594.984	874.95	1211.15	1950.9	2355.29	2825.38	2673.9	2793.12	2717.3	2715.65	2583.46	2507.99	2331.98	2441.58	2476.68	2445.38	2423.73	2515.85	2566.32	2584.99	2398.9	2555.84	2612.62	2364.91	2286.01	2469.13	2421.09	2252.28	2310.11	2346.31	2289.03	2324.06	2088.74	2099.19	2100.64	1897.19	1848.95	1887.38	1767.96	1835.59	1631.51	1659.81	1728.96	1424.64
		4		473.829	677.021	1749.25	3270.64	5755.81	7812.69	9420.44	10279.9	11535.1	12106.1	12403.3	12420.3	12708.4	13046.2	13489.8	14716.6	14385.9	15110.9	15095.9	16192.7	16325.2	17350.4	17909.6	18328.8	18874.3	19501.8	19878.2	20211.3	21204.9	21219.2	21715.7	21920.6	21970.2	22308.7	22378.4	22618.6	22659.5	23134.3	22452	22399.4	22670.6	22144.6	22669.6	22005	21406.8	20179.7
		mean		290.137	435.116	840.625	1443.67	2378.79	3452.44	4171.74	4625.22	4946.34	5116.15	5188.35	5132.14	5172.36	5203.9	5277.85	5577.81	5530.36	5694.03	5653.32	5975.23	5974.53	6237.34	6344.27	6556.15	6633.19	6749.52	6739.09	6933.44	7132	7062.36	7200.23	7243.81	7152.66	7212.86	7171.53	7198.55	7174.08	7229.64	7038.43	6972.03	6940.5	6795.97	6861.8	6675.26	6527.41	6103.85
		stdev		122.501	165.954	607.63	1219.45	2257.71	2912.75	3506.83	3776.1	4394.99	4660.34	4810.2	4859.13	5024.51	5228.66	5477.07	6092.98	5904.15	6279	6295.36	6811.83	6900.67	7408.8	7710.5	7848.63	8162	8502.24	8759.59	8851.96	9382.28	9438.12	9677.1	9784.58	9878.64	10064.4	10138	10280.1	10323.9	10605.3	10276	10285	10486.9	10233.9	10538.8	10220.3	9920.83	9383.94
	PMNs+4uM ionomycin	1		614.283	961.711	1483.02	1502.88	1475.5	1633.23	1519.64	993.351	782.565	401.947	349.444	185.306	164.2	137.064	209.288	155.436	200.348	145.685	221.244	239.91	319.404	331.585	333.817	323.823	290.386	308.047	297.51	349.959	317.34	383.026	333.973	327.174	396.063	440.166	465.57	448.373	488.045	415.514	457.198	365.075	468.744	467.309	412.975	446.378	477.204	452.129
		2		592.148	1134.6	1352.77	1476.86	1700.02	1977.53	2348.92	1869.9	1040.36	559.693	346.35	297.254	196.13	186.858	275.211	148.872	116.306	183.024	206.537	309.094	311.159	315.643	293.77	427.203	388.039	478.522	349.078	427.191	396.743	435.68	372.793	410.868	391.446	414.326	464.585	527.036	484.501	513.061	403.698	460.228	514.814	561.823	592.753	549.405	663.048	590.617
		3		684.421	1059.78	1425.46	1663.39	1577.34	1656.62	1562.32	1194.92	686.889	456.923	242.468	198.688	137.674	159.763	179.806	118.531	140.245	229.031	228.533	256.9	225.139	238.806	350.286	297.662	362.834	290.932	343.237	332.195	314.122	377.361	289.876	344.367	307.278	417.107	388.61	444.986	429.325	403.991	357.33	376.655	422.926	455.385	466.096	495.581	512.148	511.582
		4		618.251	1210.53	1187.96	1472.62	1496.24	1450.25	1490.57	1147.76	806.865	489.449	294.38	177.349	167.361	136.352	155.233	191.556	156.347	234.13	223.331	251.197	315.506	300.423	270.67	292.462	321.551	341.952	335.693	385.827	348.772	398.151	330.386	439.514	407.685	350.641	416.841	421.045	452.196	392.835	471.973	385.404	466.564	461.025	377.086	519.854	485.038	467.026
		mean		627.276	1091.66	1362.3	1528.94	1562.27	1679.41	1730.36	1301.48	829.17	477.003	308.161	214.649	166.341	155.009	204.885	153.599	153.311	197.968	219.911	264.275	292.802	296.614	312.136	335.287	340.702	354.863	331.38	373.793	344.244	398.555	331.757	380.481	375.618	405.56	433.901	460.36	463.517	431.35	422.55	396.841	468.262	486.385	462.228	502.805	534.36	505.339
		stdev		39.7903	106.265	127.864	90.6278	101.802	219.121	413.423	388.6	150.016	65.9018	50.5575	55.7693	23.9082	23.8542	51.8312	29.979	35.4109	41.751	9.42826	30.7019	45.2342	40.5847	36.4336	62.7949	43.317	85.1218	23.2349	42.0104	38.331	26.26	33.8859	53.3983	46.0694	38.4007	37.801	46.0847	27.9238	55.2551	52.4473	43.0708	37.5302	50.5269	94.3871	43.583	87.0889	62.2107
	PMNs+4uM ionomycin	1		708.106	931.897	1300.07	1139.24	1313.75	1315.65	1440.98	1288.31	692.464	440.06	220.501	209.459	152.757	193.19	164.433	198.396	185.119	155.444	178.885	208.142	244.791	226.193	304.329	279.523	399.706	338.346	362.755	286.799	322.044	382.765	309.532	411.808	317.1	325.719	331.831	387.244	342.57	352.134	315.475	382.244	356.071	415.479	394.621	406.262	445.296	474.023
	PMA spiking after	2		757.021	861.604	1145.99	1141.83	1187.06	1364.76	1206.41	975.472	443.553	314.335	250.314	146.682	150.323	151.479	234.741	182.58	193.325	194.589	175.245	239.455	255.673	318.33	313.407	306.03	256.438	327.564	308.112	258.59	328.8	299.618	306.516	317.696	343.736	364.121	393.857	421.836	353.214	365.548	373.66	374.261	366.038	366.697	384.354	438.534	466.339	412.257
	30 min	3		968.031	1560.03	2002.34	2117.16	2258.39	2452.73	2120.17	1154.03	662.194	318.84	229.7	175.178	133.078	193.835	231.509	239.736	209.469	296.434	415.386	333.326	353.794	394.104	401.224	412.905	463.077	447.89	491.079	563.984	592.047	506.944	475.75	576.461	507.026	522.744	533.382	634.937	588.191	547.764	517.037	554.679	616.759	591.391	611.702	747.648	682.637	645.772
		4		752.486	1411.44	2069.62	2116.81	2244.46	1971.17	1497.84	924.364	474.66	316.808	180.927	139.243	114.327	149.118	153.12	198.417	166.633	200.88	160.558	236.82	297.484	234.106	245.457	296.562	314.47	271.046	380.324	241.951	329.022	334.766	289.58	386.327	331.712	371.147	377.355	393.175	473.254	363.679	431.738	434.167	436.278	436.128	496.934	459.534	467.098	423.681
		mean		796.411	1191.24	1629.5	1628.76	1750.91	1776.08	1566.35	1085.54	568.218	347.511	220.361	167.64	137.621	171.906	195.951	204.782	188.637	211.837	232.519	254.436	287.935	293.183	316.104	323.755	358.423	346.212	385.567	337.831	392.978	381.023	345.344	423.073	374.894	395.933	409.106	459.298	439.307	407.281	409.478	436.338	443.786	452.424	471.903	512.995	515.342	488.933
		stdev		116.522	346.609	474.349	563.755	580.277	540.708	390.164	167.232	127.231	61.727	29.0944	31.8919	17.8296	24.9696	43.193	24.4677	17.8185	59.8731	122.169	54.4718	49.4329	79.1521	64.2452	60.4368	91.268	73.9323	76.7679	151.901	132.752	90.601	87.3794	109.711	88.7591	86.8665	86.9034	118.063	115.598	93.8429	85.9921	83.2447	120.713	97.1107	106.157	157.963	111.986	107.947
	PMNs+4uM ionomycin	1		517.702	1096.32	2188.96	2333.47	2113.7	2031.14	1926.27	1149.54	698.128	301.941	218.176	120.283	154.536	121.619	221.103	168.949	130.443	196.878	140.477	231.68	231.405	164.114	277.671	303.238	283.095	315.974	323.583	297.286	362.807	359.833	447.074	303.95	271.075	359.203	328.806	326.369	417.316	376.562	377.135	295.719	382.877	360.713	444.78	435.77	417.965	454.521
	PMA spiking after	2		700.353	1333.56	1856.75	1910.77	1861.41	2060.24	1894.97	1419.36	849.351	369.692	271.595	235.28	124.705	128.792	171.586	150.229	141.575	212.929	169.668	269.954	253.291	294.589	323.12	361.184	344.391	351.755	356.046	312.908	423.167	376.993	398.432	398.53	288.728	366.35	388.898	441.393	457.816	383.641	392.534	445.553	344.476	413.42	430.919	413.152	460.15	493.877
	60 min	3		771.256	1338.2	1742.2	1826.56	1795.18	2155.89	1990.93	1325.38	687.888	403.768	201.489	171.961	129.911	209.1	187.416	175.855	159.409	211.231	278.383	292.517	290.828	261.565	375.049	272.427	282.712	349.98	411.142	341.858	395.942	379.057	438.415	360.042	395.367	389.976	409.165	427.034	327.031	362.138	328.831	420.144	529.924	438.61	524.966	431.006	456.712	436.215
		4		777.929	1171.64	1533.2	1897.46	1806.67	1907.67	2017.01	1380.25	990.443	522.516	348.595	173.189	156.453	122.774	206.587	160.338	183.327	158.565	245.566	208.279	259.283	264.099	277.614	348.376	326.058	353.269	387.767	385.012	369.596	431.393	301.753	302.43	339.535	380.627	452.633	401.26	367.674	375.989	395.723	402.43	424.648	458.268	502.243	446.32	548.453	547.65
		mean		691.81	1234.93	1830.28	1992.06	1894.24	2038.74	1957.3	1318.63	806.453	399.479	259.964	175.178	141.401	145.571	196.673	163.843	153.689	194.901	208.524	250.608	258.702	246.092	313.363	321.306	309.064	342.745	369.635	334.266	387.878	386.819	396.418	341.238	323.676	374.039	394.875	399.014	392.459	374.582	373.556	390.962	420.481	417.753	475.727	431.562	470.82	483.066
		stdev		121.264	120.569	274.084	230.585	149.133	102.345	56.4038	119.137	143.16	92.2992	66.2226	47.0461	16.4303	42.4691	21.6807	11.0753	23.0814	25.2711	64.2717	37.7741	24.5413	56.6746	46.3763	40.9823	31.1213	17.8975	38.1097	38.5421	27.5265	30.9402	66.5715	46.6634	55.9146	13.8638	51.4491	51.1971	57.1096	8.99664	30.9013	65.9154	79.9707	42.2249	45.0668	13.8413	55.1767	49.3214
	PMNs+4uM ionomycin	1		784.043	1163.6	1507.5	1766.84	1610.24	1456.19	1521.47	1536.43	1357.36	813.108	495.109	277.928	249.27	214.401	139.185	222.679	154.216	240.054	167.334	227.724	304.914	323.708	384.408	377.378	391.403	410.76	307.16	478.508	445.724	433.962	397.147	391.66	466.802	435.642	417.862	397.831	434.803	483.789	519.201	424.429	530.547	492.701	543.806	553.201	546.47	479.344
	PMA spiking after	2		674.61	1094.55	1473.13	1495.78	1625.73	1628.66	1751.29	1295.68	816.296	538.458	399.885	213.306	156.031	141.487	161.631	164.084	119.76	156.087	152.425	248.336	251.839	230.15	340.139	282.842	320.017	275.381	340.467	227.649	396.649	392.847	328.907	346.124	313.966	364.243	406.082	392.808	373.158	377.558	386.616	416.081	442.793	484.235	430.566	437.432	526.895	530.863
	120 min	3		678.858	1148.51	1627.59	1693.08	1584.27	1866.98	1699.18	1550.01	1035.38	612.015	302.577	235.112	251.21	222.381	154.012	142.596	157.676	179.455	188.023	230.748	241.448	269.311	353.583	381.19	386.492	357.474	304.138	321.311	396.642	381.46	439.734	426.006	323.202	384.477	435.399	344.834	386.455	453.55	386.78	441.154	465.35	502.322	464.547	574.372	508.731	600.91
		4		652.864	1008.5	1308.38	1338.16	1263.63	1661.15	1602.95	1348.58	952.797	597.558	357.246	223.887	160.498	88.4612	152.931	153.664	165.781	174.79	158.225	250.228	252.784	280.257	271.842	340.334	286.09	314.783	336.58	326.201	373.357	305.513	308.471	346.676	390.701	342.001	372.597	377.499	482.906	394.583	413.236	486.634	388.487	437.799	439.701	543.733	505.309	507.743
		mean		697.594	1103.79	1479.15	1573.46	1520.97	1653.24	1643.72	1432.67	1040.46	640.285	388.704	237.558	204.252	166.683	151.94	170.756	149.358	187.596	166.502	239.259	262.746	275.857	337.493	345.436	346	339.6	322.086	338.417	403.093	378.445	368.565	377.616	373.668	381.591	407.985	378.243	419.33	427.37	426.458	442.075	456.794	479.264	469.655	527.185	521.851	529.715
		stdev		58.7466	70.1015	131.703	194.169	172.409	168.503	102.069	129.579	229.772	119.529	81.3521	28.3477	53.1393	63.5945	9.3431	35.7101	20.3187	36.4002	15.6047	11.6648	28.5771	38.4754	47.5288	45.6168	51.5279	58.0896	19.0862	103.822	30.4673	53.5964	60.7344	38.6775	70.8877	39.9923	26.4891	23.8924	49.9798	49.7484	63.0815	31.4824	58.8064	28.614	51.477	61.1906	18.95	51.9296
	PMNs+4uM ionomycin	1		919.625	1081.58	1358.66	1355.31	1409.33	1749.1	1765.74	1327.84	1044.77	590.471	352.903	268.156	196.101	185.848	186.03	190.386	169.364	246.403	274.215	286.697	292.142	296.387	316.061	358.95	340.558	357.828	351.928	376.926	412.474	460.069	409.551	375.966	449.896	383.774	463.523	379.64	487.88	437.392	485.574	480.915	515.395	588.046	507.875	520.75	536.105	563.787
	PMA spiking after	2		776.267	1200.76	1574.74	1733.83	1645.78	1610.44	1603.77	1274.77	1033.86	584.812	370.131	271.726	240.564	177.969	153.033	108.373	143.425	116.632	181.839	292.813	284.099	293.261	296.317	232.634	381.443	276.867	304.722	300.236	444.843	356.651	282.848	352.649	421.516	361.34	390.631	450.578	384.291	424.751	447	441.92	397.111	500.134	491.84	409.435	502.973	551.269
	180 min	3		1014.98	1276.53	1832.84	1801.78	1769.53	1903.98	1857.94	1020.73	620.773	341.977	217.262	190.981	136.425	160.136	165.929	97.7778	138.975	170.462	235.684	216.857	281.997	270.879	272.521	265.795	297.958	267.483	358.145	325.104	333.481	381.994	320.803	281.738	390.499	358.571	380.143	406.384	453.122	393.366	471.693	421.362	525.13	389.872	458.384	480.491	545.538	459.52
		4		749.188	1474.45	1942.19	1973.89	2139.54	1987.08	1781.2	1502.86	813.192	432.162	269.933	168.304	144.659	127.9	131.953	140.07	124.78	111.532	192.155	287.037	298.235	353.498	245.363	300.765	304.15	308.962	248.29	364.536	319.23	402.299	326.799	391.08	392.765	368.954	397.098	456.939	384.183	432.518	443.18	538.198	509.548	410.65	520.072	438.306	489.824	560.708
		mean		865.015	1258.33	1677.11	1716.2	1741.04	1812.65	1752.16	1281.55	878.149	487.355	302.557	224.792	179.437	162.963	159.236	134.152	144.136	161.257	220.973	270.851	289.118	303.506	282.565	289.536	331.027	302.785	315.771	341.701	377.507	400.253	335	350.358	413.669	368.16	407.849	423.385	427.369	422.007	461.862	470.599	486.796	472.176	494.543	462.245	518.61	533.821
		stdev		124.852	164.918	262.303	260.947	304.806	167.027	106.828	199.327	202.048	121.534	71.7415	52.9695	48.5584	25.7314	22.6977	41.5729	18.6033	62.7124	42.4777	36.1052	7.48695	35.2106	30.5285	53.9934	38.5078	40.7671	50.9204	35.3885	60.8039	44.0328	53.3744	48.4011	27.975	11.2973	37.768	36.8239	51.7866	19.7907	20.2386	51.3901	60.1344	90.8605	26.7348	48.7091	26.4848	49.8195
	Blank1	1		150.485	196.106	213.443	325.716	292.842	314.333	393.604	313.605	302.17	305.817	326.95	321.933	352.234	392.435	404.983	420.32	465.785	384.505	425.405	437.144	554.883	471.793	540.631	464.198	436.571	450.919	448.338	522.418	561.474	525.619	392.189	624.98	502.036	552.814	583.67	725.264	544.133	504.683	561.916	594.132	657.556	601.149	613.416	554.025	591.834	612.448
	(RPMI+luminol+HRP)	2		154.423	290.804	324.257	419.154	429.358	517.109	475.032	590.373	561.715	606.105	657.249	660.942	654.073	765.765	758.19	864.56	909.797	894.947	930.551	1008.16	942.713	1161.48	1085.95	1044.48	1204.01	1183.01	1218.23	1341.55	1360.73	1329.01	1185.83	1404.19	1388.41	1488.34	1422.02	1452.4	1538.89	1643.97	1575.89	1774.8	1613.16	1679.4	1815.78	1854.15	1632.6	1931.94
		3		267.884	195.446	197.966	309.875	353.838	301.793	356.345	363.261	353.32	344.369	403.79	420.052	428.874	473.127	442.178	442.446	395.845	443.825	369.848	530.139	537.013	461.028	481.316	508.367	498.544	515.66	506.471	533.727	542.872	542.395	646.476	570.036	594.285	691.102	568.002	612.584	674.839	573.797	679.597	626.386	653.481	720.551	664.107	690.077	760.661	659.374
		4		171.244	229.338	226.501	327.076	322.831	305.746	256.668	317.154	243.941	292.054	368.083	376.193	342.214	411.701	365.24	405.077	397.478	373.633	426.712	429.736	548.06	445.822	560.288	472.659	502.848	465.396	470.206	470.963	502.788	521.635	514.311	464.451	511.557	535.893	547.461	482.503	511.251	515.726	531.992	553.446	661.459	583.283	636.376	589.421	594.105	651.897
		mean		186.009	227.923	240.542	345.455	349.717	359.745	370.412	396.098	365.286	387.086	439.018	444.78	444.349	510.757	492.648	533.101	542.226	524.227	538.129	601.295	645.667	635.031	667.046	622.426	660.493	653.746	660.811	717.164	741.966	729.665	684.702	765.914	749.072	817.037	780.288	818.188	817.278	809.544	837.349	887.191	896.414	896.096	932.42	921.918	894.8	963.915
		stdev		55.3207	44.8074	57.0159	49.749	58.6438	105.04	90.5884	131.477	138.366	147.682	148.836	149.592	145.075	173.452	179.794	221.505	247.205	249.064	262.954	275.064	198.167	351.128	281.279	282.02	363.607	353.932	372.385	417.152	413.236	399.665	349.851	430.7	428.234	452.903	428.078	434.288	486.235	557.109	496.466	592.491	477.842	525.746	589.271	624.154	498.179	645.678
	Blank2	1		2.63891	40.316	3.88701	65.6973	10.1756	19.7206	32.0039	16.2758	15.1315	14.1782	7.28377	4.48981	4.50208	15.185	4.45111	-15.9543	-32.0443	-8.43643	-33.5901	-6.44082	-2.68571	6.67191	10.6755	4.95442	-14.7827	-20.5637	-14.2532	-22.1281	8.21958	22.0296	-15.0085	2.14389	-16.1759	-6.1948	14.3896	20.2752	6.03004	-17.3406	-11.0064	-11.7378	-16.1207	-7.07366	-15.9992	29.4288	25.362	-2.01199
	(RPMI)	2		8.96652	11.0461	21.8116	49.952	10.3953	27.3333	19.5625	21.1002	27.6307	16.4094	0.0946807	4.95746	-5.29292	26.2801	6.17998	-11.7576	-28.5124	-25.3119	-27.9491	10.2671	0.743508	-16.455	-1.60465	14.3355	-10.458	-26.8603	-2.07806	-16.8998	46.1527	36.0864	-3.36956	0.860244	6.15142	4.25871	22.3742	7.16586	25.1694	-11.3793	14.3942	-4.57912	-13.0069	-10.8108	-3.17718	-1.36025	17.2187	12.6556
		3		-6.76913	17.6156	8.08392	20.4084	34.3454	56.884	23.4691	5.66355	-6.68442	16.9425	2.9466	42.6315	-29.7576	21.5095	7.11668	-14.5449	-28.3888	-28.7642	-16.3043	1.62418	10.3746	16.4764	-22.2025	2.3293	10.6107	-0.946079	-3.31913	-16.655	16.5322	18.9705	-25.6598	14.2463	2.76684	28.4076	6.15963	13.836	20.7497	-6.59294	-12.1241	-24.3198	-21.1658	-6.23454	-9.80718	25.1609	16.9318	14.5896
		4		12.942	4.32186	15.7343	3.80744	33.0858	33.3715	27.2298	9.53317	2.68912	10.1782	-5.353	6.80727	4.57501	-1.90197	32.982	-6.89217	-15.6391	-18.9768	-28.2743	23.4432	2.85215	-3.68259	-13.7771	-8.1147	-0.36889	-14.9885	-3.59318	-4.43627	31.5839	-0.99585	5.1958	-1.08279	-0.580003	6.98997	11.9231	-5.84349	16.6964	-7.49472	-16.5593	-23.7766	-10.0798	-0.580391	-9.36961	20.233	30.6968	6.12393
		mean		4.44457	18.3249	12.3792	34.9663	22.0005	34.3273	25.5663	13.1432	9.69172	14.4271	1.24301	14.7215	-6.49336	15.2682	12.6824	-12.2872	-26.1461	-20.3723	-26.5295	7.22342	2.82114	0.75268	-6.72719	3.37613	-3.74972	-15.8396	-5.81089	-15.0298	25.6221	19.0227	-9.71051	4.04191	-1.95941	8.36537	13.7116	8.85839	17.1614	-10.7019	-6.3239	-16.1033	-15.0933	-6.17485	-9.58829	18.3656	22.5523	7.83929
		stdev		8.59577	15.6331	7.97483	27.9986	13.5375	16.0415	5.31206	6.88245	14.9289	3.07527	5.2984	18.6335	16.1872	12.3158	13.578	3.99715	7.20682	8.93003	7.29078	12.7855	5.52864	14.1191	14.356	9.2328	11.3193	11.0501	5.66668	7.49993	16.7583	15.2857	13.4766	6.93103	9.86804	14.5195	6.72635	11.1674	8.18795	4.88879	14.0187	9.63076	4.74057	4.22695	5.23761	13.6768	6.68991	7.50008
correctede by blank
	condition	replicate		0	2	4	6	8	10	12	14	16	18	20	22	24	26	28	30	32	34	36	38	40	42	44	46	48	50	52	54	56	58	60	62	64	66	68	70	72	74	76	78	80	82	84	86	88	90
	unstimulated	1		6.643	42.6715	180.794	152.169	299.084	317.927	453.05	448.901	554.647	553.297	675.312	714.7	622.321	609.883	846.012	699.099	674.364	570.773	764.131	889.585	591.273	598.279	689.924	771.764	647.237	747.634	744.899	494.925	591.074	767.915	727.328	555.806	469.278	510.443	511.562	278.242	470.942	435.416	174.291	197.829	257.966	163.804	40.9992	27.1457	-54.272	-126.731
		2		56.3	17.5975	135.996	229.898	127.988	303.375	340.856	405.17	524.063	486.563	671.862	700.95	759.721	651.523	906.102	743.029	739.104	824.003	866.071	855.325	748.193	762.329	615.724	709.584	773.827	626.994	697.819	616.806	560.904	561.755	648.068	609.496	501.328	474.833	546.892	537.022	353.722	379.516	251.301	332.859	118.116	48.2723	-45.3428	42.3377	15.444	-242.525
		3		15.13	75.2945	212.174	202.31	293.288	294.188	513.436	481.86	513.117	602.481	656.032	745.44	701.671	660.083	686.962	698.569	707.354	732.293	769.501	676.335	637.053	685.659	631.344	627.754	581.507	573.224	554.939	560.746	424.114	553.775	587.618	598.106	516.258	397.213	530.202	384.372	326.572	356.906	318.681	220.259	180.526	103.599	2.81525	-76.9783	138.42	-28.7397
		4		-17.578	91.5785	70.6863	193.761	290.982	423.253	549.674	572.428	806.754	970.864	951.282	894.4	1053.8	913.803	909.762	889.109	923.714	823.993	876.801	897.785	863.523	840.989	881.814	1102.2	899.897	978.344	981.409	708.385	867.394	806.015	835.608	723.436	727.128	597.563	622.592	698.482	653.832	505.836	494.641	417.259	455.156	351.554	213.15	218.052	287.21	110.705
		mean		15.1237	56.7855	149.913	194.534	252.835	334.685	464.254	477.089	599.645	653.301	738.622	763.873	784.379	708.823	837.21	757.452	761.134	737.765	819.126	829.758	710.01	721.814	704.701	802.827	725.617	731.549	744.766	595.216	610.871	672.365	699.656	621.711	553.498	495.013	552.812	474.53	451.267	419.418	309.729	292.052	252.941	166.808	52.9055	52.6392	96.7005	-71.8225
		stdev		30.7507	33.1061	61.375	32.179	83.3014	59.8483	91.4112	70.8971	139.186	216.973	142.022	88.9838	188.237	138.401	104.342	90.2106	111.563	119.427	60.6007	103.922	121.717	103.943	122.319	208.116	140.96	179.968	177.236	90.4062	185.805	133.28	107.18	71.6423	117.401	83.1197	48.7068	183.228	148.866	66.3926	136.662	102.265	146.444	131.892	112.519	122.363	149.922	149.807
	unstimulated	1		20.702	23.6165	68.4363	38.1378	201.356	281.079	266.513	369.288	482.781	396.867	620.522	628.5	665.351	477.963	664.682	656.429	7691.42	7381.08	8001.45	9112.35	8890.47	8535.59	8017.5	7544.8	6526.28	6453.98	5553.39	5235.32	4632.91	4710.51	4147.69	3876.18	3915.57	3577.98	3424.53	3466.42	3031.87	3046.08	2842.15	2577	2340.41	2372.48	2242.87	2099.13	2088.27	1890.91
	PMA spiking after	2		89.944	75.0805	199.108	53.7218	185.83	251.271	434.908	461.285	618.452	700.414	662.742	624.63	783.761	744.173	665.062	652.159	8745.38	8868.09	9305.14	9840.41	9587.43	8178.04	8124.06	7239.99	6703.29	6475.75	6119.45	5273.87	5104.29	4721.42	4499.37	4401.54	4149.85	3851.51	3511.94	3564.77	3074.76	2981.85	2877.07	3030.61	2539.02	2338.61	2365.63	2266.21	2208.41	2031.97
	30 min	3		51.685	58.0525	133.254	190.444	185.589	325.32	428.305	550.352	606.833	591.937	550.425	778.52	576.671	569.163	712.612	743.649	7797.71	8176.17	8813.66	10039.6	9305.93	8374.66	7926.85	7374.77	6531.51	6040.07	5440.05	5228.3	4876.55	4561.66	4562.93	4256.5	3928.35	3807.69	3565.55	3361.86	3117.72	2944.81	2877.46	2557.86	2364.43	2349.19	2375.22	2227.72	2246.7	2024.86
		4		59.615	54.5245	176.856	79.5758	341.555	386.924	397.861	406.03	514.859	642.274	560.713	774.5	856.291	761.993	700.212	1087.79	8254.32	8959.69	9388.11	10268.2	9515.93	8572.27	7758.88	7214.67	6711.85	6247.72	5421.13	5361.03	4747.29	5013.65	4626.22	4090.44	3961.55	3738.13	3671.18	3320.85	3066.85	3097.3	2939.27	2837.4	2706.3	2601.79	2168.19	2311.24	2070.69	2254.66
		mean		55.4865	52.8185	144.414	90.4698	228.582	311.148	381.897	446.739	555.731	582.873	598.601	701.538	720.519	638.323	685.642	785.007	8122.21	8346.26	8877.09	9815.14	9324.94	8415.14	7956.83	7343.56	6618.23	6304.38	5633.5	5274.63	4840.26	4751.81	4459.05	4156.16	3988.83	3743.83	3543.3	3428.48	3072.8	3017.51	2883.99	2750.72	2487.54	2415.52	2287.98	2226.08	2153.52	2050.6
		stdev		28.4533	21.4372	57.5648	68.8054	75.6754	58.9696	78.5964	78.7467	67.1752	131.687	52.7605	86.6008	124.056	137.837	24.5121	206.211	481.897	732.372	636.432	500.071	313.318	179.864	154.628	151.45	103.239	203.975	329.185	60.9844	202.21	189.162	213.937	225.822	109.082	120.016	103.18	109.601	35.2719	67.6747	40.4021	225.998	170.596	124.985	100.041	91.2536	87.2043	150.722
	unstimulated	1		32.777	71.1495	155.506	53.8178	162.788	282.323	358.671	385.141	498.963	512.383	571.662	687.23	822.161	731.343	590.412	770.859	544.264	740.372	690.911	518.435	720.323	721.429	662.654	624.504	665.607	705.424	702.499	528.766	645.764	670.255	599.469	3509.63	3769.44	5697.85	8201.89	10029	10342.7	10420.2	9354.15	8906.07	8084.73	7498.77	6837.6	6470.73	6222.71	5955.29
	PMA spiking after	2		92.92	128.228	149.693	221.363	208.12	404.207	358.451	529.557	558.532	433.32	630.782	708.86	627.571	683.933	698.822	551.689	469.804	714.763	580.761	567.175	624.773	598.839	594.834	671.124	674.117	566.914	466.229	612.836	395.094	497.075	954.858	4251.43	6610.34	9003.57	10470	10359.4	9938.52	9159.46	8268.79	7577.68	7079.19	6455.06	6236.13	5952.43	5438.44	4927.67
	60 min	3		64.128	33.2645	154.067	128.093	294.496	306.727	282.722	362.255	403.023	401.16	452.745	445.767	395.796	499.483	287.407	289.384	371.234	236.014	287.333	348.876	234.686	266.468	208.161	233.687	256.908	221.394	100.875	141.769	93.849	53.7193	267.656	2146.72	4342.48	6689.61	7771.89	7721.39	7352.52	7226.79	6481.32	5963.39	5358.2	5255.54	4576.66	4319.49	4065.33	3762.06
		4		160.883	330.133	458.151	541.617	794.533	964.515	925.818	1007.17	1047.59	995.674	1025.79	1122.96	1051.15	969.843	979.622	831.399	820.304	996.723	910.911	789.535	728.083	673.119	700.084	849.274	726.737	581.904	587.669	513.516	553.004	463.365	967.808	3498.18	5891.15	8780.25	9794.71	10345.2	9365.02	8482.09	7893.52	7488.16	6981.66	6455.81	5952.45	5458.12	5491.26	4865.99
		mean		87.677	140.694	229.355	236.223	364.984	489.443	481.415	571.031	627.028	585.634	670.245	741.204	724.17	721.15	639.066	610.833	551.401	671.968	617.479	556.005	576.966	564.964	541.433	594.647	580.842	518.909	464.318	449.221	421.928	421.104	697.448	3351.49	5153.35	7542.82	9059.63	9613.76	9249.7	8822.12	7999.45	7483.82	6875.94	6416.3	5900.71	5550.19	5304.43	4877.75
		stdev		54.6357	132.187	152.551	214.826	291.531	321.062	298.418	300.045	287.603	277.326	248.325	281.058	279.094	193.626	286.112	245.686	192.768	317.297	259.383	181.636	232.973	205.285	226.412	259.401	217.642	207.827	260.794	209.569	241.964	261.155	333.504	877.095	1321.6	1612.13	1281.08	1270.76	1326.87	1332.7	1186.55	1203.24	1128.01	916.909	956.74	918.747	900.272	896.007
	unstimulated	1		56.073	9.4255	154.551	69.8558	136.071	272.418	280.318	306.737	466.616	594.672	566.222	685.12	641.511	627.333	783.332	647.819	563.294	752.372	812.371	609.395	711.543	702.649	559.134	768.544	677.757	749.004	775.999	717.135	744.364	621.525	618.828	631.336	558.638	577.723	480.272	585.792	668.702	435.816	376.071	284.979	152.116	137.694	96.8602	160.832	-30.4	-15.3667
	PMA spiking after	2		-15.521	53.9445	155.058	144.058	220.206	386.427	520.505	580.999	685.674	832.614	853.362	881.02	864.331	934.213	881.942	995.759	957.224	909.723	983.871	907.335	966.733	1185.88	993.574	1027.81	945.207	1196.16	1316.67	1245.19	866.054	1069.58	1101.05	1194.25	1056.03	1042.42	1096.2	1097.55	1118.08	978.636	1054.58	804.839	559.256	533.324	601.06	497.432	390.84	293.865
	120 min	3		29.013	82.1575	118.497	101.837	171.609	236.624	263.219	429.288	505.209	596.266	557.979	668.88	545.345	546.923	567.902	524.259	536.304	546.453	579.081	698.545	687.623	621.819	614.734	750.694	827.787	744.184	758.399	573.415	703.414	729.015	507.918	701.306	616.228	615.833	510.692	568.952	541.552	416.676	603.041	403.449	457.726	353.604	371.57	156.072	245.87	148.255
		4		34.253	21.2645	173.21	45.1438	157.158	147.864	280.748	555.46	453.371	501.422	567.302	741.56	836.931	721.863	811.462	729.909	662.704	842.562	825.051	772.585	684.633	765.449	720.664	754.794	784.777	823.604	759.309	631.556	706.214	683.485	649.749	704.066	840.278	543.763	666.892	698.072	568.182	421.786	403.151	405.009	434.246	255.154	206.03	187.192	334.79	270.225
		mean		25.9545	41.698	150.329	90.2235	171.261	260.833	336.197	468.121	527.717	631.243	636.216	744.145	722.03	707.583	761.16	724.437	679.881	762.778	800.093	746.965	762.633	818.949	722.026	825.462	808.882	878.239	902.594	791.823	755.011	775.9	719.386	807.738	767.793	694.935	688.514	737.592	724.129	563.228	609.211	474.569	400.836	319.944	318.88	250.382	235.275	174.245
		stdev		30.0309	32.8937	22.9275	42.7396	35.7443	98.7524	123.143	126.389	107.576	141.38	144.824	96.4196	154.005	167.149	135.35	199.656	192.718	157.97	166.728	126.022	136.599	251.586	193.033	135.117	110.63	215.046	276.169	307.952	76.3486	200.678	261.627	259.86	227.341	233.521	283.821	246.722	268.282	277.057	313.692	227.244	174.462	167.409	219.416	165.268	186.904	141.597
	unstimulated	1		112.814	304.962	360.571	259.976	386.624	453.857	511.227	661.242	762.204	865.954	909.802	1036.93	842.981	955.393	910.812	781.939	838.264	906.142	807.301	842.985	694.743	701.529	760.364	791.714	738.037	622.734	691.639	554.726	590.614	560.115	742.489	644.986	581.598	381.983	403.612	498.212	382.322	279.686	147.664	179.389	202.976	42.7263	73.7002	58.8747	-27.979	3.34125
	PMA spiking after	2		61.621	121.988	105.077	181.053	251.586	520.725	615.337	802.592	945.654	1013.76	1062.47	1321.52	1306.11	1284.99	1215.48	1381.27	1375.2	1384.19	1486.86	1172.43	1493.68	1475.2	1486.66	1523.78	1500.8	1335.72	1678.2	1585.83	1588.15	1575.09	1718.93	1498.96	1696.37	1440.97	1503.67	1405.01	1361.21	1229.4	1203.94	1185.13	1110.58	1117.54	868.96	841.322	774.37	720.755
	180 min	3		85.726	66.9605	141.8	90.2048	342.053	316.653	468.465	488.617	628.407	680.904	710.602	712.84	774.481	733.883	782.912	672.709	631.624	794.943	555.651	558.465	665.073	673.859	760.104	752.904	750.787	714.094	861.369	656.905	649.974	738.745	797.279	710.826	709.508	656.593	763.372	722.672	640.782	608.216	505.301	588.049	510.626	424.094	271.04	272.372	214.6	197.955
		4		18.651	51.5645	48.7782	75.1258	90.8467	255.56	253.876	361.811	444.691	474.797	500.437	614.43	498.172	505.263	600.982	361.093	395.181	385.961	517.391	394.052	465.353	460.129	476.474	586.384	499.597	580.294	443.469	550.895	563.324	397.885	405.638	437.166	366.398	281.513	503.802	265.252	414.462	320.606	299.151	256.869	269.146	256.424	131.96	91.2617	151.26	81.0653
		mean		69.703	136.369	164.057	151.59	267.777	386.698	462.226	578.565	695.239	758.854	795.828	921.43	855.436	869.883	877.547	799.253	810.068	867.81	841.801	741.982	829.713	827.679	870.901	913.697	872.304	813.211	918.669	837.088	848.017	817.958	916.083	822.983	838.468	690.265	793.614	722.787	699.694	609.476	539.014	552.359	523.331	460.197	336.415	315.957	278.063	250.779
		stdev		39.9455	116.39	136.481	86.0822	130.65	121.898	151.979	193.302	211.686	233.248	244	322.062	335.388	332.201	258.683	427.021	417.99	410.532	448.856	341.671	454.216	444.953	431.753	416.363	434.629	352.787	534.642	501.567	494.749	523.597	562.543	465.495	589.196	524.98	497.054	491.665	455.763	438.372	466.888	457.563	413.221	465.193	364.554	362.623	346.453	323.366
	PMNs + PMA	1		132.561	2226.6	6779.95	8841.51	8885.15	8487.13	7671.04	7544.04	6044.24	6343.53	5749.65	5112.48	4695.9	4690.8	4479.94	4496.24	4168.51	4057.44	3611.14	3562.87	3353.12	3524.16	3053.91	3179.8	2846.06	2937.35	2801.55	2448.22	2490.97	2409.39	2398.86	2166.5	2005.54	1912.12	2134.94	1897.86	1714.8	1660	1765.34	1330.16	1534.02	1209.1	1112.24	1282.07	1232.93	885.225
		2		81.75	3654.45	7685.45	8899.74	8535.4	7878.78	6996.46	6542.8	5995.73	5522.3	5236.52	4678.41	4268.53	4128.21	4000.87	4107.57	3453.61	3437.58	3374.3	3157.14	3086.6	3026.14	2853.34	2705.13	2644.36	2518.31	2498.35	2016.83	2332.17	2073.99	2018.53	1892.66	1789.78	1616.67	1717.34	1548.2	1375.65	1361.59	1400.8	1046.85	1126.06	1062.86	957.58	887.402	688.37	678.295
		3		197.245	3670.09	8047.53	9454.75	9449.72	8489.12	7984.07	7076.8	6440.87	5890.47	5359.67	4873.99	4803.02	4386.95	4174.52	4575.78	3616.59	3900.31	3633.83	3253.66	3311.92	3212.58	2778.02	2752.65	2853.52	2671.49	2644.68	2419.75	2347.06	2184.35	2162.53	2074.79	2119.65	1909	1723.6	1675.23	1652.95	1457.76	1353.25	1237.51	1164.51	1093.29	1042.52	930.092	798.83	727.095
		4		188.809	4289.81	9994.36	11895.6	10526.1	10200.5	8810.06	7870.7	7343.66	6183.5	6003.62	5903.4	5158.48	5226.64	4597.83	4595.65	4122.48	4079.44	3785.18	3266.07	3426.46	3306.22	3259.81	3236.88	3062.29	2940.8	2971.2	2530.72	2422.21	2479.48	2291.13	1990.63	2142.74	1975.6	1827.95	1635.26	1711.85	1657.54	1561.43	1342.07	1262.78	923.194	863.08	852.892	718.47	597.255
		mean		150.091	3460.23	8126.82	9772.91	9349.09	8763.87	7865.41	7258.59	6456.13	5984.95	5587.37	5142.07	4731.48	4608.15	4313.29	4443.81	3840.3	3868.69	3601.11	3309.93	3294.53	3267.27	2986.27	2968.62	2851.55	2766.99	2728.94	2353.88	2398.11	2286.8	2217.76	2031.14	2014.43	1853.35	1850.96	1689.14	1613.81	1534.22	1520.21	1239.15	1271.84	1072.11	993.855	988.114	859.65	721.968
		stdev		53.8528	874.034	1354.36	1441.89	870.395	999.87	752.617	577.801	624.383	361.005	353.337	537.695	366.531	472.099	274.225	228.238	359.13	298.272	169.8	175.512	146.487	207.078	216.362	278.466	170.659	208.322	203.497	229.575	73.3893	189.682	164.239	116.969	161.329	160.741	196.001	148.912	161.31	149.081	186.12	136.452	184.022	117.583	107.705	198.499	253.184	121.298
	PMNs+3uM clys	1		10.48	-8.4115	286.714	480.914	790.243	1164.07	1761.12	1816.26	2274.27	2154.83	2215.49	2081.95	1967.88	2018.74	1904.16	1762.41	1845.84	1719.43	2021.33	2042.78	1695.17	1900.09	1842.2	1672.82	1750.43	1792.72	1820.97	1478.5	1547.18	1444.38	1569.88	1429.11	1347.74	1207.17	1127.88	1170.98	1114.49	1048.45	836.371	744.189	681.026	632.014	521.27	583.032	446.9	133.895
		2		28.147	6.0235	227.629	422.698	767.153	1079.39	1486.4	1698.54	1986.03	2053.09	1997.63	1903.02	2078.65	2040.28	2125.3	1932.32	2181.72	1888.85	2022.34	2236.99	1934.17	2072.84	1872.31	2010.91	1987.26	2120.33	1822.66	1881.43	1804.01	1992.61	1901.28	1824.35	1584.79	1639.88	1612.73	1387.75	1532.03	1304.51	1148.75	1200.8	1013.06	927.254	862.6	652.312	655.47	727.485
		3		38.743	35.8005	259.487	314.626	574.395	875.595	1135.71	1388.84	1467.3	1508.87	1577.07	1406.68	1572.64	1314.25	1347.09	1436.55	1462.57	1371.29	1263.18	1473.41	1208.68	1361.1	1322.59	1202.87	1248.09	1343.14	1233.64	1310.96	1208.23	1187.98	1201.51	1062.55	1055.21	1037.77	787.632	899.612	955.182	924.686	579.791	649.679	790.056	325.144	594.35	546.192	473.22	326.995
		4		28.97	92.7245	215.717	251.28	435.827	789.995	887.568	1205.98	1376.28	1246.21	1542.55	1365.36	1417.22	1374.25	1508.75	1430.24	1387.7	1454.24	1410.12	1294.85	1448.71	1210.04	1274.55	1470.86	1202.47	1333.23	1414.35	1131.03	1159.9	1280.56	1305.26	1161.9	1109.32	1153.41	1213.47	1038.45	787.132	829.916	721.291	813.489	790.236	582.974	530.04	620.452	468.62	380.405
		mean		26.585	31.5343	247.387	367.379	641.904	977.265	1317.7	1527.41	1775.97	1740.75	1833.19	1689.25	1759.1	1686.88	1721.33	1640.38	1719.46	1608.45	1679.24	1762	1571.69	1636.02	1577.92	1589.37	1547.06	1647.36	1572.9	1450.48	1429.83	1476.38	1494.48	1369.47	1274.26	1259.56	1185.43	1124.2	1097.21	1026.89	821.551	852.039	818.593	616.847	627.065	600.497	511.053	392.195
		stdev		11.766	44.7545	32.0749	103.621	168.045	173.911	384.367	280.023	427.184	434.878	328.259	358.079	314.828	396.49	356.775	248.881	367.747	238.723	400.114	449.432	312.804	415.365	323.386	340.63	384.387	381.251	296.735	320.425	303.178	360.11	312.414	340.469	242.91	263.215	339.081	207.718	319.212	205.572	242.06	242.006	139.474	246.861	160.368	45.9603	96.9601	247.338
	PMNs+3uM clys	1		27.801	128.139	323.893	525.96	883.503	988.605	1312.05	1209.38	1665.36	1621.15	1628.44	1582.43	1550.04	1424.93	1340.59	1386.28	1664.03	3284.16	3811.63	4445.76	4928.15	5138.13	5442.06	5899.6	5602.65	6101.42	5875.12	5829.26	5438.84	5300.63	5234	4773.6	4728.78	4588.86	4452	4389.33	4135.02	3728.51	3966.99	3739.43	3592.22	3287.22	3154.1	3316.79	3161.8	2890.49
	PMA spiking after	2		-138.359	-156.748	-117.197	-201.94	-199.724	-147.949	-228.183	-237.841	-196.206	-189.18	-289.054	-306.947	-306.384	-377.709	-360.174	-443.405	-394.467	-159.667	-40.286	70.5322	295.688	405.069	548.944	806.574	807.417	676.494	681.519	549.635	694.174	363.345	519.118	377.136	310.908	12.6028	98.7387	99.6273	117.426	158.185	1.81425	-138.273	-172.333	-18.9837	-170.177	-232.384	-92.433	-144.816
	30 min	3		77.112	31.7865	339.01	446.283	723.173	877.645	1280.24	1296.79	1478.93	1627.02	1666.49	1661.51	1516.54	1507.02	1724.58	1524.87	1767.88	3064.26	3614.26	4183.31	4200.83	4390.38	4709.2	4768.42	4907.19	4702.54	4694.55	4616.98	4475.02	4417.2	4390.3	4196.41	3872.39	3714.38	3798.5	3479.82	3695.27	3035.01	3203.81	2909.58	2838.56	2733.62	2674.12	2689.01	2614.62	2328.55
		4		96.617	124.921	299.649	349.63	676.613	833.785	1028.05	1193.53	1446.59	1425.71	1372.54	1406.91	1371.54	1236.93	1302.81	980.279	1794.66	3545.07	3959.6	4477.85	4871.1	5077.93	5315.51	5277.13	5371.09	4809.12	4809.58	4548.34	4433.17	4562.39	4390.7	4067.52	4089.75	3616.92	3598.42	3584.94	3453.5	3498.52	3008.56	3114.94	3164.4	3059.53	2587.84	2707	2714.74	2366.54
		mean		67.1767	94.9488	320.851	440.624	761.096	900.011	1206.78	1233.24	1530.3	1557.96	1555.83	1550.28	1479.37	1389.63	1456	1297.14	1742.19	3297.83	3795.16	4368.97	4666.7	4868.81	5155.59	5315.05	5293.64	5204.36	5126.42	4998.19	4782.35	4760.07	4671.67	4345.84	4230.3	3973.39	3949.64	3818.03	3761.27	3420.68	3393.12	3254.65	3198.39	3026.79	2805.35	2904.27	2830.39	2528.52
		stdev		35.4675	54.7239	19.8561	88.3011	108.533	79.7967	155.6	55.6093	118.084	114.569	159.864	130.309	94.8767	138.463	233.369	283.026	69.0002	240.696	173.258	161.588	404.457	415.427	391.729	566.543	354.139	778.702	650.942	720.543	568.928	473.731	486.995	376.012	445.161	535.238	446.41	497.544	345.519	353.242	506.484	432.206	377.978	278.248	305.089	357.369	291.345	314.044
	PMNs+3uM clys	1		22.642	129.118	292.182	450.674	675.693	955.615	1003.91	1126.9	1444.51	1402.73	1430.61	1471.59	1440.35	1192.41	1519.3	1228.97	1062.31	1233.93	1262.51	1386.96	1190.75	1277.33	1120.16	1260.95	1267.28	1241.94	1217.07	1398.73	1023.62	1177.19	1079.03	981.816	1605.29	1518.03	2408.5	3100.05	3191.53	4018.64	4039.51	4319.81	4185.59	4515.87	3960.34	4284.99	4324.25	4272.95
	PMA spiking after	2		159.722	74.0805	399.087	385.578	695.293	1091.8	1090.74	1305.04	1349.54	1327.34	1266.34	1501.33	1261.33	1251.18	1321.16	1173.78	1275.45	1262.22	1246.36	1208.66	1120.53	1266.71	1262.22	1250.28	1315.62	1127.45	1231.43	1094.35	1118.62	1314.18	909.098	968.796	1726.67	2630.74	3708.15	4866.61	5633.12	5740.35	5850.27	5943.5	5574.6	5581.43	5420.91	5429.38	5494.11	4831.73
	60 min	3		102.099	110.267	302.522	360.274	491.306	552.734	800.438	989.622	1119.52	1004.64	988.992	1011.72	921.331	991.413	924.182	1020.56	797.244	943.842	797.491	818.115	980.683	1021.44	809.584	929.294	845.197	896.804	908.979	721.576	798.684	778.805	546.259	1094.42	1990.84	2659.55	3848.06	4937.56	5576.27	5768.08	5664.7	5131.75	5094.22	4774.75	4861.88	4513.35	4414.2	4120.7
		4		137.131	165.223	448.898	450.148	589.394	837.505	934.448	1042.45	1026.26	1126.65	928.712	1107.87	866.881	959.573	963.342	821.429	949.024	838.862	940.981	911.295	878.243	978.999	944.254	992.154	943.527	791.714	987.309	832.756	627.614	837.805	583.078	1241.45	1719.86	2920.41	4208.24	4764.95	4467.29	4574.5	4111.19	4469.12	4467.76	4755.88	4757.14	4252.24	4066.17	3926.64
		mean		105.398	119.672	360.673	411.668	612.921	859.414	957.383	1116	1234.96	1215.34	1153.66	1273.13	1122.47	1098.65	1182	1061.18	1021.01	1069.72	1061.84	1081.26	1042.55	1136.12	1034.06	1108.17	1092.9	1014.48	1086.2	1011.85	892.136	1026.99	779.366	1071.62	1760.66	2432.19	3543.24	4417.29	4717.05	5025.39	4916.42	4966.04	4830.54	4906.99	4750.07	4619.99	4574.68	4288
		stdev		60.0486	37.9961	76.0084	45.9137	93.2187	229.342	122.618	138.126	194.869	182.501	236.02	249.738	274.538	144.799	287.182	182.54	201.412	210.684	230.075	263.193	140.083	157.937	198.265	172.236	233.58	206.539	162.691	301.558	221.578	259.757	257.873	126.489	163.241	623.207	785.275	881.014	1149.93	871.704	974.571	741.042	624.693	464.817	601.734	551.951	630.45	389.204
	PMNs+3uM clys	1		54.837	229.284	338.149	568.644	1151.01	1313.52	1639.68	1914.94	1959.57	1984.69	1969.22	2046.83	2065.58	1916.62	1935.58	2000.13	1953.88	2007.93	1999.3	2042.26	2122.97	2067.08	2065.51	1798.71	1769.24	1868.55	1829.5	1593.38	1709.07	1565.02	1559.54	1318.89	1432.02	1181.71	1233.58	1044.11	1198.79	891.206	1005.83	875.969	766.146	651.804	655.71	599.402	551.99	256.605
	PMA spiking after	2		75.921	105.064	359.873	301.626	584.306	918.885	1122.72	1309.77	1753.5	1619.39	1829.57	1880.56	1646.27	1516.7	1759.73	1653.63	1527.45	1628.39	1423.79	1756.73	1568.71	1827.68	1578.15	1627.6	1547.41	1618.86	1434.44	1313.61	1504.78	1441.67	1306.84	1247.41	1182.44	1222.41	1130.85	983.352	1043.6	936.526	957.961	804.949	864.806	748.814	598.52	611.692	562.52	565.435
	120 min	3		35.341	113.303	248.397	382.197	543.781	900.935	1026.87	1353.45	1448.87	1490.98	1624.69	1437.64	1475.31	1265.46	1280.98	1413.89	1495.61	1408.29	1531.99	1362.58	1264	1424.93	1416.1	1256.93	1217.61	1295.84	1473.06	1075.76	1308.22	1340.62	1235.71	967.636	1054.32	1116.7	964.472	950.822	968.232	955.246	732.291	750.049	672.416	650.334	475.03	534.562	562.31	354.225
		4		175.772	224.697	429.584	757.545	1128.63	1647.04	2143.98	2373.02	2840.16	2926.63	2980.14	2758.17	2822.32	2863.64	2905.54	2843.29	2839.87	2852.32	2830.1	2949.62	2567.8	2572.09	2794.21	2836.04	2762.19	2509.98	2463.4	2804.68	2369.19	2497.63	2791.48	2438.89	2299.12	2232.25	2116.06	2352.9	1840.52	2154.4	1861.45	1893.38	1679.85	1619.33	1649.75	1494.98	1445.77	1250.26
		mean		55.3663	149.217	315.473	417.489	759.7	1044.45	1263.09	1526.06	1720.65	1698.36	1807.83	1788.34	1729.05	1566.26	1658.77	1689.22	1658.98	1681.54	1651.69	1720.52	1651.9	1773.23	1686.59	1561.08	1511.42	1594.42	1579	1327.58	1507.36	1449.1	1367.36	1177.98	1222.92	1173.61	1109.64	992.762	1070.21	927.659	898.695	810.322	767.789	683.651	576.42	581.885	558.94	392.089
		stdev		20.2952	69.4623	59.0963	136.963	339.492	233.2	329.639	337.493	256.93	256.152	173.291	314.891	303.718	328.397	338.779	294.736	255.887	303.332	305.859	341.283	435.485	324.519	338.012	276.948	277.57	287.136	217.797	259.093	200.437	112.385	170.187	185.633	192.077	53.3188	135.804	47.3515	117.56	32.9279	146.084	63.1317	96.2055	56.4379	92.3451	41.4413	6.01979	157.858
	PMNs+3uM clys	1		48.9	136.797	233.855	429.087	656.403	982.585	1205.43	1216.9	1481.64	1403.44	1638.46	1567.86	1800.52	1463.05	1856.25	1625.43	1562.65	1484.67	1732.18	1531.43	1500.69	1622.46	1579.47	1584.96	1708.24	1489.84	1516.63	1449.7	1611.66	1446.96	1576.57	1256.44	1200.78	1311.6	1387.8	1196.13	1029.71	1055.24	1009.51	867.319	1002.88	925.104	830.69	887.742	871.66	715.175
	PMA spiking after	2		123.888	246.288	447.325	644.301	949.243	1222.69	1745.48	1911.84	2015.69	1995.26	2278.12	2075.93	1995.17	1955.2	2147.39	2041.26	2016.42	2092.88	1907.78	1963.83	1738.51	2011.11	2019.11	2087.02	2057.72	2076.45	1866.94	2171.41	1818.67	2074.7	2121.63	1973.58	1838.31	1748.34	1628.76	1582.17	1685.47	1410.87	1440.91	1278.82	1292.79	1310.11	1083.71	977.152	1031.05	758.415
	180 min	3		21.195	95.8485	145.806	467.218	576.202	794.455	892.728	995.402	1321.99	1203.49	1305.14	1347.35	1197.43	1198.78	1136.94	1058.34	947.094	962.543	1025.8	1038.19	1162.15	986.529	1148.65	1021.3	1113.64	1005.86	1055.1	898.425	880.354	1110.49	1008.61	944.866	809.238	718.203	807.822	747.992	866.392	829.696	582.601	636.389	378.726	443.054	366	240.712	360.68	126.935
		4		58.226	50.2045	285.531	477.422	601.581	745.445	886.548	1073.54	1239.49	1285.7	1417.67	1321.17	1496.94	1153.18	1115.53	1076.29	1043.14	1066.47	1054.51	1037.69	850.263	928.829	840.244	1057.05	970.457	838.904	838.899	766.205	855.154	669.735	758.068	589.366	804.608	726.043	662.762	624.842	528.362	414.876	578.231	419.349	444.926	282.104	270.28	199.832	148.16	148.575
		mean		63.0522	132.285	278.13	504.507	695.857	936.295	1182.55	1299.42	1514.71	1471.98	1659.85	1578.08	1622.52	1442.56	1564.03	1450.33	1392.33	1401.64	1430.07	1392.78	1312.91	1387.23	1396.87	1437.59	1462.51	1352.77	1319.39	1321.43	1291.46	1325.47	1366.22	1191.06	1163.23	1126.05	1121.79	1037.78	1027.48	927.668	902.814	800.469	779.828	740.094	637.67	576.359	602.888	437.275
		stdev		43.4994	83.8291	126.691	95.4893	172.208	216.572	403.743	418.457	348.789	358.379	434.812	349.856	349.773	368.053	519.378	473.786	496.209	513.113	456.054	446.148	388.66	521.297	513.801	503.847	509.405	555.851	461.676	639.301	496.607	592.257	608.994	588.572	486.847	499.341	460.82	438.153	485.807	417.256	411.835	367.633	441.935	468.024	385.136	413.129	416.735	346.419
	PMNs+15uM clys	1		25.538	250.831	412.618	475.994	681.203	995.565	1460.32	1238.28	1420.51	1405.67	1331.23	1403.64	1332.98	1428.54	1465.55	1371.11	1382.37	1404.32	1521.18	1375.04	1378.31	1245.42	1323.52	1356.7	1411.12	1196.16	1254.05	1224.18	1286.18	1184.04	1070.2	1014.11	1018.2	965.603	974.662	867.132	746.532	728.476	923.541	627.009	662.846	555.674	416.32	463.682	517.55	352.095
		2		31.998	182.353	394.141	550.782	1032.37	1260.12	1774.86	1903.22	1896.63	1984.22	1903.93	1980.43	1718.93	1696.7	1797.25	1730.5	1924.94	1592.58	1636.94	1703.61	1536.92	1774.94	1534.33	1638.04	1506.56	1310.92	1438.6	1506.1	1296.9	1276.76	1321.92	1180.41	1324.34	1162.33	1173.28	1167.15	1130.26	934.786	803.891	752.419	648.116	632.484	469.03	575.572	538.3	203.735
		3		61.679	239.065	435.633	665.305	1142.88	1653.82	2030.18	2148.24	2321.44	1994.39	2121.09	1961.45	1868.73	1974.33	1880.03	1732.29	1894.92	1793.99	1940.98	1826.27	1903.29	1834.64	1776.3	1878.96	1668.58	1660.57	1544.58	1538.03	1442.57	1663.11	1534.23	1347.47	1547.34	1369.55	1348.22	1271.7	1246.01	1095.59	1063.63	921.989	899.606	893.624	804.09	659.402	781.87	463.365
		4		160.008	189.394	606.092	1106.32	1595.66	2136.06	2410.94	2746.08	2398.83	2340.74	2087.44	2175.96	1981.14	2450.11	2178.92	1994.51	1733.89	1918.16	2082.22	1865.7	1892.01	1989.61	2009.34	1713.8	1876.57	1608.76	1863.89	1642.78	1552.66	1523.67	1426.95	1206.41	1203.61	1301.55	1262.29	1268.02	1025	1088.89	830.791	695.739	762.596	564.314	536.84	415.822	413.67	198.525
		mean		69.8057	215.411	462.121	699.601	1113.03	1511.39	1919.07	2008.96	2009.36	1931.26	1860.92	1880.37	1725.45	1887.42	1830.44	1707.1	1734.03	1677.26	1795.33	1692.65	1677.64	1711.15	1660.88	1646.88	1615.7	1444.11	1525.28	1477.77	1394.58	1411.89	1338.32	1187.1	1273.37	1199.76	1189.61	1143.5	1036.95	961.933	905.464	749.289	743.291	661.524	556.57	528.619	562.848	304.43
		stdev		62.1599	34.5627	97.4698	282.104	377.185	496.56	402.297	623.932	450.382	387.603	365.796	332.28	282.832	436.317	293.339	256.044	248.996	226.072	260.618	222.708	262.217	323.4	296.97	218.038	203.809	225.967	255.675	178.858	127.259	220.44	198.657	136.701	221.838	178.346	160.114	190.508	213.619	172.452	117.242	126.036	115.955	158.501	172.229	109.922	155.862	127.655
	PMNs+15uM clys	1		69.206	116.19	439.227	747.915	1333.31	2210.15	2715.31	3115.34	3307.64	3014.96	2885.88	2757.21	2589.72	2545.61	2625.92	2769.98	2438.65	2594.8	2745.05	2786.08	3196.77	3441.06	3829.1	4196.06	3927.91	3990.33	3691.54	3494.65	3399.3	3144.12	3100.45	2987	2548.13	2495.2	2682.86	2195.34	2143.9	1999.51	1938.85	1913.82	1738.84	1713.3	1642.97	1535.09	1456.17	1324.14
	PMA spiking after	2		145.582	91.9835	299.369	595.288	1148.35	1881.27	2164.85	2675.35	2761.47	2633.93	2546.94	2309.56	2385.21	2307.3	2463.68	2614.53	2196.43	2258.65	2850.32	3123.37	3627.8	3875.1	3991.51	3928.49	4051.92	3493.33	3380.33	3351.57	3155.46	3175.3	3070.04	3054.47	2802.5	2802.87	2685.52	2422.45	2300.68	2018.71	2206.53	1992.47	1826.1	1868.45	1740.16	1846.46	1609.09	1486.54
	30 min	3		14.448	85.4425	376.797	381.237	835.763	1281.79	1671.02	1966.56	2167.95	1935.03	1863.99	1946.15	1928.96	1799.1	1771.62	2139.32	1992.45	2043.94	2042.25	2509.94	2851.17	3186.89	3432.69	3467.25	3706.94	3527.39	3786.09	3360.73	3292.4	3152.48	3000.71	2910.86	2758.13	2658.45	2547.1	2553.52	2322.08	2356.56	2301.9	1962.18	2046.03	1910.3	1664.33	1653.51	1878.09	1473.5
		4		87.842	123.899	420.598	582.799	1072.65	1567.29	1789.05	2004.75	2388.26	2218.82	2402.35	2335.17	2331.47	2182.32	2186.12	2764.11	2290.57	2406.2	2308.59	2714.09	3199.64	3235.87	3641.02	3756.49	3997.04	3826.05	3739.48	3569.12	3428.5	3275.21	3132.21	3030.23	3097.07	2739.96	2500.09	2426.57	2191.97	2221.58	2266.02	2110.56	1860.28	1889.69	1721.27	1700.31	1701.06	1416.91
		mean		79.2695	104.379	383.998	576.809	1097.52	1735.13	2085.06	2440.5	2656.33	2450.69	2424.79	2337.02	2308.84	2208.59	2261.84	2571.98	2229.53	2325.9	2486.55	2783.37	3218.85	3434.73	3723.58	3837.08	3920.95	3709.28	3649.36	3444.01	3318.92	3186.77	3075.85	2995.64	2801.46	2674.12	2603.89	2399.47	2239.66	2149.09	2178.33	1994.76	1867.81	1845.44	1692.18	1683.84	1661.1	1425.27
		stdev		54.08	18.5544	62.1925	150.447	206.008	400.287	469.976	555.296	498.543	473.162	425.255	331.711	276.615	311.822	373.873	297.278	186.869	232.937	377.811	255.063	317.955	313.547	241.077	305.773	151.428	239.682	183.46	105.984	123.681	60.4098	56.1587	63.0337	226.156	133.128	94.6912	149.067	85.5586	170.95	164.423	83.721	129.347	89.7317	45.9911	128.793	176.43	73.8858
	PMNs+15uM clys	1		94.978	194.774	350.268	588.999	905.153	1231.36	1407.91	1668.49	2148.97	1853.31	2122.96	2206.63	2000.12	1888.34	2175.37	1960.44	2091.66	1888.62	2075.15	1998.18	1849.44	2041.97	1759.16	2006.46	1915.15	1878.04	1988.02	1711.11	1743.49	1681.05	1516.94	1463.97	1538.08	1251.46	1592.3	1646.39	2064.16	2268.1	2318.74	2765.91	2708.09	2566.23	2799.95	2681.28	2845.92	2349.36
	PMA spiking after	2		106.155	139.192	518.808	584.841	945.863	1294.82	1843.1	1832.36	2219.12	2232.27	1969.99	1974.56	2206.44	2053.81	2088.72	2005.51	2216.62	2091.33	2038.53	2080.09	2028.87	1934.75	1965.88	2069.51	1908.37	1967.84	1812.18	1759.64	1713.87	1628.23	1475.02	1415.21	1339.36	1499.37	1594.35	1768.75	1952.82	2123.6	2270.59	2441.21	2608.39	2722.06	2763.06	2590.81	2580	2441.43
	60 min	3		107.523	261.971	534.836	942.645	1571.88	2501.6	2732.72	2988.48	3342.99	3681.12	3548.06	3741.5	3811.84	3982.67	4064.84	3960.1	4096.92	4239.16	4277.38	4448.01	4030.58	4292.76	4153.99	4031.13	4316.41	3892.15	3767.36	3753.92	3369.73	3671.55	3208.74	3029.28	2720.68	2760.5	3218.89	3537.43	3845.01	4445.24	4592.01	4956.77	5031.08	5028.38	5206.98	4948.45	5098.38	4796.96
		4		68.728	109.062	309.298	648.247	949.483	1471.14	1624.91	1954.24	2109.18	2179.18	2124.01	2160.99	2317.07	2190.86	2164.76	2301.55	2282.57	2213.05	2130.2	2062.68	1987.91	2009.78	1897.88	1783.45	1936.88	1740.63	1685.06	1651.72	1522.46	1723.22	1560.27	1306.79	1236.37	1473.75	1362.42	1725.11	1874.91	2122.52	2329.19	2562.77	2670.76	2371.12	2124.02	2405.04	2208.68	1900.16
		mean		94.346	176.25	428.303	691.183	1093.1	1624.73	1902.16	2110.89	2455.07	2486.47	2441.26	2520.92	2583.87	2528.92	2623.42	2556.9	2671.95	2608.04	2630.32	2647.24	2474.2	2569.81	2444.23	2472.64	2519.2	2369.67	2313.15	2219.09	2087.39	2176.01	1940.24	1803.81	1708.62	1746.27	1941.99	2169.42	2434.23	2739.86	2877.63	3181.66	3254.58	3171.95	3223.5	3156.4	3183.24	2871.97
		stdev		17.9793	67.2777	115.17	170.124	319.824	593.316	581.512	596.657	593.692	813.864	741.409	819.889	829.118	977.027	961.72	947.623	953.278	1095.62	1098.69	1201.03	1040.42	1149.51	1143.08	1046.22	1198.2	1019.28	977.395	1024.17	860.489	997.782	846.381	819.615	686.227	685.256	858.198	913.411	943.724	1138.97	1143.2	1190.96	1185.05	1245.92	1358.24	1200.22	1303.23	1304.92
	PMNs+15uM clys	1		104.288	141.266	490.141	765.935	1235.93	1684.6	2022.91	2216.63	2456.34	2438.64	2263.61	2582.99	2571.43	2395.13	2633.64	2383.59	2466.58	2399.23	2324.12	2529.18	2383.17	2153.67	2136.69	2570.18	2177.78	2082.72	2269.75	2016.61	1989.16	1865.44	2179.55	1839.42	1974.98	1546.59	1743.25	1788.63	1496.56	1536.35	1389.05	1236.72	1150.46	1101.92	926.62	827.692	1062.18	478.875
	PMA spiking after	2		109.771	161.541	468.704	779.075	1230.81	1616.59	1933.43	2097.86	2260.29	2121.09	2159.32	2466.31	2240.8	2205.83	2226.96	2248.42	2328.59	2250.03	2020.1	2190.06	2229.49	1891.27	2086.48	2203.26	1810.51	1974.65	1985.69	1872.72	1628	1805.95	1728.11	1559.02	1534.31	1480.01	1338.87	1354.3	1240.89	1187.31	1115.84	852.049	983.346	711.854	779.72	713.442	553.03	450.275
	120 min	3		142.23	146.682	453.594	747.715	1288.08	1856.7	2465.45	2735.75	3058.03	2738.75	2682.39	3016.03	2899.74	3051.92	2993.44	2804.94	3179.79	2976.05	3034.06	2951.19	2957.68	2566.12	2469.92	2531.83	2681.03	2637.78	2873.18	2673.35	2480.14	2295.38	2564.04	2394.4	2392.54	2250.23	2017.54	2213.84	2234.57	1971.37	2076.59	1588.46	1528.73	1795.95	1632.34	1150	1251.31	1175.3
		4		163.375	173.409	470.724	815.195	1325.16	2024.16	2428.84	2537.3	2574.83	2502.14	2485.69	2257.33	2253.36	2225.42	2125.23	2091.33	2156.94	2143.45	2027.03	1944.61	2047.19	1846.56	1789.27	1980.39	1726.23	1774.72	1777.55	1702.74	1492.38	1724.36	1545.7	1435.45	1529.81	1396.48	1235.18	1317.49	1239.34	991.756	956.221	884.669	760.116	704.594	566.71	585.192	420.93	313.455
		mean		129.916	155.724	470.791	776.98	1270	1795.52	2212.66	2396.89	2587.38	2450.16	2397.75	2580.66	2491.33	2469.58	2494.82	2382.07	2532.98	2442.19	2351.33	2403.76	2404.39	2114.4	2120.59	2321.42	2098.88	2117.47	2226.54	2066.35	1897.42	1922.78	2004.35	1807.07	1857.91	1668.33	1583.71	1668.57	1552.84	1421.69	1384.43	1140.47	1105.66	1078.58	976.348	819.082	821.863	604.475
		stdev		27.8912	14.5761	14.9947	28.5377	44.9671	182.883	273.624	292.377	339.523	254.562	233.521	319.985	312.308	397.425	398.43	306.166	449.427	371.045	476.706	436.614	393.6	330.211	278.823	280.724	434.798	369.597	475.959	424.511	441.446	255.041	458.482	426.471	413.078	392.766	362.896	421.804	470.29	430.143	494.844	345.726	324.218	513.005	461.615	241.831	397.993	387.333
	PMNs+15uM clys	1		43.315	71.6495	237.506	533.588	1128.58	1886.75	2363.55	2558.62	2591.33	2467.64	2366.52	2323.36	2308.48	2166.6	2237.96	1996.79	2068.78	2192.83	1979.93	2034.97	1915.86	1870.74	1888.65	2027.33	1694.5	1842.05	1760.17	1826.53	1611.97	1673.75	1741.44	1629.3	1490.39	1260.02	1268.4	1260.02	1104.68	872.116	1010.41	878.249	727.556	537.334	558.31	510.132	460.13	410.685
	PMA spiking after	2		46.518	147.85	299.678	404.602	720.193	1439.93	1806.85	2044.76	2254.45	2323.54	2388.25	2179.71	2200.4	2073.28	2066.36	2090.05	2105.61	1978.55	2037.47	1954.82	1799.4	1873.15	1845.84	2067.79	2030.36	1981.83	1710.35	1792.49	1806.11	1644.87	1664.28	1547.22	1362.88	1324.6	1389.98	1180.01	1196.95	1395.88	1167.65	948.709	803.076	874.154	722.94	682.272	724.16	472.535
	180 min	3		38.861	160.175	354.442	529.495	861.433	1591.15	1984.88	2429.28	2308.61	2406.03	2278.28	2270.87	2139.11	1997.23	1839.33	1908.48	1934.45	1921.15	1885.6	1914.56	1920.65	1949.96	1731.85	1933.41	1952.13	1711.16	1625.2	1751.97	1679.12	1522.62	1625.41	1580.4	1539.96	1507.02	1308.45	1281	1283.36	1087.65	1011.6	1000.19	871.546	939.494	699.09	737.892	834.16	460.725
		4		287.82	449.097	1508.71	2925.18	5406.09	7452.94	9050.03	9883.8	11169.8	11719	11964.3	11975.5	12264.1	12535.4	12997.2	14183.5	13843.7	14586.7	14557.8	15591.4	15679.5	16715.4	17242.6	17706.4	18213.8	18848.1	19217.4	19494.1	20462.9	20489.5	21031	21154.7	21221.1	21491.7	21598.1	21800.4	21842.2	22324.8	21614.7	21512.2	21774.2	21248.5	21737.2	21083.1	20512	19215.8
		mean		42.898	126.558	297.209	489.228	903.403	1639.28	2051.76	2344.22	2384.8	2399.07	2344.35	2257.98	2216	2079.04	2047.89	1998.44	2036.28	2030.85	1967.67	1968.11	1878.64	1897.95	1822.12	2009.51	1892.33	1845.02	1698.57	1790.33	1699.07	1613.74	1677.04	1585.64	1464.41	1363.88	1322.28	1240.35	1195	1118.55	1063.22	942.382	800.726	783.661	660.114	643.432	672.817	447.982
		stdev		3.84549	47.9497	58.5071	73.3171	207.405	227.265	284.312	267.282	180.901	72.3017	58.2407	72.6873	85.7554	84.8316	199.956	90.7962	90.0895	143.19	76.6741	61.2964	68.6627	45.0581	81.048	68.9395	175.734	135.359	68.2513	37.3269	98.5951	80.2282	59.0586	41.2901	91.354	128.099	61.9581	53.2928	89.356	263.244	90.441	61.2157	72.0238	215.812	88.9671	118.744	192.228	32.8352
	PMNs+4uM ionomycin	1		428.274	733.788	1242.48	1157.42	1125.78	1273.48	1149.23	597.253	417.279	14.8607	-89.574	-259.474	-280.149	-373.693	-283.36	-377.665	-341.878	-378.542	-316.885	-361.385	-326.263	-303.446	-333.229	-298.603	-370.107	-345.699	-363.301	-367.205	-424.626	-346.639	-350.728	-438.74	-353.009	-376.871	-314.718	-369.815	-329.233	-394.03	-380.151	-522.116	-427.67	-428.787	-519.445	-475.54	-417.596	-511.786
		2		406.139	906.676	1112.23	1131.4	1350.3	1617.78	1978.51	1473.8	675.073	172.607	-92.668	-147.526	-248.219	-323.899	-217.437	-384.229	-425.92	-341.203	-331.592	-292.201	-334.508	-319.388	-373.276	-195.223	-272.454	-175.224	-311.733	-289.974	-345.223	-293.985	-311.909	-355.046	-357.626	-402.711	-315.703	-291.152	-332.777	-296.483	-433.651	-426.963	-381.6	-334.273	-339.667	-372.513	-231.752	-373.298
		3		498.412	831.856	1184.92	1317.93	1227.62	1296.87	1191.91	798.822	321.603	69.8367	-196.55	-246.092	-306.675	-350.994	-312.842	-414.57	-401.981	-295.196	-309.596	-344.395	-420.528	-396.225	-316.76	-324.764	-297.659	-362.814	-317.574	-384.969	-427.844	-352.304	-394.826	-421.547	-441.794	-399.93	-391.678	-373.202	-387.953	-405.553	-480.019	-510.536	-473.488	-440.711	-466.324	-426.337	-382.652	-452.333
		4		432.242	982.606	947.418	1127.16	1146.52	1090.5	1120.16	751.662	441.579	102.363	-144.638	-267.431	-276.988	-374.405	-337.415	-341.545	-385.879	-290.097	-314.798	-350.098	-330.161	-334.608	-396.376	-329.964	-338.942	-311.794	-325.118	-331.337	-393.194	-331.514	-354.315	-326.4	-341.387	-466.396	-363.447	-397.143	-365.082	-416.709	-365.376	-501.787	-429.85	-435.071	-555.334	-402.064	-409.762	-496.889
		mean		441.267	863.732	1121.76	1183.48	1212.56	1319.66	1359.95	905.385	463.883	89.9167	-130.858	-230.131	-278.008	-355.748	-287.763	-379.502	-388.915	-326.26	-318.218	-337.02	-352.865	-338.417	-354.911	-287.138	-319.791	-298.883	-329.432	-343.371	-397.722	-331.11	-352.945	-385.434	-373.454	-411.477	-346.387	-357.828	-353.762	-378.194	-414.799	-490.35	-428.152	-409.71	-470.192	-419.114	-360.44	-458.576
		stdev		39.7903	106.265	127.864	90.6278	101.802	219.121	413.423	388.6	150.016	65.9018	50.5575	55.7693	23.9082	23.8542	51.8312	29.979	35.4109	41.751	9.42826	30.7019	45.2342	40.5847	36.4336	62.7949	43.317	85.1218	23.2349	42.0104	38.331	26.26	33.8859	53.3983	46.0694	38.4007	37.801	46.0847	27.9238	55.2551	52.4473	43.0708	37.5302	50.5269	94.3871	43.583	87.0889	62.2107
	PMNs+4uM ionomycin	1		522.097	703.974	1059.53	793.785	964.033	955.905	1070.57	892.212	327.178	52.9737	-218.517	-235.321	-291.592	-317.567	-328.215	-334.705	-357.107	-368.784	-359.244	-393.153	-400.876	-408.838	-362.717	-342.903	-260.787	-315.4	-298.056	-430.365	-419.922	-346.9	-375.17	-354.106	-431.972	-491.318	-448.457	-430.944	-474.708	-457.41	-521.874	-504.947	-540.343	-480.617	-537.799	-515.656	-449.504	-489.892
	PMA spiking after	2		571.012	633.681	905.448	796.375	837.343	1005.01	835.998	579.374	78.2665	-72.7513	-188.704	-298.098	-294.026	-359.278	-257.907	-350.521	-348.901	-329.638	-362.884	-361.84	-389.994	-316.701	-353.639	-316.396	-404.055	-326.182	-352.699	-458.575	-413.166	-430.047	-378.185	-448.218	-405.336	-452.916	-386.431	-396.352	-464.064	-443.996	-463.689	-512.93	-530.376	-529.399	-548.066	-483.384	-428.461	-551.658
	30 min	3		782.022	1332.11	1761.8	1771.7	1908.67	2092.98	1749.76	757.932	296.907	-68.2463	-209.318	-269.602	-311.271	-316.922	-261.139	-293.365	-332.757	-227.793	-122.743	-267.969	-291.873	-240.927	-265.822	-209.521	-197.416	-205.856	-169.732	-153.18	-149.919	-222.721	-208.952	-189.453	-242.046	-294.293	-246.906	-183.251	-229.087	-261.78	-320.312	-332.512	-279.655	-304.705	-320.718	-174.27	-212.163	-318.143
		4		566.477	1183.52	1829.08	1771.35	1894.74	1611.42	1127.43	528.266	109.374	-70.2783	-258.091	-305.537	-330.022	-361.639	-339.528	-334.684	-375.593	-323.347	-377.571	-364.475	-348.183	-400.925	-421.589	-325.864	-346.023	-382.7	-280.487	-475.213	-412.944	-394.899	-395.122	-379.587	-417.36	-445.89	-402.933	-425.013	-344.024	-445.865	-405.611	-453.024	-460.136	-459.968	-435.486	-462.384	-427.702	-540.234
		mean		610.402	963.319	1388.96	1283.3	1401.2	1416.33	1195.94	689.446	202.931	-39.5755	-218.658	-277.14	-306.728	-338.851	-296.697	-328.319	-353.59	-312.391	-305.611	-346.859	-357.732	-341.848	-350.942	-298.671	-302.07	-307.535	-275.244	-379.333	-348.988	-348.641	-339.357	-342.841	-374.179	-421.104	-371.182	-358.89	-377.971	-402.263	-427.871	-450.853	-452.627	-443.672	-460.517	-408.924	-379.457	-474.981
		stdev		116.522	346.609	474.349	563.755	580.277	540.708	390.164	167.232	127.231	61.727	29.0944	31.8919	17.8296	24.9696	43.193	24.4677	17.8185	59.8731	122.169	54.4718	49.4329	79.1521	64.2452	60.4368	91.268	73.9323	76.7679	151.901	132.752	90.601	87.3794	109.711	88.7591	86.8665	86.9034	118.063	115.598	93.8429	85.9921	83.2447	120.713	97.1107	106.157	157.963	111.986	107.947
	PMNs+4uM ionomycin	1		331.693	868.396	1948.42	1988.01	1763.98	1671.39	1555.86	753.442	332.842	-85.1453	-220.842	-324.497	-289.813	-389.138	-271.545	-364.152	-411.783	-327.349	-397.652	-369.615	-414.262	-470.917	-389.375	-319.188	-377.398	-337.772	-337.228	-419.878	-379.159	-369.832	-237.627	-461.964	-477.997	-457.834	-451.482	-491.819	-399.962	-432.982	-460.214	-591.472	-513.537	-535.383	-487.64	-486.148	-476.835	-509.394
	PMA spiking after	2		514.344	1105.64	1616.21	1565.31	1511.69	1700.49	1524.56	1023.26	484.065	-17.3943	-167.423	-209.5	-319.644	-381.965	-321.062	-382.872	-400.651	-311.298	-368.461	-331.341	-392.376	-340.442	-343.926	-261.242	-316.102	-301.991	-304.765	-404.256	-318.799	-352.672	-286.269	-367.384	-460.344	-450.687	-391.39	-376.795	-359.462	-425.903	-444.815	-441.638	-551.938	-482.676	-501.501	-508.766	-434.65	-470.038
	60 min	3		585.247	1110.28	1501.66	1481.1	1445.46	1796.14	1620.52	929.282	322.602	16.6817	-237.529	-272.819	-314.438	-301.657	-305.232	-357.246	-382.817	-312.996	-259.746	-308.778	-354.839	-373.466	-291.997	-349.999	-377.781	-303.766	-249.669	-375.306	-346.024	-350.608	-246.286	-405.872	-353.705	-427.061	-371.123	-391.154	-490.247	-447.406	-508.518	-467.047	-366.49	-457.486	-407.454	-490.912	-438.088	-527.7
		4		591.92	943.717	1292.66	1552	1456.95	1547.92	1646.6	984.152	625.157	135.43	-90.423	-271.591	-287.896	-387.983	-286.061	-372.763	-358.899	-365.662	-292.563	-393.016	-386.384	-370.932	-389.432	-274.05	-334.435	-300.477	-273.044	-332.152	-372.37	-298.272	-382.949	-463.484	-409.537	-436.41	-327.655	-416.928	-449.604	-433.555	-441.626	-484.761	-471.766	-437.828	-430.177	-475.598	-346.347	-416.265
		mean		505.801	1007.01	1589.74	1646.61	1544.52	1678.99	1586.88	922.534	441.166	12.393	-179.054	-269.602	-302.947	-365.186	-295.975	-369.258	-388.538	-329.327	-329.606	-350.687	-386.966	-388.939	-353.683	-301.12	-351.429	-311.002	-291.177	-382.898	-354.088	-342.846	-288.283	-424.676	-425.396	-442.998	-385.413	-419.174	-424.819	-434.962	-463.793	-496.229	-475.933	-478.343	-456.693	-490.356	-423.98	-480.849
		stdev		121.264	120.569	274.084	230.585	149.133	102.345	56.4038	119.137	143.16	92.2992	66.2226	47.0461	16.4303	42.4691	21.6807	11.0753	23.0814	25.2711	64.2717	37.7741	24.5413	56.6746	46.3763	40.9823	31.1213	17.8975	38.1097	38.5421	27.5265	30.9402	66.5715	46.6634	55.9146	13.8638	51.4491	51.1971	57.1096	8.99664	30.9013	65.9154	79.9707	42.2249	45.0668	13.8413	55.1767	49.3214
	PMNs+4uM ionomycin	1		598.034	935.676	1266.96	1421.38	1260.52	1096.44	1151.06	1140.33	992.073	426.022	56.091	-166.852	-195.079	-296.356	-353.463	-310.422	-388.01	-284.173	-370.795	-373.571	-340.753	-311.323	-282.638	-245.048	-269.09	-242.986	-353.651	-238.656	-296.242	-295.703	-287.555	-374.254	-282.27	-381.395	-362.426	-420.357	-382.475	-325.755	-318.148	-462.762	-365.867	-403.395	-388.614	-368.717	-348.33	-484.571
	PMA spiking after	2		488.601	866.626	1232.59	1150.32	1276.01	1268.91	1380.88	899.582	451.01	151.372	-39.133	-231.474	-288.318	-369.27	-331.017	-369.017	-422.466	-368.14	-385.704	-352.959	-393.828	-404.881	-326.907	-339.584	-340.476	-378.365	-320.344	-489.515	-345.317	-336.818	-355.795	-419.79	-435.106	-452.794	-374.206	-425.38	-444.12	-431.986	-450.733	-471.11	-453.621	-411.861	-501.854	-484.486	-367.905	-433.052
	120 min	3		492.849	920.587	1387.05	1347.62	1234.55	1507.23	1328.77	1153.91	670.094	224.929	-136.441	-209.668	-193.139	-288.376	-338.636	-390.505	-384.55	-344.772	-350.106	-370.547	-404.219	-365.72	-313.463	-241.236	-274.001	-296.272	-356.673	-395.853	-345.324	-348.205	-244.968	-339.908	-425.87	-432.56	-344.889	-473.354	-430.823	-355.994	-450.569	-446.037	-431.064	-393.774	-467.873	-347.546	-386.069	-363.005
		4		466.855	780.577	1067.84	992.705	913.913	1301.4	1232.54	952.482	587.511	210.472	-81.772	-220.893	-283.851	-422.296	-339.717	-379.437	-376.445	-349.438	-379.904	-351.067	-392.883	-354.774	-395.204	-282.092	-374.403	-338.963	-324.231	-390.963	-368.609	-424.152	-376.231	-419.238	-358.371	-475.036	-407.691	-440.689	-334.372	-414.961	-424.113	-400.557	-507.927	-458.297	-492.719	-378.185	-389.491	-456.172
		mean		511.585	875.866	1238.61	1228.01	1171.25	1293.5	1273.31	1036.58	675.172	253.198	-50.3138	-207.222	-240.096	-344.074	-340.708	-362.345	-392.868	-336.631	-371.627	-362.036	-382.921	-359.174	-329.553	-276.99	-314.493	-314.147	-338.725	-378.747	-338.873	-351.219	-316.137	-388.298	-375.404	-435.447	-372.303	-439.945	-397.948	-382.174	-410.891	-445.116	-439.62	-416.831	-462.765	-394.734	-372.949	-434.2
		stdev		58.7466	70.1015	131.703	194.169	172.409	168.503	102.069	129.579	229.772	119.529	81.3521	28.3477	53.1393	63.5945	9.3431	35.7101	20.3187	36.4002	15.6047	11.6648	28.5771	38.4754	47.5288	45.6168	51.5279	58.0896	19.0862	103.822	30.4673	53.5964	60.7344	38.6775	70.8877	39.9923	26.4891	23.8924	49.9798	49.7484	63.0815	31.4824	58.8064	28.614	51.477	61.1906	18.95	51.9296
	PMNs+4uM ionomycin	1		733.616	853.656	1118.12	1009.85	1059.61	1389.35	1395.33	931.742	679.484	203.385	-86.115	-176.624	-248.248	-324.909	-306.618	-342.715	-372.862	-277.824	-263.914	-314.598	-353.525	-338.644	-350.985	-263.476	-319.935	-295.918	-308.883	-340.238	-329.492	-269.596	-275.151	-389.948	-299.176	-433.263	-316.765	-438.548	-329.398	-372.152	-351.775	-406.276	-381.019	-308.05	-424.545	-401.168	-358.695	-400.128
	PMA spiking after	2		590.258	972.837	1334.2	1388.37	1296.06	1250.69	1233.36	878.672	668.573	197.726	-68.887	-173.054	-203.785	-332.788	-339.615	-424.728	-398.801	-407.595	-356.29	-308.482	-361.568	-341.77	-370.729	-389.792	-279.05	-376.879	-356.089	-416.928	-297.123	-373.014	-401.853	-413.265	-327.556	-455.697	-389.657	-367.61	-432.987	-384.793	-390.349	-445.271	-499.303	-395.962	-440.58	-512.483	-391.827	-412.646
	180 min	3		828.971	1048.61	1592.3	1456.32	1419.81	1544.23	1487.53	624.632	255.487	-45.1093	-221.756	-253.799	-307.924	-350.621	-326.719	-435.323	-403.251	-353.765	-302.445	-384.438	-363.67	-364.152	-394.525	-356.631	-362.535	-386.263	-302.666	-392.06	-408.485	-347.671	-363.899	-484.176	-358.573	-458.466	-400.145	-411.804	-364.156	-416.178	-365.656	-465.829	-371.284	-506.224	-474.036	-441.427	-349.262	-504.395
		4		563.179	1246.53	1701.65	1628.43	1789.82	1627.33	1410.79	1106.76	447.906	45.0757	-169.085	-276.476	-299.69	-382.857	-360.695	-393.031	-417.446	-412.695	-345.974	-314.258	-347.432	-281.533	-421.683	-321.661	-356.343	-344.784	-412.521	-352.628	-422.736	-327.366	-357.903	-374.834	-356.307	-448.083	-383.19	-361.249	-433.095	-377.026	-394.169	-348.993	-386.866	-485.446	-412.348	-483.612	-404.976	-403.207
		mean		679.006	1030.41	1436.57	1370.75	1391.33	1452.9	1381.75	885.452	512.862	100.269	-136.461	-219.988	-264.911	-347.794	-333.412	-398.949	-398.09	-362.97	-317.156	-330.444	-356.549	-331.525	-384.481	-332.89	-329.466	-350.961	-345.04	-375.464	-364.459	-329.411	-349.701	-415.556	-335.403	-448.877	-372.44	-394.803	-389.909	-387.537	-375.487	-416.592	-409.618	-423.92	-437.877	-459.673	-376.19	-430.094
		stdev		124.852	164.918	262.303	260.947	304.806	167.027	106.828	199.327	202.048	121.534	71.7415	52.9695	48.5584	25.7314	22.6977	41.5729	18.6033	62.7124	42.4777	36.1052	7.48695	35.2106	30.5285	53.9934	38.5078	40.7671	50.9204	35.3885	60.8039	44.0328	53.3744	48.4011	27.975	11.2973	37.768	36.8239	51.7866	19.7907	20.2386	51.3901	60.1344	90.8605	26.7348	48.7091	26.4848	49.8195
	Blank1	1
	(RPMI+luminol+HRP)	2
		3
		4
		mean
		stdev
	Blank2	1
	(RPMI)	2
		3
		4
		mean
		stdev
[truncated: 75 more columns]
