# Supplementary material for: Candida albicans induces neutrophil extracellular traps and leucotoxic hypercitrullination via candidalysin
Source: EMBO Rep. 2023 Oct 5;24(11):e57571. doi: 10.15252/embr.202357571 (PMC10626426; doi:10.15252/embr.202357571)
Supplement: Supplementary file 10 — Source Data for Figure 7 [file EMBR-24-e57571-s012.zip › figure 7/7c/antimicrobial_cw.xlsx]

## Sheet: 7c
antimicrobial assay
1	200820
	PMN only				Ca only				PMNs+Ca				clys				clys w MNase				clys w Zn2+				Ca only w clys				IOM				IOM w MNase				IOM w Zn2+				Ca only w IOM				PMA				PMA w MNase
raw	3135492000	18565070000	23344680000	22854140000	778514000000	931439000000	801111000000	937830000000	146004000000	169684000000	129858000000	114013000000	31941300000	32605580000	37339510000	41581720000	57473390000	38318080000	58535270000	35967730000					1007480000000	986775000000	1021210000000	1041510000000	14627990000	19643300000	14934510000	51458890000		118016000000	147399000000	199208000000	60259230000				960514000000	904520000000	971742000000	970387000000	156434000000	42827530000	38120690000	34047810000	1007740000000
normalized	0.363652	2.15316	2.7075	2.65061					16.9334	19.6798	15.0608	13.2231	3.70453	3.78157	4.33061	4.82262	6.66572	4.4441	6.78887	4.17151					116.847	114.445	118.439	120.794	1.69654	2.27821	1.73209	5.96816		13.6874	17.0952	23.104	6.98882				111.4	104.906	112.702	112.545	18.1431	4.9671	4.42121	3.94884	116.877
average	1.96873				862223500000				16.2243				4.15983				5.51755								117.631				2.91875					15.2189							110.388				7.87006				116.82
2	200822
	PMN only				Ca only				PMNs+Ca				clys				clys w MNase				clys w Zn2+				Ca only w clys				IOM				IOM w MNase				IOM w Zn2+				Ca only w IOM				PMA				PMA w MNase
raw	8428240000	6214353000	8310005000	8803490000	784981000000	666331000000	788117000000	832052000000	25750370000	93488270000	126656000000	119385000000	142752000000	84285370000	3.8861e+011*	230990000000	101093000000	71323060000	50039270000	62332560000	814102000000	796519000000	816436000000	799416000000	730114000000	818431000000	797367000000	746366000000	33284460000	31101240000	31473580000	30486000000	149948000000	230905000000	281861000000	213322000000					728073000000	751426000000	764807000000	752534000000	25064880000	26562870000	40561980000	23717440000	1.71113e+011*
normalized	1.09761	0.809297	1.08221	1.14648					3.35348	12.175	16.4945	15.5475	18.5906	10.9765	#VALUE!	30.0819	13.1654	9.28843	6.51663	8.11759	106.021	103.731	106.325	104.108	95.083	106.585	103.841	97.1995	4.33465	4.05032	4.09881	3.9702	19.5278	30.0708	36.7069	27.781					94.8172	97.8585	99.6011	98.0028	3.26421	3.45929	5.2824	3.08873	#VALUE!
average	1.0339				767870250000				11.8926				19.883				9.27201				105.046				100.677				4.1135				28.5216								97.5699				3.77366				74.1773
3	201007 (2)
	PMNs only				Ca only				PMNs + Ca				clys				clys w MNase				clys w Zn2+				Ca only w clys				IOM				IOM w MNase				IOM w Zn2+				Ca only w IOM				PMA				PMA w MNase
raw	4310000000	2400000000	2760000000	3567102000	356000000000	401747000000	477000000000	464000000000	8030000000	6613396000	7850000000	7550000000	10800000000	10327670000	7760000000	7400000000	10313580000	10309000000	12200000000	10800000000	341000000000	331000000000	308000000000	292194000000	271912000000	92643190000	224000000000	365000000000	5720000000	6897021000	10500000000	7200000000	10459870000	10724980000	21300000000	10700000000	305000000000	248000000000	313000000000	301483000000	418134000000	447396000000	406000000000	372000000000	7230000000	6604098000	7290000000	7700000000	15063220000
normalized	1.01487	0.565122	0.649891	0.839937					1.89081	1.55724	1.84842	1.77778	2.54305	2.43183	1.82723	1.74246	2.42851	2.42744	2.87271	2.54305	80.2945	77.9398	72.524	68.8022	64.0265	21.8145	52.7448	85.9457	1.34688	1.62403	2.47241	1.69537	2.46296	2.52539	5.01546	2.5195	71.8176	58.396	73.7014	70.9895	98.457	105.347	95.5999	87.594	1.70243	1.55505	1.71656	1.8131	3.5469
average	0.767454				424686750000				1.76856				2.13614				2.56793				74.8901				67.5723				1.78467				3.13083				68.7261				96.7495				1.69679				2.48625
4	201021
	PMNs only				Ca only				PMNs + Ca				clys				clys w MNase				clys w Zn2+				Ca only w clys				IOM				IOM w MNase				IOM w Zn2+				Ca only w IOM				PMA				PMA w MNase
raw	3857210000	9510000000	6070000000	6204198000	288000000000	307000000000	295000000000	299000000000	7180000000	8300000000	7060000000	8630000000	8120000000	8950000000	7920000000	9920000000	21790300000	9500000000	10700000000	8260000000	282217000000	285000000000	301000000000	293920000000	285792000000	245000000000	273000000000	261000000000	31400000000	28000000000	32800000000	28000000000	66219970000	66800000000	71300000000	80400000000	333865000000	335000000000	323000000000	300140000000	301688000000	283000000000	277000000000	279000000000	13100000000	13400000000	16400000000	22100000000	61115970000
normalized	1.29763	3.19933	2.04205	2.0872					2.41548	2.79226	2.37511	2.90328	2.73171	3.01093	2.66442	3.33726	7.33063	3.19596	3.59966	2.77881	94.9426	95.8789	101.262	98.8797	96.1453	82.4222	91.8419	87.8049	10.5635	9.41968	11.0345	9.41968	22.2775	22.4727	23.9865	27.0479	112.318	112.7	108.663	100.972	101.493	95.2061	93.1876	93.8604	4.40706	4.50799	5.51724	7.43482	20.5605
average	2.15655				297250000000				2.62153				2.93608				4.22627				97.7407				89.5536				10.1093				23.9462				108.663				95.9368				5.46678				19.6229
1+2+4+6 combined (MNAse from 1+2+6, Zn from 2+4+6)
	PMNs only				Ca only				PMNs + Ca				clys				clys w MNase				clys w Zn2+				Ca only w clys				IOM				IOM w MNase				IOM w Zn2+				Ca only w IOM				PMA				PMA w MNase
average	1.48166				100				8.12675				7.27877				6.33861				92.559				93.8585				4.73156				26.2339				88.6946				100.161				4.70182				70.2068
SEM	0.341967								3.54126				4.22197				1.51333				9.08266				10.4926				1.85456				1.86792				19.9685				3.42523				1.3075				28.1286
[truncated: 23 more columns]

## Sheet: strains
					WT					ece1?/?					ece1?/? + ECE1					ece1?/? + ECE1 - P3					PMN					Candida WT					Candida ece1?/?					Candida ece1?/? + ECE1					Candida ece1?/? + ECE1 - P3
	raw			230516	3212	3604	3436	3192	3771	3473	3866	3241	3147	3498	3615	3637	3459	3544	3350	3543	3552	3668	3517	3560	1314	1263	1287	1340	1312	6311	5556	5189	6348	5245	5845	6241	5366	5178	5370	5842	6006	5432	5363	5124	6040	6731	5917	6174	5975
				230517	2093	2646	2810	2750	2275	2220	2535	2142	2894	2176	2418	2469	3387	3452	2274	3180	2320	1832	2759	764	596	607	502	736	644	5252	6753	6871	6687	7367	6365	5991	5492	6585	6583	6361	6439	6237	6522	6842	6683	6883	5862	6619	6097
				230524	4090	4456	4598	4046	3936	4042	4570	4647	4336	4041	4423	4582	4017	4311	4258	4332	4104	4677	4375	4347	1551	1878	1760	1845	1791	6049	7069	6481	6341	6446	5797	5981	5713	6072	6517	6296	6688	6191	6669	5894	6826	6065	6500	5833	6075
	background substraction (PMNs only)
					WT					ece1?/?					ece1?/? + ECE1					ece1?/? + ECE1 - P3					PMN					Candida WT					Candida ece1?/?					Candida ece1?/? + ECE1					Candida ece1?/? + ECE1 - P3
				230516	1908.8	2300.8	2132.8	1888.8	2467.8	2169.8	2562.8	1937.8	1843.8	2194.8	2311.8	2333.8	2155.8	2240.8	2046.8	2239.8	2248.8	2364.8	2213.8	2256.8	10.8	-40.2	-16.2	36.8	8.8	5007.8	4252.8	3885.8	5044.8	3941.8	4541.8	4937.8	4062.8	3874.8	4066.8	4538.8	4702.8	4128.8	4059.8	3820.8	4736.8	5427.8	4613.8	4870.8	4671.8
				230517	1476	2029	2193	2133	1658	1603	1918	1525	2277	1559	1801	1852	2770	2835	1657	2563	1703	1215	2142	147	-21	-10	-115	119	27	4635	6136	6254	6070	6750	5748	5374	4875	5968	5966	5744	5822	5620	5905	6225	6066	6266	5245	6002	5480
				230524	2325	2691	2833	2281	2171	2277	2805	2882	2571	2276	2658	2817	2252	2546	2493	2567	2339	2912	2610	2582	-214	113	-5	80	26	4284	5304	4716	4576	4681	4032	4216	3948	4307	4752	4531	4923	4426	4904	4129	5061	4300	4735	4068	4310
	normalisation of Candida + PMN to Candida only (%survival)
					WT					ece1?/?					ece1?/? + ECE1					ece1?/? + ECE1 - P3					PMN					Candida WT					Candida ece1?/?					Candida ece1?/? + ECE1					Candida ece1?/? + ECE1 - P3
				230516	0.431211	0.519767	0.481814	0.426693	0.557493	0.50498	0.596444	0.450987	0.42911	0.510799	0.543927	0.549104	0.507223	0.527222	0.481577	0.460466	0.462317	0.486164	0.455121	0.463961
				230517	0.247278	0.339923	0.367398	0.357346	0.277768	0.286957	0.343346	0.272994	0.407612	0.279081	0.30717	0.315868	0.472438	0.483524	0.28261	0.440999	0.293025	0.209057	0.368561	0.0252934
				230524	0.4934	0.571071	0.601205	0.484063	0.460719	0.535639	0.659845	0.677958	0.604799	0.535403	0.58002	0.614717	0.491424	0.55558	0.544014	0.571104	0.520379	0.64786	0.580671	0.574442
				230516	43.1211	51.9767	48.1814	42.6693	55.7493	50.498	59.6444	45.0987	42.911	51.0799	54.3927	54.9104	50.7223	52.7222	48.1577	46.0466	46.2317	48.6164	45.5121	46.3961
				230517	24.7278	33.9923	36.7398	35.7346	27.7768	28.6957	34.3346	27.2994	40.7612	27.9081	30.717	31.5868	47.2438	48.3524	28.261	44.0999	29.3025	20.9057	36.8561	2.52934
				230524	49.34	57.1071	60.1205	48.4063	46.0719	53.5639	65.9845	67.7958	60.4799	53.5403	58.002	61.4717	49.1424	55.558	54.4014	57.1104	52.0379	64.786	58.0671	57.4442
				230516	48.3396					49.8464					52.1811					46.5606
				230517	31.7943					31.7998					37.2322					26.7387
				230524	52.2092					60.2729					55.7151					57.8891
