# Supplementary material for: Candida albicans induces neutrophil extracellular traps and leucotoxic hypercitrullination via candidalysin
Source: EMBO Rep. 2023 Oct 5;24(11):e57571. doi: 10.15252/embr.202357571 (PMC10626426; doi:10.15252/embr.202357571)
Supplement: Supplementary file 10 — Source Data for Figure 7 [file EMBR-24-e57571-s012.zip › figure 7/7d/7d_e_survival_assay_Candida.xlsx]

## Sheet: 7d
		MOI 1 - survival in percentage
		pooled
			WT			ece1Δ/Δ			ece1Δ/Δ+ECE1			ece1Δ/Δ+ECE1-P3
		1 h	50.7246	101.677	83.1897	43.5897	80.0512	66.6667	37.9518	85.1852	82.1759	60.2339	68.2045	103.571
		2 h	62.7297	21.8182	16.0943	17.5583	17.4611	16.6406	15.928	19.8182	7.05167	9.12751	15.2632	10.8123
		4 h	3.21839	4.6	8.88502	5.58036	8.92046	2.50643	10.0746	3.67895	6.67742	1.88877	4.24432	5.9306
		donor 1													donor 2													donor 3
		WT			ΔECE1			ΔECE1+ECE1			ΔECE1+ECE1ΔIII				WT			ΔECE1			ΔECE1+ECE1			ΔECE1+ECE1ΔIII				WT			ΔECE1			ΔECE1+ECE1			ΔECE1+ECE1ΔIII
	1 h	87.6812	28.9855	35.5072	29.2308	53.8462	47.6923	32.5301	48.7952	32.5301	78.9474	59.6491	42.1053		74.8428	111.321	118.868	67.9028	70.9719	101.279	62.5	77.0833	115.972	52.3691	89.7756	62.4688		95.0431	82.1121	72.4138	59.7865	72.9537	67.2598	93.0556	93.75	59.7222	132.983	112.185	65.5462
	2 h	38.189	95.2756	54.7244	8.64198	13.1687	30.8642	7.47922	9.55679	30.7479	2.01342	10.8725	14.4966		18.1818	19.0909	28.1818	9.01554	24.8705	18.4974	13.6364	19.0909	26.7273	15.6316	9.31579	20.8421		18.2828	15.4545	14.5455		18.125	15.1562	5.28875	5.74468	10.1216	9.34754	12.5433	10.5459
	4 h	3.21839	4.13793	2.29885	3.34821	7.36607	6.02679	3.35821	14.1791	12.6866	0.944386	0.314795	4.40714		4.296	5.064	4.44	7.56818	9.27273	9.92046	3.48947	3.86842		4.5	3.98864			6.16725	11.9164	8.57143	1.8509	3.16195		5.32258		8.03226	6.34069	4.25868	7.19243
