# Supplementary material for: Candida albicans induces neutrophil extracellular traps and leucotoxic hypercitrullination via candidalysin
Source: EMBO Rep. 2023 Oct 5;24(11):e57571. doi: 10.15252/embr.202357571 (PMC10626426; doi:10.15252/embr.202357571)
Supplement: Supplementary file 10 — Source Data for Figure 7 [file EMBR-24-e57571-s012.zip › figure 7/7e/7e_survival_assay_Candida.xlsx]

## Sheet: 7e
			MOI 3 - survival in percentage
		pooled
			WT			ece1Δ/Δ			ece1Δ/Δ+ECE1			ece1Δ/Δ+ECE1-P3
		1 h	74.0268	65.8594	53.2323	16.1905	57.7181	49.8868	100.661	84.1372	73.4108	64.5455	64.8039	62.7624
		2 h	11.9968	4.15408	26.1702	6.8434	4.90534	16.729	18.8943	4.01648	3.30882	11.9586	2.85978	10.2542
		4 h	9.17285	8.40678	7.8481	3.78082	4.72279	7.01492	7.78948	5.21195	4.74026	11.2579	2.62739	3.27778
			donor 1													donor 2													donor 3
			WT			ΔECE1			ΔECE1+ECE1			ΔECE1+ECE1ΔIII				WT			ΔECE1			ΔECE1+ECE1			ΔECE1+ECE1ΔIII				WT			ΔECE1			ΔECE1+ECE1			ΔECE1+ECE1ΔIII
		1 h	70.2685	71.2752	80.5369	9.76191	17.8571	20.9524	114.317	76.652	111.013	73.007	65.8741	54.7552		57.4219	87.1875	52.9688	43.7919	70.7215	58.6409	88.4244	74.5981	89.3891	75	55.5882	63.8235		62.1212	53.6364	43.9394	46.0755	56.3774	47.2075	74.6512	76.7442	68.8372	47.2376	68.6188	72.4309
		2 h	7.81373	10.1815	17.9953	1.84957	5.17879	13.5018	23.8761	16.4034	16.4034	5.23594	10.278	20.362		3.62538	2.94562	5.89124	9.5525	1.80723	3.35628	2.47168	5.56128		1.10701	1.38376	6.08856		18.8298	29.6808	30	8.69159	9.53271	31.9626	4.19118	2.20588	3.52941	5.08475	9.66102	16.017
		4 h	3.97667	5.40827	18.1336	1.9726	3.12329	6.24657	7.57895	3.94737	11.8421	9.99426	7.23722	16.5422		12.6102	2.84746	9.76271	3.90144	2.46407	7.80288	2.91869	2.29326	10.4239	0.477707	1.19427	6.21019		7.21519	9.11392	7.21519	8.95522	6.9403	5.14925	6.03896	3.8961	4.28571	1.66667	1	7.16667
