# Supplementary material for: Candida albicans induces neutrophil extracellular traps and leucotoxic hypercitrullination via candidalysin
Source: EMBO Rep. 2023 Oct 5;24(11):e57571. doi: 10.15252/embr.202357571 (PMC10626426; doi:10.15252/embr.202357571)
Supplement: Supplementary file 11 — Source Data for Figure 8 [file EMBR-24-e57571-s009.zip]

Archive with 10 entries (5 files):
- figure 8/8a/
- figure 8/8a/see_seperate_folder.txt
- figure 8/8b/
- figure 8/8b/Calbicans_knockout_NETs.xlsx
- figure 8/8c/
- figure 8/8c/see_seperate_folder.txt
- figure 8/8d-e/
- figure 8/8d-e/8d_yeast_lock_overview.xlsx
- figure 8/8f/
- figure 8/8f/see_seperate_folder.txt
