# Supplementary material for: Candida albicans induces neutrophil extracellular traps and leucotoxic hypercitrullination via candidalysin
Source: EMBO Rep. 2023 Oct 5;24(11):e57571. doi: 10.15252/embr.202357571 (PMC10626426; doi:10.15252/embr.202357571)
Supplement: Supplementary file 11 — Source Data for Figure 8 [file EMBR-24-e57571-s009.zip › figure 8/8d-e/8d_yeast_lock_overview.xlsx]

## Sheet: 8d_dna
																											Ʃ
					donor 1					donor 2					donor 3					donor 4
	condition	time point [min]			NLS [%]	SD	dna signal [µm2]	SD		NLS [%]	SD	dna signal [µm2]	SD		NLS [%]	SD	dna signal [µm2]	SD		NLS [%]	SD	dna signal [µm2]	SD				NLS [%]	SEM	dna signal [µm2]	SEM
	uninfected	60			0.809935	1.0655	75627.1	4929.73		0.573593	1.50835	75447.9	6749.28		2.39317	2.63063	79.0983	3.65768		0	0	71.9991	3.91499				0.944175	0.512055	37806.5	21784
		180			3.30246	3.60326	73526.5	11195		3.27101	4.93695	79515.9	5869.28		0.601727	1.03257	62.4216	7.04948		0.780296	1.17216	64.2653	4.24453				1.98887	0.750235	38292.3	22105.3
		300			5.25387	2.47399	73789.4	7256.14		5.39882	4.22532	78619.7	7815.13		1.2049	1.48917	51.4451	3.12831		1.0912	2.08162	59.4858	4.88806				3.2372	1.20676	38130	22004.4
	wild-type	60			4.6621	7.0628	80720.9	10923.3		8.23797	13.7981	77176.1	12161.1		2.16122	3.37589	67.1568	6.24091		1.48535	1.91167	65.3096	6.71021				4.13666	1.5283	39507.4	22782.9
		180			7.61289	1.99833	71274.6	8687.46		8.68849	4.93038	74543.3	16462.8		29.7888	8.58177	115.22	18.9442		23.342	11.2768	98.0212	28.0506				17.358	5.48072	36507.8	21026.8
		300			23.9015	9.70022	101629	17361.7		41.1074	10.7299	139634	24083.4		39.3484	5.83694	114.327	16.392		33.9239	8.00252	105.42	15.6262				34.5703	3.87089	60370.8	35646.1
	yeast_locked	60			4.43628	3.76163	76515.3	10781.4		3.91443	3.17531	81486.8	3810.55		1.89668	1.77109	70.897	5.15259		0.607769	1.27186	65.4881	5.63737				2.71379	0.890295	39534.6	22808.5
		180			6.15671	6.15096	81093.4	8982.25		7.63933	9.14438	78214.3	12539.8		2.17064	2.41527	66.9626	7.49785		2.65623	2.39513	64.2009	7.59023				4.65573	1.33318	39859.7	22982.7
		300			8.71025	4.2909	75514.4	9070.6		11.8832	12.3483	85235.3	16396.4		5.15221	2.73521	61.3681	4.43111		11.339	4.32144	72.1902	6.51146				9.27117	1.53783	40220.8	23267.7
	yeast_locked+ECE1	60			1.79235	2.09381	69080.2	5688.71		1.46621	3.39114	72562.6	8224.31		5.48575	5.71531	70.2826	8.8875		2.04135	2.96889	69.6244	6.75739				2.69641	0.937204	35445.7	20436.6
		180			9.29201	5.35536	86628.6	7370.43		9.83466	4.21827	83907.9	8994.04		8.02973	3.0975	74.1997	7.16655		8.54259	3.38363	73.1509	4.80626				8.92475	0.398949	42670.9	24599.8
		300			21.7177	6.97676	96981.1	8830.96		22.0048	3.87989	98082.1	12347.9		15.7354	5.36656	80.5644	13.0248		23.9846	9.60904	104.115	24.9521				20.8606	1.78116	48812	28129.2

## Sheet: 8e_citH3
																	Ʃ
				donor 1			donor 2			donor 3			donor 4
	condition	time point [min]		citH3 [µm^2]	SD		citH3 [µm^2]	SD		citH3 [µm^2]	SD		citH3 [µm^2]	SD			citH3 [µm^2]	SEM
	uninfected	60		112.996	17.934		104.89	13.4007		83.5682	18.9058		66.3274	15.7621			91.9454	10.556
		180		57.1814	7.30026		65.3171	14.05		59.6845	11.7124		56.4112	10.9388			59.6486	2.01454
		300		55.0496	9.97401		63.1238	24.7664		68.9029	15.6056		53.7724	10.3256			60.2122	3.56054
	wild-type	60		98.7173	16.477		101.252	26.3052		89.6899	19.2502		70.1152	14.7675			89.9437	7.05984
		180		78.8355	22.9098		82.5481	33.4256		73.8151	24.3088		80.3759	17.1344			78.8936	1.85622
		300		93.8418	40.7483		128.895	64.0873		89.5856	31.4161		68.6506	15.5257			95.2434	12.4953
	yeast_locked	60		109.637	30.4536		96.5363	23.8033		92.8148	13.5791		62.3383	15.3328			90.3317	10.0042
		180		62.746	11.9835		74.3604	23.3433		71.3733	19.4841		44.8583	12.4833			63.3345	6.63268
		300		70.2554	14.7999		67.9408	11.9839		65.1247	22.6522		50.8341	23.0469			63.5388	4.36285
	yeast_locked+ECE1	60		91.1179	11.2766		100.612	26.4688		84.656	18.7286		63.1442	10.619			84.8825	7.95247
		180		74.7121	21.6971		75.8746	21.5263		92.6337	22.5366		70.6065	19.0904			78.4567	4.85886
		300		78.4425	22.6188		112.031	38.7231		90.3777	30.1047		82.4867	25.7781			90.8344	7.48739
